# Supplementary material for: Blood flow controls coagulation onset via the positive feedback of factor VII activation by factor Xa
Source: BMC Syst Biol. 2010 Jan 26;4:5. doi: 10.1186/1752-0509-4-5 (PMC2823678; doi:10.1186/1752-0509-4-5)
Supplement: Additional file 4 — Program code files. Source files of program realization of blood coagulation modeling under flow conditions. [file 1752-0509-4-5-S4.ZIP]

Archive with 58 entries (56 files):
- Program code files/
- Program code files/Aconst.cpp
- Program code files/Aconst.h
- Program code files/Dconst.cpp
- Program code files/Dconst.h
- Program code files/default.flux
- Program code files/Difconst.cpp
- Program code files/Difconst.h
- Program code files/Flux2d.cpp
- Program code files/Flux2d.h
- Program code files/Flux2d.rc
- Program code files/Flux2d.sln
- Program code files/Flux2d.suo
- Program code files/Flux2d.vcproj
- Program code files/Flux2dDoc.cpp
- Program code files/Flux2dDoc.h
- Program code files/Flux2dView.cpp
- Program code files/Flux2dView.h
- Program code files/GridPan.cpp
- Program code files/GridPan.h
- Program code files/IcUpdateLog.htm
- Program code files/IIIdPane.cpp
- Program code files/IIIdPane.h
- Program code files/Init.cpp
- Program code files/Init.h
- Program code files/KEconst.cpp
- Program code files/KEconst.h
- Program code files/Koment.cpp
- Program code files/Koment.h
- Program code files/MainFrm.cpp
- Program code files/MainFrm.h
- Program code files/Mconst.cpp
- Program code files/Mconst.h
- Program code files/Param.cpp
- Program code files/Param.h
- Program code files/PariNfo.cpp
- Program code files/PariNfo.h
- Program code files/Plat.cpp
- Program code files/Plat.h
- Program code files/Raschet.cpp
- Program code files/Raschet.h
- Program code files/ReadMe.txt
- Program code files/Reg.cpp
- Program code files/Reg.h
- Program code files/res/
- Program code files/res/Flux2d.ico
- Program code files/res/Flux2d.manifest
- Program code files/res/Flux2d.rc2
- Program code files/res/Flux2dDoc.ico
- Program code files/res/Toolbar.bmp
- Program code files/resource.h
- Program code files/stdafx.cpp
- Program code files/stdafx.h
- Program code files/UpgradeLog.XML
- Program code files/UpgradeLog2.XML
- Program code files/vc70.idb
- Program code files/vc70.pdb
- Program code files ReadMe.doc
