# Supplementary material for: Blood flow controls coagulation onset via the positive feedback of factor VII activation by factor Xa
Source: BMC Syst Biol. 2010 Jan 26;4:5. doi: 10.1186/1752-0509-4-5 (PMC2823678; doi:10.1186/1752-0509-4-5)
Supplement: Additional file 4 — Program code files. Source files of program realization of blood coagulation modeling under flow conditions. [file 1752-0509-4-5-S4.ZIP › Program code files/Aconst.cpp]

// Aconst.cpp : implementation file
//

#include "stdafx.h"
#include "Flux2d.h"
#include "Aconst.h"


// Aconst dialog

IMPLEMENT_DYNAMIC(Aconst, CPropertyPage)
Aconst::Aconst()
	: CPropertyPage(Aconst::IDD)
	, VIIaTF(0)
	, VIITF(0)
	, VIIaTFXaTFPI(0)
	, XaVIIaTFTFPI(0)
	, XaTFPI(0)
	, IXaATIII(0)
	, XaATIII(0)
	, IIaPCI(0)
	, XIaATIII(0)
	, Xaalpha2M(0)
	, Xaalpha1AT(0)
	, XaPCI(0)
	, XaVaBATIII(0)
	, IIaATIII(0)
	, IIaalpha2M(0)
	, IIaalpha1AT(0)
	, IIaHCII(0)
	, XIaalpha2AP(0)
	, XIaalpha1AT(0)
	, XIaPCI(0)
	, XIaC1I(0)
	, PCaalpha2M(0)
	, PCaalpha2AP(0)
	, PCaalpha1AT(0)
	, PCaPCI(0)
	, IIasTmATIII(0)
	, IIasTmPCI(0)
	, XIaPN2(0)
	, IIasTm(0)
{
}

Aconst::~Aconst()
{
}

void Aconst::DoDataExchange(CDataExchange* pDX)
{
	CPropertyPage::DoDataExchange(pDX);
	DDX_Text(pDX, IDC_EDIT1, VIIaTF);
	DDX_Text(pDX, IDC_EDIT2, VIITF);
	DDX_Text(pDX, IDC_EDIT4, VIIaTFXaTFPI);
	DDX_Text(pDX, IDC_EDIT5, XaVIIaTFTFPI);
	DDX_Text(pDX, IDC_EDIT6, XaTFPI);
	DDX_Text(pDX, IDC_EDIT7, IXaATIII);
	DDX_Text(pDX, IDC_EDIT8, XaATIII);
	DDX_Text(pDX, IDC_EDIT9, IIaPCI);
	DDX_Text(pDX, IDC_EDIT10, XIaATIII);
	DDX_Text(pDX, IDC_EDIT11, Xaalpha2M);
	DDX_Text(pDX, IDC_EDIT12, Xaalpha1AT);
	DDX_Text(pDX, IDC_EDIT13, XaPCI);
	DDX_Text(pDX, IDC_EDIT14, XaVaBATIII);
	DDX_Text(pDX, IDC_EDIT3, IIaATIII);
	DDX_Text(pDX, IDC_EDIT15, IIaalpha2M);
	DDX_Text(pDX, IDC_EDIT16, IIaalpha1AT);
	DDX_Text(pDX, IDC_EDIT17, IIaHCII);
	DDX_Text(pDX, IDC_EDIT18, XIaalpha2AP);
	DDX_Text(pDX, IDC_EDIT19, XIaalpha1AT);
	DDX_Text(pDX, IDC_EDIT20, XIaPCI);
	DDX_Text(pDX, IDC_EDIT21, XIaC1I);
	DDX_Text(pDX, IDC_EDIT22, PCaalpha2M);
	DDX_Text(pDX, IDC_EDIT23, PCaalpha2AP);
	DDX_Text(pDX, IDC_EDIT24, PCaalpha1AT);
	DDX_Text(pDX, IDC_EDIT25, PCaPCI);
	DDX_Text(pDX, IDC_EDIT26, IIasTmATIII);
	DDX_Text(pDX, IDC_EDIT27, IIasTmPCI);
	DDX_Text(pDX, IDC_EDIT28, XIaPN2);
	DDX_Text(pDX, IDC_EDIT29, IIasTm);
}


BEGIN_MESSAGE_MAP(Aconst, CPropertyPage)
	ON_EN_CHANGE(IDC_EDIT1, OnEnChangeEdit1)
	ON_EN_CHANGE(IDC_EDIT2, OnEnChangeEdit2)
	ON_EN_CHANGE(IDC_EDIT3, OnEnChangeEdit3)
	ON_EN_CHANGE(IDC_EDIT4, OnEnChangeEdit4)
	ON_EN_CHANGE(IDC_EDIT5, OnEnChangeEdit5)
	ON_EN_CHANGE(IDC_EDIT6, OnEnChangeEdit6)
	ON_EN_CHANGE(IDC_EDIT7, OnEnChangeEdit7)
	ON_EN_CHANGE(IDC_EDIT8, OnEnChangeEdit8)
	ON_EN_CHANGE(IDC_EDIT9, OnEnChangeEdit9)
	ON_EN_CHANGE(IDC_EDIT10, OnEnChangeEdit10)
	ON_EN_CHANGE(IDC_EDIT11, OnEnChangeEdit11)
	ON_EN_CHANGE(IDC_EDIT12, OnEnChangeEdit12)
	ON_EN_CHANGE(IDC_EDIT13, OnEnChangeEdit13)
	ON_EN_CHANGE(IDC_EDIT14, OnEnChangeEdit14)
	ON_EN_CHANGE(IDC_EDIT15, OnEnChangeEdit15)
	ON_EN_CHANGE(IDC_EDIT16, OnEnChangeEdit16)
	ON_EN_CHANGE(IDC_EDIT17, OnEnChangeEdit17)
	ON_EN_CHANGE(IDC_EDIT18, OnEnChangeEdit18)
	ON_EN_CHANGE(IDC_EDIT19, OnEnChangeEdit19)
	ON_EN_CHANGE(IDC_EDIT20, OnEnChangeEdit20)
	ON_EN_CHANGE(IDC_EDIT21, OnEnChangeEdit21)
	ON_EN_CHANGE(IDC_EDIT22, OnEnChangeEdit22)
	ON_EN_CHANGE(IDC_EDIT23, OnEnChangeEdit23)
	ON_EN_CHANGE(IDC_EDIT24, OnEnChangeEdit24)
	ON_EN_CHANGE(IDC_EDIT25, OnEnChangeEdit25)
	ON_EN_CHANGE(IDC_EDIT26, OnEnChangeEdit26)
	ON_EN_CHANGE(IDC_EDIT27, OnEnChangeEdit27)
	ON_EN_CHANGE(IDC_EDIT28, OnEnChangeEdit28)
	ON_EN_CHANGE(IDC_EDIT29, OnEnChangeEdit29)
END_MESSAGE_MAP()


// Aconst message handlers

void Aconst::OnEnChangeEdit1()
{SetModified(true);
}

void Aconst::OnEnChangeEdit2()
{SetModified(true);
}

void Aconst::OnEnChangeEdit3()
{SetModified(true);
}

void Aconst::OnEnChangeEdit4()
{SetModified(true);
}

void Aconst::OnEnChangeEdit5()
{SetModified(true);
}

void Aconst::OnEnChangeEdit6()
{SetModified(true);
}

void Aconst::OnEnChangeEdit7()
{SetModified(true);
}

void Aconst::OnEnChangeEdit8()
{SetModified(true);
}

void Aconst::OnEnChangeEdit9()
{SetModified(true);
}

void Aconst::OnEnChangeEdit10()
{SetModified(true);
}

void Aconst::OnEnChangeEdit11()
{SetModified(true);
}

void Aconst::OnEnChangeEdit12()
{SetModified(true);
}

void Aconst::OnEnChangeEdit13()
{SetModified(true);
}

void Aconst::OnEnChangeEdit14()
{SetModified(true);
}

void Aconst::OnEnChangeEdit15()
{SetModified(true);
}

void Aconst::OnEnChangeEdit16()
{SetModified(true);
}

void Aconst::OnEnChangeEdit17()
{SetModified(true);
}

void Aconst::OnEnChangeEdit18()
{SetModified(true);
}

void Aconst::OnEnChangeEdit19()
{SetModified(true);
}

void Aconst::OnEnChangeEdit20()
{SetModified(true);
}

void Aconst::OnEnChangeEdit21()
{SetModified(true);
}

void Aconst::OnEnChangeEdit22()
{SetModified(true);
}

void Aconst::OnEnChangeEdit23()
{SetModified(true);
}

void Aconst::OnEnChangeEdit24()
{SetModified(true);
}

void Aconst::OnEnChangeEdit25()
{SetModified(true);
}

void Aconst::OnEnChangeEdit26()
{SetModified(true);
}

void Aconst::OnEnChangeEdit27()
{SetModified(true);
}

void Aconst::OnEnChangeEdit28()
{SetModified(true);
}

void Aconst::OnEnChangeEdit29()
{SetModified(true);
}
