# Supplementary material for: Blood flow controls coagulation onset via the positive feedback of factor VII activation by factor Xa
Source: BMC Syst Biol. 2010 Jan 26;4:5. doi: 10.1186/1752-0509-4-5 (PMC2823678; doi:10.1186/1752-0509-4-5)
Supplement: Additional file 4 — Program code files. Source files of program realization of blood coagulation modeling under flow conditions. [file 1752-0509-4-5-S4.ZIP › Program code files/Aconst.h]

#pragma once


// Aconst dialog

class Aconst : public CPropertyPage
{
	DECLARE_DYNAMIC(Aconst)

public:
	Aconst();
	virtual ~Aconst();

// Dialog Data
	enum { IDD = IDD_ConstA };

protected:
	virtual void DoDataExchange(CDataExchange* pDX);    // DDX/DDV support

	DECLARE_MESSAGE_MAP()

public:
	
	double VIIaTF;
	double VIITF;
	double VIIaTFXaTFPI;
	double XaVIIaTFTFPI;
	double XaTFPI;
	double IXaATIII;
	double XaATIII;
	double IIaPCI;
	double XIaATIII;
	double Xaalpha2M;
	double Xaalpha1AT;
	double XaPCI;
	double XaVaBATIII;
	double IIaATIII;
	double IIaalpha2M;
	double IIaalpha1AT;
	double IIaHCII;
	double XIaalpha2AP;
	double XIaalpha1AT;
	double XIaPCI;
	double XIaC1I;
	double PCaalpha2M;
	double PCaalpha2AP;
	double PCaalpha1AT;
	double PCaPCI;
	double IIasTmATIII;
	double IIasTmPCI;
	double XIaPN2;
	double IIasTm;

	afx_msg void OnEnChangeEdit1();
	afx_msg void OnEnChangeEdit2();
	afx_msg void OnEnChangeEdit3();
	afx_msg void OnEnChangeEdit4();
	afx_msg void OnEnChangeEdit5();
	afx_msg void OnEnChangeEdit6();
	afx_msg void OnEnChangeEdit7();
	afx_msg void OnEnChangeEdit8();
	afx_msg void OnEnChangeEdit9();
	afx_msg void OnEnChangeEdit10();
	afx_msg void OnEnChangeEdit11();
	afx_msg void OnEnChangeEdit12();
	afx_msg void OnEnChangeEdit13();
	afx_msg void OnEnChangeEdit14();
	afx_msg void OnEnChangeEdit15();
	afx_msg void OnEnChangeEdit16();
	afx_msg void OnEnChangeEdit17();
	afx_msg void OnEnChangeEdit18();
	afx_msg void OnEnChangeEdit19();
	afx_msg void OnEnChangeEdit20();
	afx_msg void OnEnChangeEdit21();
	afx_msg void OnEnChangeEdit22();
	afx_msg void OnEnChangeEdit23();
	afx_msg void OnEnChangeEdit24();
	afx_msg void OnEnChangeEdit25();
	afx_msg void OnEnChangeEdit26();
	afx_msg void OnEnChangeEdit27();
	afx_msg void OnEnChangeEdit28();
	afx_msg void OnEnChangeEdit29();
};
