# Supplementary material for: Blood flow controls coagulation onset via the positive feedback of factor VII activation by factor Xa
Source: BMC Syst Biol. 2010 Jan 26;4:5. doi: 10.1186/1752-0509-4-5 (PMC2823678; doi:10.1186/1752-0509-4-5)
Supplement: Additional file 4 — Program code files. Source files of program realization of blood coagulation modeling under flow conditions. [file 1752-0509-4-5-S4.ZIP › Program code files/Dconst.cpp]

// Dconst.cpp : implementation file
//

#include "stdafx.h"
#include "Flux2d.h"
#include "Dconst.h"


// Dconst dialog

IMPLEMENT_DYNAMIC(Dconst, CPropertyPage)
Dconst::Dconst()
	: CPropertyPage(Dconst::IDD)
	, VIIaTF(0)
	, VIITF(0)
	, XaVIIaTF(0)
	, IXaVIIIalock(0)
	, VIIIaXlock(0)
	, XaTFPI(0)
	, IIasTm(0)
	, X(0)
	, II(0)
	, VIIIa(0)
	, IXa(0)
	, IX(0)
	, XIa(0)
	, XaVa(0)
	, Va(0)
{
}

Dconst::~Dconst()
{
}

void Dconst::DoDataExchange(CDataExchange* pDX)
{
	CPropertyPage::DoDataExchange(pDX);
	DDX_Text(pDX, IDC_EDIT1, VIIaTF);
	DDX_Text(pDX, IDC_EDIT2, VIITF);
	DDX_Text(pDX, IDC_EDIT3, XaVIIaTF);
	DDX_Text(pDX, IDC_EDIT4, IXaVIIIalock);
	DDX_Text(pDX, IDC_EDIT5, VIIIaXlock);
	DDX_Text(pDX, IDC_EDIT6, XaTFPI);
	DDX_Text(pDX, IDC_EDIT7, IIasTm);
	DDX_Text(pDX, IDC_EDIT8, X);
	DDX_Text(pDX, IDC_EDIT9, II);
	DDX_Text(pDX, IDC_EDIT10, VIIIa);
	DDX_Text(pDX, IDC_EDIT11, IXa);
	DDX_Text(pDX, IDC_EDIT12, IX);
	DDX_Text(pDX, IDC_EDIT13, XIa);
	DDX_Text(pDX, IDC_EDIT14, XaVa);
	DDX_Text(pDX, IDC_EDIT15, Va);
}


BEGIN_MESSAGE_MAP(Dconst, CPropertyPage)
	ON_EN_CHANGE(IDC_EDIT1, OnEnChangeEdit1)
	ON_EN_CHANGE(IDC_EDIT2, OnEnChangeEdit2)
	ON_EN_CHANGE(IDC_EDIT3, OnEnChangeEdit3)
	ON_EN_CHANGE(IDC_EDIT4, OnEnChangeEdit4)
	ON_EN_CHANGE(IDC_EDIT5, OnEnChangeEdit5)
	ON_EN_CHANGE(IDC_EDIT6, OnEnChangeEdit6)
	ON_EN_CHANGE(IDC_EDIT7, OnEnChangeEdit7)
	ON_EN_CHANGE(IDC_EDIT8, OnEnChangeEdit8)
	ON_EN_CHANGE(IDC_EDIT9, OnEnChangeEdit9)
	ON_EN_CHANGE(IDC_EDIT10, OnEnChangeEdit10)
	ON_EN_CHANGE(IDC_EDIT11, OnEnChangeEdit11)
	ON_EN_CHANGE(IDC_EDIT12, OnEnChangeEdit12)
	ON_EN_CHANGE(IDC_EDIT13, OnEnChangeEdit13)
	ON_EN_CHANGE(IDC_EDIT14, OnEnChangeEdit14)
	ON_EN_CHANGE(IDC_EDIT15, OnEnChangeEdit15)
END_MESSAGE_MAP()


// Dconst message handlers

void Dconst::OnEnChangeEdit1()
{SetModified(true);
}

void Dconst::OnEnChangeEdit2()
{SetModified(true);
}

void Dconst::OnEnChangeEdit3()
{SetModified(true);
}

void Dconst::OnEnChangeEdit4()
{SetModified(true);
}

void Dconst::OnEnChangeEdit5()
{SetModified(true);
}

void Dconst::OnEnChangeEdit6()
{SetModified(true);
}

void Dconst::OnEnChangeEdit7()
{SetModified(true);
}

void Dconst::OnEnChangeEdit8()
{SetModified(true);
}

void Dconst::OnEnChangeEdit9()
{SetModified(true);
}

void Dconst::OnEnChangeEdit10()
{SetModified(true);
}

void Dconst::OnEnChangeEdit11()
{SetModified(true);
}

void Dconst::OnEnChangeEdit12()
{SetModified(true);
}

void Dconst::OnEnChangeEdit13()
{SetModified(true);
}

void Dconst::OnEnChangeEdit14()
{SetModified(true);
}

void Dconst::OnEnChangeEdit15()
{SetModified(true);
}
