# Supplementary material for: Blood flow controls coagulation onset via the positive feedback of factor VII activation by factor Xa
Source: BMC Syst Biol. 2010 Jan 26;4:5. doi: 10.1186/1752-0509-4-5 (PMC2823678; doi:10.1186/1752-0509-4-5)
Supplement: Additional file 4 — Program code files. Source files of program realization of blood coagulation modeling under flow conditions. [file 1752-0509-4-5-S4.ZIP › Program code files/Dconst.h]

#pragma once


// Dconst dialog

class Dconst : public CPropertyPage
{
	DECLARE_DYNAMIC(Dconst)

public:
	Dconst();
	virtual ~Dconst();

// Dialog Data
	enum { IDD = IDD_ConstD };

protected:
	virtual void DoDataExchange(CDataExchange* pDX);    // DDX/DDV support

	DECLARE_MESSAGE_MAP()
public:
	double VIIaTF;
	double VIITF;
	double XaVIIaTF;
	double IXaVIIIalock;
	double VIIIaXlock;
	double XaTFPI;
	double IIasTm;
	double X;
	double II;
	double VIIIa;
	double IXa;
	double IX;
	double XIa;
	double XaVa;
	double Va;
	afx_msg void OnEnChangeEdit1();
	afx_msg void OnEnChangeEdit2();
	afx_msg void OnEnChangeEdit3();
	afx_msg void OnEnChangeEdit4();
	afx_msg void OnEnChangeEdit5();
	afx_msg void OnEnChangeEdit6();
	afx_msg void OnEnChangeEdit7();
	afx_msg void OnEnChangeEdit8();
	afx_msg void OnEnChangeEdit9();
	afx_msg void OnEnChangeEdit10();
	afx_msg void OnEnChangeEdit11();
	afx_msg void OnEnChangeEdit12();
	afx_msg void OnEnChangeEdit13();
	afx_msg void OnEnChangeEdit14();
	afx_msg void OnEnChangeEdit15();
};
