# Supplementary material for: Blood flow controls coagulation onset via the positive feedback of factor VII activation by factor Xa
Source: BMC Syst Biol. 2010 Jan 26;4:5. doi: 10.1186/1752-0509-4-5 (PMC2823678; doi:10.1186/1752-0509-4-5)
Supplement: Additional file 4 — Program code files. Source files of program realization of blood coagulation modeling under flow conditions. [file 1752-0509-4-5-S4.ZIP › Program code files/default.flux]

Nx=       600
Ny=       100
Lx=        6.0000000000
Ly=        1.0000000000
VMaxSp=        3.0000000000
VMAX=       20.0000000000
VIIaMAX=        0.1000000000
VIIIMAX=        0.7000000000
VIIMAX=       10.0000000000
IIMAX=     1400.0000000000
IXMAX=       90.0000000000
XMAX=      170.0000000000
XIMAX=       30.0000000000
FgMAX=     7600.0000000000
uPCI=       88.0000000000
PCMAX=       60.0000000000
AT_IIIMAX=     3400.0000000000
TFPIMAX=        2.5000000000
ro_PN2=    10000.0000000000
ro_Va=     1000.0000000000
Kcontact=        0.0000000000
ualpha1AT=    40000.0000000000
ualpha2AP=     1100.0000000000
ualpha2M=     3000.0000000000
uhc_II=     1400.0000000000
uC1I=     1700.0000000000
uPS=      346.0000000000
Nl=        0.0000300000
No=        0.0000000000
Nm=        0.0000450000
sigma_TF=     1000.0000000000
U11MAX=       50.0000000000
U2MAX=     2000.0000000000
APCMAX=      300.0000000000
n_X_II=    16000.0000000000
n_XIa=      250.0000000000
n_IX=      306.0000000000
n_IXa=      260.0000000000
n_Va=     2700.0000000000
n_VIIIa=      750.0000000000
D_II=        0.0030000000
D_IIa=        0.0040000000
D_IIa_sTm=        0.0022000000
D_sTm=        0.0024000000
D_V=        0.0016000000
D_Va=        0.0022000000
D_VII=        0.0035000000
D_VIIa=        0.0035000000
D_VIIIa=        0.0021000000
D_IX=        0.0033000000
D_IXa=        0.0037000000
D_X=        0.0033000000
D_Xa=        0.0037000000
D_Xa_TFPI=        0.0027000000
D_XI=        0.0021000000
D_XIa=        0.0021000000
D_AT_III=        0.0033000000
D_Fg=        0.0012000000
D_PC=        0.0032000000
D_PCa=        0.0032000000
D_PN2=        0.0024000000
D_TFPI=        0.0039000000
Km_V__IIa=       71.7000000000
Km_VII__IIa=     2700.0000000000
Km_VIII__IIa=      147.0000000000
Km_VII_TF__IIa=     2700.0000000000
Km_X__IXaloc_k=      230.0000000000
Km_X__IXa_VIIIaloc_k=     1216.0000000000
Km_X__VIIa_TF=      390.0000000000
Km_PC__IIa=    60000.0000000000
Km_PC__IIa_sTm=     7600.0000000000
Km_PC__IIa_Tm=     7600.0000000000
Km_Fg__IIa=     7200.0000000000
Km_IX__VIIa_TF=      250.0000000000
Km_IX__XIa=      200.0000000000
Km_N__IIa=        2.4000000000
koef_Va_1=        7.7000000000
koef_Va_2=       12.6000000000
Kcat_V__IIa=       14.0000000000
Kcat_VII__IIa=        3.6600000000
Kcat_VIII__IIa=       54.0000000000
Kcat_VII_TF__IIa=        3.6600000000
Keff_VII_TF__Xa=        0.4000000000
Keff_IX__VIIa=        0.0002000000
Keff_X__VIIa=        0.0100000000
Keff_XI__IIa=        0.0300000000
Keff_PC__PCa=        0.0002820000
KeffLP_II__Xa=        0.0020000000
Kcat_IX__VIIa_TF=        6.8000000000
Kcat_IX__XIa=        5.8000000000
Kcat_X__IXaloc=        0.6000000000
Kcat_X__IXa_VIIIaloc=     6350.0000000000
Kcat_X__VIIa_TF=       40.0000000000
Kcat_Fg__IIa=     5040.0000000000
Kcat_PC__IIa=        1.2000000000
Kcat_PC__IIa_sTm=      370.0000000000
Kcat_PC__IIa_Tm=      370.0000000000
Kcat_N__IIa=        5.4000000000
Ki_Va__PS=      200.0000000000
Ki_VIIIa__PS=      150.0000000000
h_VIIIa=        0.3500000000
Kd_Va=        2.9000000000
Kd_II=      470.0000000000
Kd_VIIIa=        1.5000000000
Kd_IX=        2.6800000000
Kd_IXa=        2.5700000000
Kd_X=      320.0000000000
Kd_XIa=        1.7000000000
Kd_Xa_Va=        0.1180000000
Kd_VIIa_TF=        1.1000000000
Kd_VII_TF=        1.1000000000
Kd_Xa_VIIa_TF=      770.0000000000
Kd_IXa_VIIIaloc_k=      278.0000000000
Kd_Xa_TFPI=        0.0200000000
Kd_IIa__sTm=        2.0000000000
Kd_VIIIa_Xloc_k=     1655.0000000000
Ka_VIIa__TF=        2.7500000000
Ka_VII__TF=        2.7500000000
Ka_VIIa_TF__Xa_TFPI=        0.4400000000
Ka_IIa_AT_III=        0.0004100000
Ka_Xa_VIIa_TF__TFPI=        6.0000000000
Ka_Xa__TFPI=        0.0520000000
Ka_IXa__AT_III=        0.0000082000
Ka_Xa__AT_III=        0.0001500000
Ka_IIa__PCI=        0.0003700000
Ka_XIa__AT_III=        0.0000190000
Ka_Xa__alpha1AT=        0.0000136000
Ka_Xa__alpha2M=        0.0000400000
Ka_Xa__PCI=        0.0012000000
Ka_Xa_VaB__AT_III=        0.0000220000
Ka_IIa__alpha1AT=        0.0000030000
Ka_IIa__alpha2M=        0.0001000000
Ka_IIa__HC_II=        0.0000630000
Ka_XIa__alpha1AT=        0.0000060000
Ka_XIa__alpha2AP=        0.0000260000
Ka_XIa__PCI=        0.0054000000
Ka_XIa__C1I=        0.0001400000
Ka_PCa__alpha1AT=        0.0000007000
Ka_PCa__alpha2AP=        0.0000060000
Ka_PCa__alpha2M=        0.0000060000
Ka_PCa__PCI=        0.0003900000
Ka_IIa_sTm__ATIII=        0.0003120000
Ka_IIa__sTm=        0.4000000000
Ka_IIa_sTm__PCI=        0.1400000000
Ka_XIa__PN2=        0.1260000000
