# Supplementary material for: Blood flow controls coagulation onset via the positive feedback of factor VII activation by factor Xa
Source: BMC Syst Biol. 2010 Jan 26;4:5. doi: 10.1186/1752-0509-4-5 (PMC2823678; doi:10.1186/1752-0509-4-5)
Supplement: Additional file 4 — Program code files. Source files of program realization of blood coagulation modeling under flow conditions. [file 1752-0509-4-5-S4.ZIP › Program code files/Difconst.cpp]

// Difconst.cpp : implementation file
//

#include "stdafx.h"
#include "Flux2d.h"
#include "Difconst.h"


// Difconst dialog

IMPLEMENT_DYNAMIC(Difconst, CPropertyPage)
Difconst::Difconst()
	: CPropertyPage(Difconst::IDD)
	, IIa(0)
	, II(0)
	, Va(0)
	, V(0)
	, VIIa(0)
	, VII(0)
	, VIIIa(0)
	, IXa(0)
	, IX(0)
	, Xa(0)
	, X(0)
	, XaTFPI(0)
	, XIa(0)
	, XI(0)
	, ATIII(0)
	, TFPI(0)
	, Fg(0)
	, PCa(0)
	, PC(0)
	, PN2(0)
	, IIasTm(0)
	, sTm(0)
{
}

Difconst::~Difconst()
{
}

void Difconst::DoDataExchange(CDataExchange* pDX)
{
	CPropertyPage::DoDataExchange(pDX);
	DDX_Text(pDX, IDC_EDIT1, IIa);
	DDX_Text(pDX, IDC_EDIT2, II);
	DDX_Text(pDX, IDC_EDIT3, Va);
	DDX_Text(pDX, IDC_EDIT4, V);
	DDX_Text(pDX, IDC_EDIT5, VIIa);
	DDX_Text(pDX, IDC_EDIT6, VII);
	DDX_Text(pDX, IDC_EDIT7, VIIIa);
	DDX_Text(pDX, IDC_EDIT8, IXa);
	DDX_Text(pDX, IDC_EDIT9, IX);
	DDX_Text(pDX, IDC_EDIT10, Xa);
	DDX_Text(pDX, IDC_EDIT11, X);
	DDX_Text(pDX, IDC_EDIT12, XaTFPI);
	DDX_Text(pDX, IDC_EDIT13, XIa);
	DDX_Text(pDX, IDC_EDIT14, XI);
	DDX_Text(pDX, IDC_EDIT15, ATIII);
	DDX_Text(pDX, IDC_EDIT16, TFPI);
	DDX_Text(pDX, IDC_EDIT17, Fg);
	DDX_Text(pDX, IDC_EDIT18, PCa);
	DDX_Text(pDX, IDC_EDIT19, PC);
	DDX_Text(pDX, IDC_EDIT20, PN2);
	DDX_Text(pDX, IDC_EDIT25, IIasTm);
	DDX_Text(pDX, IDC_EDIT26, sTm);
}


BEGIN_MESSAGE_MAP(Difconst, CPropertyPage)
	ON_EN_CHANGE(IDC_EDIT1, OnEnChangeEdit1)
	ON_EN_CHANGE(IDC_EDIT2, OnEnChangeEdit2)
	ON_EN_CHANGE(IDC_EDIT3, OnEnChangeEdit3)
	ON_EN_CHANGE(IDC_EDIT4, OnEnChangeEdit4)
	ON_EN_CHANGE(IDC_EDIT5, OnEnChangeEdit5)
	ON_EN_CHANGE(IDC_EDIT6, OnEnChangeEdit6)
	ON_EN_CHANGE(IDC_EDIT7, OnEnChangeEdit7)
	ON_EN_CHANGE(IDC_EDIT8, OnEnChangeEdit8)
	ON_EN_CHANGE(IDC_EDIT9, OnEnChangeEdit9)
	ON_EN_CHANGE(IDC_EDIT10, OnEnChangeEdit10)
	ON_EN_CHANGE(IDC_EDIT11, OnEnChangeEdit11)
	ON_EN_CHANGE(IDC_EDIT12, OnEnChangeEdit12)
	ON_EN_CHANGE(IDC_EDIT13, OnEnChangeEdit13)
	ON_EN_CHANGE(IDC_EDIT14, OnEnChangeEdit14)
	ON_EN_CHANGE(IDC_EDIT15, OnEnChangeEdit15)
	ON_EN_CHANGE(IDC_EDIT16, OnEnChangeEdit16)
	ON_EN_CHANGE(IDC_EDIT17, OnEnChangeEdit17)
	ON_EN_CHANGE(IDC_EDIT18, OnEnChangeEdit18)
	ON_EN_CHANGE(IDC_EDIT19, OnEnChangeEdit19)
	ON_EN_CHANGE(IDC_EDIT20, OnEnChangeEdit20)
	ON_EN_CHANGE(IDC_EDIT25, OnEnChangeEdit25)
	ON_EN_CHANGE(IDC_EDIT26, OnEnChangeEdit26)
END_MESSAGE_MAP()


// Difconst message handlers

void Difconst::OnEnChangeEdit1()
{SetModified(true);
}

void Difconst::OnEnChangeEdit2()
{SetModified(true);
}

void Difconst::OnEnChangeEdit3()
{SetModified(true);
}

void Difconst::OnEnChangeEdit4()
{SetModified(true);
}

void Difconst::OnEnChangeEdit5()
{SetModified(true);
}

void Difconst::OnEnChangeEdit6()
{SetModified(true);
}

void Difconst::OnEnChangeEdit7()
{SetModified(true);
}

void Difconst::OnEnChangeEdit8()
{SetModified(true);
}

void Difconst::OnEnChangeEdit9()
{SetModified(true);
}

void Difconst::OnEnChangeEdit10()
{SetModified(true);
}

void Difconst::OnEnChangeEdit11()
{SetModified(true);
}

void Difconst::OnEnChangeEdit12()
{SetModified(true);
}

void Difconst::OnEnChangeEdit13()
{SetModified(true);
}

void Difconst::OnEnChangeEdit14()
{SetModified(true);
}

void Difconst::OnEnChangeEdit15()
{SetModified(true);
}

void Difconst::OnEnChangeEdit16()
{SetModified(true);
}

void Difconst::OnEnChangeEdit17()
{SetModified(true);
}

void Difconst::OnEnChangeEdit18()
{SetModified(true);
}

void Difconst::OnEnChangeEdit19()
{SetModified(true);
}

void Difconst::OnEnChangeEdit20()
{SetModified(true);
}

void Difconst::OnEnChangeEdit25()
{SetModified(true);
}

void Difconst::OnEnChangeEdit26()
{SetModified(true);
}
