# Supplementary material for: Blood flow controls coagulation onset via the positive feedback of factor VII activation by factor Xa
Source: BMC Syst Biol. 2010 Jan 26;4:5. doi: 10.1186/1752-0509-4-5 (PMC2823678; doi:10.1186/1752-0509-4-5)
Supplement: Additional file 4 — Program code files. Source files of program realization of blood coagulation modeling under flow conditions. [file 1752-0509-4-5-S4.ZIP › Program code files/Difconst.h]

#pragma once


// Difconst dialog

class Difconst : public CPropertyPage
{
	DECLARE_DYNAMIC(Difconst)

public:
	Difconst();
	virtual ~Difconst();

// Dialog Data
	enum { IDD = IDD_ConstDif };

protected:
	virtual void DoDataExchange(CDataExchange* pDX);    // DDX/DDV support

	DECLARE_MESSAGE_MAP()
public:
	double IIa;
	double II;
	double Va;
	double V;
	double VIIa;
	double VII;
	double VIIIa;
	double IXa;
	double IX;
	double Xa;
	double X;
	double XaTFPI;
	double XIa;
	double XI;
	double ATIII;
	double TFPI;
	double Fg;
	double PCa;
	double PC;
	double PN2;
	double IIasTm;
	double sTm;
	afx_msg void OnEnChangeEdit1();
	afx_msg void OnEnChangeEdit2();
	afx_msg void OnEnChangeEdit3();
	afx_msg void OnEnChangeEdit4();
	afx_msg void OnEnChangeEdit5();
	afx_msg void OnEnChangeEdit6();
	afx_msg void OnEnChangeEdit7();
	afx_msg void OnEnChangeEdit8();
	afx_msg void OnEnChangeEdit9();
	afx_msg void OnEnChangeEdit10();
	afx_msg void OnEnChangeEdit11();
	afx_msg void OnEnChangeEdit12();
	afx_msg void OnEnChangeEdit13();
	afx_msg void OnEnChangeEdit14();
	afx_msg void OnEnChangeEdit15();
	afx_msg void OnEnChangeEdit16();
	afx_msg void OnEnChangeEdit17();
	afx_msg void OnEnChangeEdit18();
	afx_msg void OnEnChangeEdit19();
	afx_msg void OnEnChangeEdit20();
	afx_msg void OnEnChangeEdit25();
	afx_msg void OnEnChangeEdit26();
};
