# Supplementary material for: Blood flow controls coagulation onset via the positive feedback of factor VII activation by factor Xa
Source: BMC Syst Biol. 2010 Jan 26;4:5. doi: 10.1186/1752-0509-4-5 (PMC2823678; doi:10.1186/1752-0509-4-5)
Supplement: Additional file 4 — Program code files. Source files of program realization of blood coagulation modeling under flow conditions. [file 1752-0509-4-5-S4.ZIP › Program code files/Flux2d.h]

// Flux2d.h : main header file for the Flux2d application
//
#pragma once

#ifndef __AFXWIN_H__
	#error include 'stdafx.h' before including this file for PCH
#endif

#include "resource.h"       // main symbols


// CFlux2dApp:
// See Flux2d.cpp for the implementation of this class
//

class CFlux2dApp : public CWinApp
{
public:
	CFlux2dApp();


// Overrides
public:
	virtual BOOL InitInstance();

// Implementation
	afx_msg void OnAppAbout();
	DECLARE_MESSAGE_MAP()
};

extern CFlux2dApp theApp;
