# Supplementary material for: Blood flow controls coagulation onset via the positive feedback of factor VII activation by factor Xa
Source: BMC Syst Biol. 2010 Jan 26;4:5. doi: 10.1186/1752-0509-4-5 (PMC2823678; doi:10.1186/1752-0509-4-5)
Supplement: Additional file 4 — Program code files. Source files of program realization of blood coagulation modeling under flow conditions. [file 1752-0509-4-5-S4.ZIP › Program code files/Flux2d.rc]

// Microsoft Visual C++ generated resource script.
//
#include "resource.h"

#define APSTUDIO_READONLY_SYMBOLS
/////////////////////////////////////////////////////////////////////////////
//
// Generated from the TEXTINCLUDE 2 resource.
//
#include "afxres.h"

/////////////////////////////////////////////////////////////////////////////
#undef APSTUDIO_READONLY_SYMBOLS

/////////////////////////////////////////////////////////////////////////////
// Russian resources

#if !defined(AFX_RESOURCE_DLL) || defined(AFX_TARG_RUS)
#ifdef _WIN32
LANGUAGE LANG_RUSSIAN, SUBLANG_DEFAULT
#pragma code_page(1251)
#endif //_WIN32

#ifdef APSTUDIO_INVOKED
/////////////////////////////////////////////////////////////////////////////
//
// TEXTINCLUDE
//

1 TEXTINCLUDE 
BEGIN
    "resource.h\0"
END

2 TEXTINCLUDE 
BEGIN
    "#include ""afxres.h""\r\n"
    "\0"
END

3 TEXTINCLUDE 
BEGIN
    "#define _AFX_NO_SPLITTER_RESOURCES\r\n"
    "#define _AFX_NO_OLE_RESOURCES\r\n"
    "#define _AFX_NO_TRACKER_RESOURCES\r\n"
    "#define _AFX_NO_PROPERTY_RESOURCES\r\n"
    "\r\n"
    "#if !defined(AFX_RESOURCE_DLL) || defined(AFX_TARG_ENU)\r\n"
    "LANGUAGE 9, 1\r\n"
    "#pragma code_page(1252)\r\n"
    "#include ""res\\Flux2d.rc2""  // non-Microsoft Visual C++ edited resources\r\n"
    "#include ""afxres.rc""         // Standard components\r\n"
    "#include ""afxprint.rc""       // printing/print preview resources\r\n"
    "#endif\r\n"
    "\0"
END

#endif    // APSTUDIO_INVOKED

#endif    // Russian resources
/////////////////////////////////////////////////////////////////////////////


/////////////////////////////////////////////////////////////////////////////
// English (U.S.) resources

#if !defined(AFX_RESOURCE_DLL) || defined(AFX_TARG_ENU)
#ifdef _WIN32
LANGUAGE LANG_ENGLISH, SUBLANG_ENGLISH_US
#pragma code_page(1252)
#endif //_WIN32

/////////////////////////////////////////////////////////////////////////////
//
// Icon
//

// Icon with lowest ID value placed first to ensure application icon
// remains consistent on all systems.
IDR_MAINFRAME           ICON                    "res\\Flux2d.ico"
IDR_Flux2dTYPE          ICON                    "res\\Flux2dDoc.ico"

/////////////////////////////////////////////////////////////////////////////
//
// Bitmap
//

IDR_MAINFRAME           BITMAP                  "res\\Toolbar.bmp"

/////////////////////////////////////////////////////////////////////////////
//
// Toolbar
//

IDR_MAINFRAME TOOLBAR  16, 16
BEGIN
    BUTTON      ID_FILE_NEW
    BUTTON      ID_FILE_OPEN
    BUTTON      ID_FILE_SAVE
    SEPARATOR
    BUTTON      ID_Start
    BUTTON      ID_Stop
    BUTTON      ID_Work
    SEPARATOR
    BUTTON      ID_Setka
    BUTTON      ID_FibrOut
    SEPARATOR
    BUTTON      ID_3dmode
    BUTTON      ID_Turn
    SEPARATOR
    BUTTON      ID_OpenDtFile
    BUTTON      ID_SaveDtFile
    SEPARATOR
    BUTTON      ID_FindProf
    SEPARATOR
    BUTTON      ID_APP_ABOUT
END


/////////////////////////////////////////////////////////////////////////////
//
// Menu
//

IDR_MAINFRAME MENU 
BEGIN
    POPUP "&File"
    BEGIN
        MENUITEM "&New",                        ID_FILE_NEW
        MENUITEM "&Open",                       ID_FILE_OPEN
        MENUITEM SEPARATOR
        MENUITEM "E&xit",                       ID_APP_EXIT
    END
    POPUP "&View"
    BEGIN
        MENUITEM "Grid panel",                  ID_VIEW_GRIDPANEL
        MENUITEM "3d panel",                    ID_VIEW_3DPANEL
    END
    POPUP "&Options"
    BEGIN
        POPUP "Viewing"
        BEGIN
            MENUITEM "0.5 sec",                     ID_VIEWING_0
            MENUITEM "1 sec",                       ID_VIEWING_1SEC
            MENUITEM "2 sec",                       ID_VIEWING_2SEC
            MENUITEM "5 sec",                       ID_VIEWING_5SEC
            MENUITEM "10 sec",                      ID_VIEWING_10SEC
        END
        POPUP "Saving"
        BEGIN
            MENUITEM "10 sec",                      ID_SAVING_10SEC
            MENUITEM "20 sec",                      ID_SAVING_20SEC
            MENUITEM "30 sec",                      ID_SAVING_30SEC
            MENUITEM "1 min",                       ID_SAVING_1MIN
        END
        POPUP "Show Bord"
        BEGIN
            MENUITEM "10 sec",                      ID_SHOWBORD_10SEC
            MENUITEM "30 sec",                      ID_SHOWBORD_30SEC
            MENUITEM "1 min",                       ID_SHOWBORD_1MIN
            MENUITEM "1.5 min",                     ID_SHOWBORD_1
            MENUITEM "2 min",                       ID_SHOWBORD_2MIN
            MENUITEM "3 min",                       ID_SHOWBORD_3MIN
            MENUITEM "4 min",                       ID_SHOWBORD_4MIN
        END
        MENUITEM "40 min",                      ID_OPTIONS_40MIN
    END
    MENUITEM "&Properties",                 ID_PROPERTIES
    MENUITEM "&Comments",                   ID_COMMENTS
    POPUP "&Help"
    BEGIN
        MENUITEM "&About Flux2d...",            ID_APP_ABOUT
    END
END


/////////////////////////////////////////////////////////////////////////////
//
// Accelerator
//

IDR_MAINFRAME ACCELERATORS 
BEGIN
    "N",            ID_FILE_NEW,            VIRTKEY, CONTROL
    "O",            ID_FILE_OPEN,           VIRTKEY, CONTROL
    "S",            ID_FILE_SAVE,           VIRTKEY, CONTROL
    "P",            ID_FILE_PRINT,          VIRTKEY, CONTROL
    "Z",            ID_EDIT_UNDO,           VIRTKEY, CONTROL
    "X",            ID_EDIT_CUT,            VIRTKEY, CONTROL
    "C",            ID_EDIT_COPY,           VIRTKEY, CONTROL
    "V",            ID_EDIT_PASTE,          VIRTKEY, CONTROL
    VK_BACK,        ID_EDIT_UNDO,           VIRTKEY, ALT
    VK_DELETE,      ID_EDIT_CUT,            VIRTKEY, SHIFT
    VK_INSERT,      ID_EDIT_COPY,           VIRTKEY, CONTROL
    VK_INSERT,      ID_EDIT_PASTE,          VIRTKEY, SHIFT
    VK_F6,          ID_NEXT_PANE,           VIRTKEY 
    VK_F6,          ID_PREV_PANE,           VIRTKEY, SHIFT
END


/////////////////////////////////////////////////////////////////////////////
//
// Dialog
//

IDD_ABOUTBOX DIALOGEX 0, 0, 235, 55
STYLE DS_SYSMODAL | DS_SETFONT | DS_MODALFRAME | DS_FIXEDSYS | WS_POPUP | 
    WS_VISIBLE | WS_CAPTION | WS_SYSMENU
CAPTION "About Flux2d"
FONT 8, "MS Shell Dlg", 0, 0, 0x1
BEGIN
    ICON            IDR_MAINFRAME,IDC_STATIC,11,17,20,20
    LTEXT           "Flux2d Version 1.1a\nImmovable fibrin polymerized",
                    IDC_STATIC,40,10,119,17,SS_NOPREFIX
    LTEXT           "Copyright (C) 2004",IDC_STATIC,40,25,119,8
    DEFPUSHBUTTON   "OK",IDOK,178,7,50,16,WS_GROUP
END

IDD_Coment DIALOGEX 0, 0, 331, 146
STYLE DS_SETFONT | DS_3DLOOK | DS_FIXEDSYS | WS_POPUP | WS_VISIBLE | 
    WS_CAPTION | WS_SYSMENU
EXSTYLE WS_EX_TOPMOST | WS_EX_TOOLWINDOW
CAPTION "Comments"
FONT 8, "MS Shell Dlg", 0, 0, 0x0
BEGIN
    EDITTEXT        IDC_EDIT1,24,7,285,95,ES_MULTILINE | ES_AUTOHSCROLL | 
                    ES_WANTRETURN
    PUSHBUTTON      "Okay",IDOK,177,119,50,14
    PUSHBUTTON      "Cancel",IDCANCEL,232,119,50,14
END

IDD_GridPan DIALOGEX 0, 0, 98, 64
STYLE DS_SETFONT | DS_3DLOOK | DS_FIXEDSYS | DS_NOFAILCREATE | WS_POPUP | 
    WS_VISIBLE | WS_CAPTION | WS_SYSMENU
EXSTYLE WS_EX_TOPMOST | WS_EX_TOOLWINDOW
CAPTION "Grid Panel"
FONT 8, "MS Shell Dlg", 0, 0, 0x0
BEGIN
    CONTROL         "II",IDC_RADIO1,"Button",BS_AUTORADIOBUTTON | 
                    BS_PUSHLIKE,7,7,21,10
    CONTROL         "IIa",IDC_RADIO2,"Button",BS_AUTORADIOBUTTON | 
                    BS_PUSHLIKE,28,7,21,10
    CONTROL         "V",IDC_RADIO3,"Button",BS_AUTORADIOBUTTON | BS_PUSHLIKE,
                    49,7,21,10
    CONTROL         "Va",IDC_RADIO4,"Button",BS_AUTORADIOBUTTON | 
                    BS_PUSHLIKE,70,7,21,10
    CONTROL         "VII",IDC_RADIO5,"Button",BS_AUTORADIOBUTTON | 
                    BS_PUSHLIKE,7,17,21,10
    CONTROL         "VIIa",IDC_RADIO6,"Button",BS_AUTORADIOBUTTON | 
                    BS_PUSHLIKE,28,17,21,10
    CONTROL         "VIII",IDC_RADIO7,"Button",BS_AUTORADIOBUTTON | 
                    BS_PUSHLIKE,49,17,21,10
    CONTROL         "VIIIa",IDC_RADIO8,"Button",BS_AUTORADIOBUTTON | 
                    BS_PUSHLIKE,70,17,21,10
    CONTROL         "IX",IDC_RADIO9,"Button",BS_AUTORADIOBUTTON | 
                    BS_PUSHLIKE,7,27,21,10
    CONTROL         "IXa",IDC_RADIO10,"Button",BS_AUTORADIOBUTTON | 
                    BS_PUSHLIKE,28,27,21,10
    CONTROL         "X",IDC_RADIO11,"Button",BS_AUTORADIOBUTTON | 
                    BS_PUSHLIKE,49,27,21,10
    CONTROL         "Xa",IDC_RADIO12,"Button",BS_AUTORADIOBUTTON | 
                    BS_PUSHLIKE,70,27,21,10
    CONTROL         "XI",IDC_RADIO13,"Button",BS_AUTORADIOBUTTON | 
                    BS_PUSHLIKE,7,37,21,10
    CONTROL         "XIa",IDC_RADIO14,"Button",BS_AUTORADIOBUTTON | 
                    BS_PUSHLIKE,28,37,21,10
    CONTROL         "Fg",IDC_RADIO15,"Button",BS_AUTORADIOBUTTON | 
                    BS_PUSHLIKE,49,37,21,10
    CONTROL         "Fnp",IDC_RADIO16,"Button",BS_AUTORADIOBUTTON | 
                    BS_PUSHLIKE,70,37,21,10
    CONTROL         "PC",IDC_RADIO17,"Button",BS_AUTORADIOBUTTON | 
                    BS_PUSHLIKE,7,47,21,10
    CONTROL         "PCa",IDC_RADIO18,"Button",BS_AUTORADIOBUTTON | 
                    BS_PUSHLIKE,28,47,21,10
    CONTROL         "ATIII",IDC_RADIO19,"Button",BS_AUTORADIOBUTTON | 
                    BS_PUSHLIKE,49,47,21,10
    CONTROL         "TFPI",IDC_RADIO20,"Button",BS_AUTORADIOBUTTON | 
                    BS_PUSHLIKE,70,47,21,10
END

IDD_3dPane DIALOGEX 0, 0, 87, 74
STYLE DS_SYSMODAL | DS_SETFONT | DS_SETFOREGROUND | DS_3DLOOK | DS_FIXEDSYS | 
    WS_POPUP | WS_VISIBLE | WS_CAPTION | WS_SYSMENU
EXSTYLE WS_EX_TOPMOST | WS_EX_TOOLWINDOW
CAPTION "3d Panel"
FONT 8, "MS Shell Dlg", 0, 0, 0x0
BEGIN
    CONTROL         "II",IDC_CHECK1,"Button",BS_AUTOCHECKBOX | BS_PUSHLIKE | 
                    WS_TABSTOP,7,7,19,10
    CONTROL         "IIa",IDC_CHECK2,"Button",BS_AUTOCHECKBOX | BS_PUSHLIKE | 
                    WS_TABSTOP,25,7,19,10
    CONTROL         "V",IDC_CHECK3,"Button",BS_AUTOCHECKBOX | BS_PUSHLIKE | 
                    WS_TABSTOP,44,7,19,10
    CONTROL         "Va",IDC_CHECK4,"Button",BS_AUTOCHECKBOX | BS_PUSHLIKE | 
                    WS_TABSTOP,62,7,19,10
    CONTROL         "VII",IDC_CHECK5,"Button",BS_AUTOCHECKBOX | BS_PUSHLIKE | 
                    WS_TABSTOP,7,17,19,10
    CONTROL         "VIIa",IDC_CHECK6,"Button",BS_AUTOCHECKBOX | BS_PUSHLIKE | 
                    WS_TABSTOP,25,17,19,10
    CONTROL         "VIII",IDC_CHECK7,"Button",BS_AUTOCHECKBOX | BS_PUSHLIKE | 
                    WS_TABSTOP,44,17,19,10
    CONTROL         "VIIIa",IDC_CHECK8,"Button",BS_AUTOCHECKBOX | 
                    BS_PUSHLIKE | WS_TABSTOP,62,17,19,10
    CONTROL         "IX",IDC_CHECK9,"Button",BS_AUTOCHECKBOX | BS_PUSHLIKE | 
                    WS_TABSTOP,7,27,19,10
    CONTROL         "IXa",IDC_CHECK10,"Button",BS_AUTOCHECKBOX | BS_PUSHLIKE | 
                    WS_TABSTOP,25,27,19,10
    CONTROL         "X",IDC_CHECK11,"Button",BS_AUTOCHECKBOX | BS_PUSHLIKE | 
                    WS_TABSTOP,44,27,19,10
    CONTROL         "Xa",IDC_CHECK12,"Button",BS_AUTOCHECKBOX | BS_PUSHLIKE | 
                    WS_TABSTOP,62,27,19,10
    CONTROL         "XI",IDC_CHECK13,"Button",BS_AUTOCHECKBOX | BS_PUSHLIKE | 
                    WS_TABSTOP,7,37,19,10
    CONTROL         "XIa",IDC_CHECK14,"Button",BS_AUTOCHECKBOX | BS_PUSHLIKE | 
                    WS_TABSTOP,25,37,19,10
    CONTROL         "Fg",IDC_CHECK15,"Button",BS_AUTOCHECKBOX | BS_PUSHLIKE | 
                    WS_TABSTOP,44,37,19,10
    CONTROL         "Fnp",IDC_CHECK16,"Button",BS_AUTOCHECKBOX | BS_PUSHLIKE | 
                    WS_TABSTOP,62,37,19,10
    CONTROL         "PC",IDC_CHECK17,"Button",BS_AUTOCHECKBOX | BS_PUSHLIKE | 
                    WS_TABSTOP,7,47,19,10
    CONTROL         "PCa",IDC_CHECK18,"Button",BS_AUTOCHECKBOX | BS_PUSHLIKE | 
                    WS_TABSTOP,25,47,19,10
    CONTROL         "ATIII",IDC_CHECK19,"Button",BS_AUTOCHECKBOX | 
                    BS_PUSHLIKE | WS_TABSTOP,44,47,19,10
    CONTROL         "TFPI",IDC_CHECK20,"Button",BS_AUTOCHECKBOX | 
                    BS_PUSHLIKE | WS_TABSTOP,62,47,19,10
    CONTROL         "Vx",IDC_CHECK21,"Button",BS_AUTOCHECKBOX | BS_PUSHLIKE | 
                    WS_TABSTOP,7,57,74,10
END

IDD_ConstA DIALOGEX 0, 0, 319, 239
STYLE DS_SETFONT | DS_FIXEDSYS | WS_CHILD | WS_DISABLED | WS_CAPTION
CAPTION "Association const"
FONT 8, "MS Shell Dlg", 0, 0, 0x0
BEGIN
    LTEXT           "XIa:ATIII",IDC_STATIC,57,135,31,8
    LTEXT           "VIIa_TF:Xa_TFPI",IDC_STATIC,31,51,57,8
    LTEXT           "IIa:ATIII",IDC_STATIC,60,37,28,8
    LTEXT           "Xa_VIIa_TF:TFPI",IDC_STATIC,31,65,57,8
    LTEXT           "VII:TF",IDC_STATIC,66,9,22,8
    LTEXT           "VIIa:TF",IDC_STATIC,62,23,26,8
    LTEXT           "Xa:TFPI",IDC_STATIC,61,79,27,8
    LTEXT           "IXa:ATIII",IDC_STATIC,57,93,31,8
    LTEXT           "Xa:alpha2M",IDC_STATIC,48,149,40,8
    LTEXT           "Xa:PCI",IDC_STATIC,65,177,23,8
    LTEXT           "Xa:ATIII",IDC_STATIC,60,107,28,8
    LTEXT           "IIa:alpha2M",IDC_STATIC,190,10,40,8
    LTEXT           "Xa:alpha1AT",IDC_STATIC,45,163,43,8
    LTEXT           "Xa_VaB:ATIII",IDC_STATIC,43,191,45,8
    LTEXT           "IIa:PCI",IDC_STATIC,65,121,23,8
    LTEXT           "IIa:alpha1AT",IDC_STATIC,187,24,43,8
    LTEXT           "IIa:HC_II",IDC_STATIC,200,38,30,8
    LTEXT           "XIa:alpha2AP",IDC_STATIC,185,52,45,8
    LTEXT           "XIa:alpha1AT",IDC_STATIC,184,66,46,8
    LTEXT           "XIa:PCI",IDC_STATIC,204,80,26,8
    LTEXT           "XIa:C1I",IDC_STATIC,204,94,26,8
    LTEXT           "PCa:alpha2M",IDC_STATIC,186,108,44,8
    LTEXT           "PCa:alpha2AP",IDC_STATIC,183,122,47,8
    LTEXT           "PCa:alpha1AT",IDC_STATIC,183,136,47,8
    LTEXT           "PCa:PCI",IDC_STATIC,203,150,27,8
    LTEXT           "IIa_sTm:ATIII",IDC_STATIC,183,164,47,8
    LTEXT           "IIa_sTm:PCI",IDC_STATIC,188,178,42,8
    LTEXT           "XIa:PN2",IDC_STATIC,203,192,27,8
    LTEXT           "IIa:sTm",IDC_STATIC,150,210,27,8
    EDITTEXT        IDC_EDIT1,94,7,40,14,ES_AUTOHSCROLL
    EDITTEXT        IDC_EDIT2,94,21,40,14,ES_AUTOHSCROLL
    EDITTEXT        IDC_EDIT3,94,35,40,14,ES_AUTOHSCROLL
    EDITTEXT        IDC_EDIT4,94,49,40,14,ES_AUTOHSCROLL
    EDITTEXT        IDC_EDIT5,94,63,40,14,ES_AUTOHSCROLL
    EDITTEXT        IDC_EDIT6,94,77,40,14,ES_AUTOHSCROLL
    EDITTEXT        IDC_EDIT7,94,91,40,14,ES_AUTOHSCROLL
    EDITTEXT        IDC_EDIT8,94,105,40,14,ES_AUTOHSCROLL
    EDITTEXT        IDC_EDIT9,94,119,40,14,ES_AUTOHSCROLL
    EDITTEXT        IDC_EDIT10,94,133,40,14,ES_AUTOHSCROLL
    EDITTEXT        IDC_EDIT11,94,147,40,14,ES_AUTOHSCROLL
    EDITTEXT        IDC_EDIT12,94,161,40,14,ES_AUTOHSCROLL
    EDITTEXT        IDC_EDIT13,94,175,40,14,ES_AUTOHSCROLL
    EDITTEXT        IDC_EDIT14,94,189,40,14,ES_AUTOHSCROLL
    EDITTEXT        IDC_EDIT15,236,7,40,14,ES_AUTOHSCROLL
    EDITTEXT        IDC_EDIT16,236,21,40,14,ES_AUTOHSCROLL
    EDITTEXT        IDC_EDIT17,236,35,40,14,ES_AUTOHSCROLL
    EDITTEXT        IDC_EDIT18,236,49,40,14,ES_AUTOHSCROLL
    EDITTEXT        IDC_EDIT19,236,63,40,14,ES_AUTOHSCROLL
    EDITTEXT        IDC_EDIT20,236,77,40,14,ES_AUTOHSCROLL
    EDITTEXT        IDC_EDIT21,236,91,40,14,ES_AUTOHSCROLL
    EDITTEXT        IDC_EDIT22,236,105,40,14,ES_AUTOHSCROLL
    EDITTEXT        IDC_EDIT23,236,119,40,14,ES_AUTOHSCROLL
    EDITTEXT        IDC_EDIT24,236,133,40,14,ES_AUTOHSCROLL
    EDITTEXT        IDC_EDIT25,236,147,40,14,ES_AUTOHSCROLL
    EDITTEXT        IDC_EDIT26,236,161,40,14,ES_AUTOHSCROLL
    EDITTEXT        IDC_EDIT27,236,175,40,14,ES_AUTOHSCROLL
    EDITTEXT        IDC_EDIT28,236,189,40,14,ES_AUTOHSCROLL
    EDITTEXT        IDC_EDIT29,181,207,40,14,ES_AUTOHSCROLL
END

IDD_ConstD DIALOGEX 0, 0, 297, 168
STYLE DS_SETFONT | DS_FIXEDSYS | WS_CHILD | WS_DISABLED | WS_CAPTION
CAPTION "Dissociation const"
FONT 8, "MS Shell Dlg", 0, 0, 0x0
BEGIN
    LTEXT           "VIIa_TF",IDC_STATIC,50,23,27,8
    LTEXT           "VII_TF",IDC_STATIC,54,37,23,8
    LTEXT           "Xa_VIIa_TF",IDC_STATIC,38,51,39,8
    LTEXT           "IXa_VIIIaloc_k",IDC_STATIC,29,65,48,8
    LTEXT           "VIIIa_Xloc_k",IDC_STATIC,35,79,42,8
    LTEXT           "Xa_TFPI",IDC_STATIC,49,93,28,8
    LTEXT           "IIa_sTm",IDC_STATIC,49,107,28,8
    LTEXT           "X",IDC_STATIC,222,24,8,8
    LTEXT           "II",IDC_STATIC,222,38,8,8
    LTEXT           "VIIIa",IDC_STATIC,214,52,16,8
    LTEXT           "IXa",IDC_STATIC,218,66,12,8
    LTEXT           "IX",IDC_STATIC,222,80,8,8
    LTEXT           "XIa",IDC_STATIC,218,94,12,8
    LTEXT           "Xa_Va",IDC_STATIC,208,108,22,8
    LTEXT           "Va",IDC_STATIC,220,122,10,8
    GROUPBOX        "Platelet diss. const",IDC_STATIC,189,7,101,151
    EDITTEXT        IDC_EDIT1,88,21,40,14,ES_AUTOHSCROLL
    EDITTEXT        IDC_EDIT2,88,35,40,14,ES_AUTOHSCROLL
    EDITTEXT        IDC_EDIT3,88,49,40,14,ES_AUTOHSCROLL
    EDITTEXT        IDC_EDIT4,88,63,40,14,ES_AUTOHSCROLL
    EDITTEXT        IDC_EDIT5,88,77,40,14,ES_AUTOHSCROLL
    EDITTEXT        IDC_EDIT6,88,91,40,14,ES_AUTOHSCROLL
    EDITTEXT        IDC_EDIT7,88,105,40,14,ES_AUTOHSCROLL
    EDITTEXT        IDC_EDIT8,239,22,40,14,ES_AUTOHSCROLL
    EDITTEXT        IDC_EDIT9,239,36,40,14,ES_AUTOHSCROLL
    EDITTEXT        IDC_EDIT10,239,50,40,14,ES_AUTOHSCROLL
    EDITTEXT        IDC_EDIT11,239,64,40,14,ES_AUTOHSCROLL
    EDITTEXT        IDC_EDIT12,239,78,40,14,ES_AUTOHSCROLL
    EDITTEXT        IDC_EDIT13,239,92,40,14,ES_AUTOHSCROLL
    EDITTEXT        IDC_EDIT14,239,106,40,14,ES_AUTOHSCROLL
    EDITTEXT        IDC_EDIT15,239,120,40,14,ES_AUTOHSCROLL
END

IDD_ConstKE DIALOGEX 0, 0, 271, 243
STYLE DS_SETFONT | DS_FIXEDSYS | WS_CHILD | WS_DISABLED | WS_CAPTION
CAPTION "Kinetic 'n' effective const"
FONT 8, "MS Shell Dlg", 0, 0, 0x0
BEGIN
    LTEXT           "Fg:IIa",IDC_STATIC,42,105,20,8
    LTEXT           "X:IXa_VIIIaloc",IDC_STATIC,14,91,48,8
    LTEXT           "X:IXaloc",IDC_STATIC,34,77,28,8
    LTEXT           "X:VIIa_TF",IDC_STATIC,28,63,34,8
    LTEXT           "IX:XIa",IDC_STATIC,40,49,22,8
    LTEXT           "VII_TF:IIa",IDC_STATIC,28,7,34,8
    LTEXT           "IX:VIIa_TF",IDC_STATIC,26,35,36,8
    LTEXT           "VII:IIa",IDC_STATIC,40,21,22,8
    LTEXT           "VIIIa:PS",IDC_STATIC,34,217,28,8
    LTEXT           "Va:PS",IDC_STATIC,41,203,21,8
    LTEXT           "N:IIa",IDC_STATIC,45,189,17,8
    LTEXT           "PC:IIa_Tm",IDC_STATIC,26,175,36,8
    LTEXT           "PC:IIa_sTm",IDC_STATIC,23,161,39,8
    LTEXT           "VIII:IIa",IDC_STATIC,38,119,24,8
    LTEXT           "PC:IIa",IDC_STATIC,41,147,21,8
    LTEXT           "V:IIa",IDC_STATIC,45,133,17,8
    LTEXT           "Va_2",IDC_STATIC,149,158,18,8
    LTEXT           "Va_1",IDC_STATIC,149,145,18,8
    LTEXT           "PC:PCa",IDC_STATIC,148,108,25,8
    LTEXT           "XI:IIa",IDC_STATIC,154,93,19,8
    LTEXT           "LP_II:Xa",IDC_STATIC,145,78,28,8
    LTEXT           "VII_TF:Xa",IDC_STATIC,139,33,34,8
    LTEXT           "X:VIIa",IDC_STATIC,151,63,22,8
    LTEXT           "IX:VIIa",IDC_STATIC,149,48,24,8
    LTEXT           "h_VIIIa",IDC_STATIC,143,171,24,8
    EDITTEXT        IDC_EDIT1,69,7,40,14,ES_AUTOHSCROLL
    EDITTEXT        IDC_EDIT2,69,21,40,14,ES_AUTOHSCROLL
    EDITTEXT        IDC_EDIT3,69,35,40,14,ES_AUTOHSCROLL
    EDITTEXT        IDC_EDIT4,69,49,40,14,ES_AUTOHSCROLL
    EDITTEXT        IDC_EDIT5,69,63,40,14,ES_AUTOHSCROLL
    EDITTEXT        IDC_EDIT6,69,77,40,14,ES_AUTOHSCROLL
    EDITTEXT        IDC_EDIT7,69,91,40,14,ES_AUTOHSCROLL
    EDITTEXT        IDC_EDIT8,69,105,40,14,ES_AUTOHSCROLL
    EDITTEXT        IDC_EDIT9,69,119,40,14,ES_AUTOHSCROLL
    EDITTEXT        IDC_EDIT10,69,133,40,14,ES_AUTOHSCROLL
    EDITTEXT        IDC_EDIT11,69,147,40,14,ES_AUTOHSCROLL
    EDITTEXT        IDC_EDIT12,69,161,40,14,ES_AUTOHSCROLL
    EDITTEXT        IDC_EDIT13,69,175,40,14,ES_AUTOHSCROLL
    EDITTEXT        IDC_EDIT14,69,189,40,14,ES_AUTOHSCROLL
    EDITTEXT        IDC_EDIT15,69,203,40,14,ES_AUTOHSCROLL
    EDITTEXT        IDC_EDIT16,69,217,40,14,ES_AUTOHSCROLL
    EDITTEXT        IDC_EDIT17,184,33,40,14,ES_AUTOHSCROLL
    EDITTEXT        IDC_EDIT18,184,47,40,14,ES_AUTOHSCROLL
    EDITTEXT        IDC_EDIT19,184,61,40,14,ES_AUTOHSCROLL
    EDITTEXT        IDC_EDIT20,184,75,40,14,ES_AUTOHSCROLL
    EDITTEXT        IDC_EDIT21,184,89,40,14,ES_AUTOHSCROLL
    EDITTEXT        IDC_EDIT22,184,103,40,14,ES_AUTOHSCROLL
    EDITTEXT        IDC_EDIT23,180,141,40,14,ES_AUTOHSCROLL
    EDITTEXT        IDC_EDIT24,180,155,40,14,ES_AUTOHSCROLL
    EDITTEXT        IDC_EDIT25,180,169,40,14,ES_AUTOHSCROLL
    GROUPBOX        "Effective",IDC_STATIC,134,17,120,111
END

IDD_ConstM DIALOGEX 0, 0, 279, 195
STYLE DS_SETFONT | DS_FIXEDSYS | WS_CHILD | WS_DISABLED | WS_CAPTION
CAPTION "Michaelis const"
FONT 8, "MS Shell Dlg", 0, 0, 0x0
BEGIN
    LTEXT           "VII_TF:IIa",IDC_STATIC,38,21,34,8
    LTEXT           "VII:IIa",IDC_STATIC,50,35,22,8
    LTEXT           "IX:VIIa_TF",IDC_STATIC,36,49,36,8
    LTEXT           "IX:XIa",IDC_STATIC,50,63,22,8
    LTEXT           "X:VIIa_TF",IDC_STATIC,38,77,34,8
    LTEXT           "X:IXaloc_k",IDC_STATIC,36,91,36,8
    LTEXT           "X:IXa_VIIIaloc_k",IDC_STATIC,17,105,55,8
    LTEXT           "Fg:IIa",IDC_STATIC,52,119,20,8
    LTEXT           "VIII:IIa",IDC_STATIC,48,133,24,8
    LTEXT           "V:IIa",IDC_STATIC,197,18,17,8
    LTEXT           "PC:IIa",IDC_STATIC,193,32,21,8
    LTEXT           "PC:IIa_sTm",IDC_STATIC,175,46,39,8
    LTEXT           "PC:IIa_Tm",IDC_STATIC,178,60,36,8
    LTEXT           "N:IIa",IDC_STATIC,197,74,17,8
    EDITTEXT        IDC_EDIT1,82,19,40,14,ES_AUTOHSCROLL
    EDITTEXT        IDC_EDIT2,82,33,40,14,ES_AUTOHSCROLL
    EDITTEXT        IDC_EDIT3,82,47,40,14,ES_AUTOHSCROLL
    EDITTEXT        IDC_EDIT4,82,61,40,14,ES_AUTOHSCROLL
    EDITTEXT        IDC_EDIT5,82,75,40,14,ES_AUTOHSCROLL
    EDITTEXT        IDC_EDIT6,82,89,40,14,ES_AUTOHSCROLL
    EDITTEXT        IDC_EDIT7,82,103,40,14,ES_AUTOHSCROLL
    EDITTEXT        IDC_EDIT8,82,117,40,14,ES_AUTOHSCROLL
    EDITTEXT        IDC_EDIT9,82,131,40,14,ES_AUTOHSCROLL
    EDITTEXT        IDC_EDIT10,220,16,40,14,ES_AUTOHSCROLL
    EDITTEXT        IDC_EDIT11,220,30,40,14,ES_AUTOHSCROLL
    EDITTEXT        IDC_EDIT12,220,44,40,14,ES_AUTOHSCROLL
    EDITTEXT        IDC_EDIT13,220,58,40,14,ES_AUTOHSCROLL
    EDITTEXT        IDC_EDIT14,220,72,40,14,ES_AUTOHSCROLL
END

IDD_ConstDif DIALOGEX 0, 0, 235, 200
STYLE DS_SETFONT | DS_FIXEDSYS | WS_CHILD | WS_DISABLED | WS_CAPTION
CAPTION "Diffusion const"
FONT 8, "MS Shell Dlg", 0, 0, 0x0
BEGIN
    LTEXT           "IIa",IDC_STATIC,31,9,10,8
    LTEXT           "II",IDC_STATIC,33,23,8,8
    LTEXT           "Va",IDC_STATIC,31,37,10,8
    LTEXT           "V",IDC_STATIC,33,51,8,8
    LTEXT           "VIIa",IDC_STATIC,27,65,14,8
    LTEXT           "VII",IDC_STATIC,31,79,10,8
    LTEXT           "VIIIa",IDC_STATIC,25,93,16,8
    LTEXT           "IXa",IDC_STATIC,29,107,12,8
    LTEXT           "IX",IDC_STATIC,33,121,8,8
    LTEXT           "Xa",IDC_STATIC,31,135,10,8
    LTEXT           "X",IDC_STATIC,33,149,8,8
    LTEXT           "Xa:TFPI",IDC_STATIC,14,163,27,8
    LTEXT           "XIa",IDC_STATIC,156,17,12,8
    LTEXT           "XI",IDC_STATIC,160,31,8,8
    LTEXT           "ATIII",IDC_STATIC,151,45,17,8
    LTEXT           "TFPI",IDC_STATIC,152,59,16,8
    LTEXT           "Fg",IDC_STATIC,159,73,9,8
    LTEXT           "PCa",IDC_STATIC,154,87,14,8
    LTEXT           "PC",IDC_STATIC,158,101,10,8
    LTEXT           "PN2",IDC_STATIC,154,115,14,8
    LTEXT           "IIa_sTm",IDC_STATIC,140,129,28,8
    LTEXT           "sTm",IDC_STATIC,153,143,15,8
    EDITTEXT        IDC_EDIT1,46,8,40,14,ES_AUTOHSCROLL
    EDITTEXT        IDC_EDIT2,46,22,40,14,ES_AUTOHSCROLL
    EDITTEXT        IDC_EDIT3,46,36,40,14,ES_AUTOHSCROLL
    EDITTEXT        IDC_EDIT4,46,50,40,14,ES_AUTOHSCROLL
    EDITTEXT        IDC_EDIT5,46,64,40,14,ES_AUTOHSCROLL
    EDITTEXT        IDC_EDIT6,46,78,40,14,ES_AUTOHSCROLL
    EDITTEXT        IDC_EDIT7,46,92,40,14,ES_AUTOHSCROLL
    EDITTEXT        IDC_EDIT8,46,106,40,14,ES_AUTOHSCROLL
    EDITTEXT        IDC_EDIT9,46,120,40,14,ES_AUTOHSCROLL
    EDITTEXT        IDC_EDIT10,46,134,40,14,ES_AUTOHSCROLL
    EDITTEXT        IDC_EDIT11,46,148,40,14,ES_AUTOHSCROLL
    EDITTEXT        IDC_EDIT12,46,162,40,14,ES_AUTOHSCROLL
    EDITTEXT        IDC_EDIT13,175,15,40,14,ES_AUTOHSCROLL
    EDITTEXT        IDC_EDIT14,175,29,40,14,ES_AUTOHSCROLL
    EDITTEXT        IDC_EDIT15,175,43,40,14,ES_AUTOHSCROLL
    EDITTEXT        IDC_EDIT16,175,57,40,14,ES_AUTOHSCROLL
    EDITTEXT        IDC_EDIT17,175,71,40,14,ES_AUTOHSCROLL
    EDITTEXT        IDC_EDIT18,175,85,40,14,ES_AUTOHSCROLL
    EDITTEXT        IDC_EDIT19,175,99,40,14,ES_AUTOHSCROLL
    EDITTEXT        IDC_EDIT20,175,113,40,14,ES_AUTOHSCROLL
    EDITTEXT        IDC_EDIT25,175,127,40,14,ES_AUTOHSCROLL
    EDITTEXT        IDC_EDIT26,175,141,40,14,ES_AUTOHSCROLL
END

IDD_InitPar DIALOGEX 0, 0, 279, 203
STYLE DS_SETFONT | DS_FIXEDSYS | WS_CHILD | WS_DISABLED | WS_CAPTION
CAPTION "Initial parameterss"
FONT 8, "MS Shell Dlg", 0, 0, 0x0
BEGIN
    LTEXT           "V",IDC_STATIC,29,9,8,8
    LTEXT           "VII",IDC_STATIC,27,23,10,8
    LTEXT           "VIII",IDC_STATIC,25,37,12,8
    LTEXT           "IX",IDC_STATIC,29,51,8,8
    LTEXT           "X",IDC_STATIC,29,65,8,8
    LTEXT           "XI",IDC_STATIC,29,79,8,8
    LTEXT           "ro_Va",IDC_STATIC,27,115,20,8
    LTEXT           "ro_PN2",IDC_STATIC,23,129,24,8
    LTEXT           "Kcontact",IDC_STATIC,19,143,28,8
    LTEXT           "alpha2M",IDC_STATIC,19,157,28,8
    LTEXT           "alpha2AP",IDC_STATIC,16,171,31,8
    LTEXT           "alpha1AT",IDC_STATIC,16,185,32,8
    LTEXT           "II",IDC_STATIC,127,10,8,8
    LTEXT           "Fg",IDC_STATIC,126,24,9,8
    LTEXT           "PC",IDC_STATIC,125,38,10,8
    LTEXT           "ATIII",IDC_STATIC,118,52,17,8
    LTEXT           "TFPI",IDC_STATIC,119,66,16,8
    LTEXT           "VIIa",IDC_STATIC,121,80,14,8
    LTEXT           "PCI",IDC_STATIC,122,116,12,8
    LTEXT           "hc_II",IDC_STATIC,117,129,17,8
    LTEXT           "C1I",IDC_STATIC,122,143,12,8
    LTEXT           "PS",IDC_STATIC,124,156,10,8
    LTEXT           "Nm",IDC_STATIC,122,170,12,8
    LTEXT           "Nl",IDC_STATIC,126,183,8,8
    LTEXT           "No",IDC_STATIC,207,55,10,8
    LTEXT           "sigma_TF",IDC_STATIC,184,69,33,8
    LTEXT           "U2",IDC_STATIC,207,83,10,8
    LTEXT           "UII",IDC_STATIC,207,97,10,8
    LTEXT           "APC",IDC_STATIC,203,111,14,8
    EDITTEXT        IDC_EDIT1,42,7,40,14,ES_AUTOHSCROLL
    EDITTEXT        IDC_EDIT2,42,21,40,14,ES_AUTOHSCROLL
    EDITTEXT        IDC_EDIT3,42,35,40,14,ES_AUTOHSCROLL
    EDITTEXT        IDC_EDIT4,42,49,40,14,ES_AUTOHSCROLL
    EDITTEXT        IDC_EDIT5,42,63,40,14,ES_AUTOHSCROLL
    EDITTEXT        IDC_EDIT6,42,77,40,14,ES_AUTOHSCROLL
    EDITTEXT        IDC_EDIT13,51,112,40,14,ES_AUTOHSCROLL
    EDITTEXT        IDC_EDIT14,51,126,40,14,ES_AUTOHSCROLL
    EDITTEXT        IDC_EDIT15,51,140,40,14,ES_AUTOHSCROLL
    EDITTEXT        IDC_EDIT16,51,154,40,14,ES_AUTOHSCROLL
    EDITTEXT        IDC_EDIT17,51,168,40,14,ES_AUTOHSCROLL
    EDITTEXT        IDC_EDIT18,51,182,40,14,ES_AUTOHSCROLL
    EDITTEXT        IDC_EDIT19,140,7,40,14,ES_AUTOHSCROLL
    EDITTEXT        IDC_EDIT20,140,21,40,14,ES_AUTOHSCROLL
    EDITTEXT        IDC_EDIT21,140,35,40,14,ES_AUTOHSCROLL
    EDITTEXT        IDC_EDIT22,140,49,40,14,ES_AUTOHSCROLL
    EDITTEXT        IDC_EDIT23,140,63,40,14,ES_AUTOHSCROLL
    EDITTEXT        IDC_EDIT24,140,77,40,14,ES_AUTOHSCROLL
    EDITTEXT        IDC_EDIT30,141,112,40,14,ES_AUTOHSCROLL
    EDITTEXT        IDC_EDIT31,141,126,40,14,ES_AUTOHSCROLL
    EDITTEXT        IDC_EDIT32,141,140,40,14,ES_AUTOHSCROLL
    EDITTEXT        IDC_EDIT33,141,154,40,14,ES_AUTOHSCROLL
    EDITTEXT        IDC_EDIT34,141,168,40,14,ES_AUTOHSCROLL
    EDITTEXT        IDC_EDIT35,141,182,40,14,ES_AUTOHSCROLL
    EDITTEXT        IDC_EDIT36,219,53,40,14,ES_AUTOHSCROLL
    EDITTEXT        IDC_EDIT37,219,67,40,14,ES_AUTOHSCROLL
    EDITTEXT        IDC_EDIT38,219,81,40,14,ES_AUTOHSCROLL
    EDITTEXT        IDC_EDIT39,219,95,40,14,ES_AUTOHSCROLL
    EDITTEXT        IDC_EDIT40,219,109,40,14,ES_AUTOHSCROLL
END

IDD_Plat DIALOGEX 0, 0, 235, 156
STYLE DS_SETFONT | DS_FIXEDSYS | WS_CHILD | WS_DISABLED | WS_CAPTION
CAPTION "Platelet bindin'"
FONT 8, "MS Shell Dlg", 0, 0, 0x0
BEGIN
    LTEXT           "X_II",IDC_STATIC,67,9,14,8
    LTEXT           "VIIIa",IDC_STATIC,65,23,16,8
    LTEXT           "IXa",IDC_STATIC,69,37,12,8
    LTEXT           "IX",IDC_STATIC,73,51,8,8
    LTEXT           "XIa",IDC_STATIC,69,65,12,8
    LTEXT           "Va",IDC_STATIC,71,79,10,8
    EDITTEXT        IDC_EDIT1,86,7,40,14,ES_AUTOHSCROLL
    EDITTEXT        IDC_EDIT2,86,21,40,14,ES_AUTOHSCROLL
    EDITTEXT        IDC_EDIT3,86,35,40,14,ES_AUTOHSCROLL
    EDITTEXT        IDC_EDIT4,86,49,40,14,ES_AUTOHSCROLL
    EDITTEXT        IDC_EDIT5,86,63,40,14,ES_AUTOHSCROLL
    EDITTEXT        IDC_EDIT6,86,77,40,14,ES_AUTOHSCROLL
END

IDD_Region DIALOGEX 0, 0, 267, 190
STYLE DS_SETFONT | DS_FIXEDSYS | WS_CHILD | WS_DISABLED | WS_CAPTION
CAPTION "Region 'n' initial conditions"
FONT 8, "MS Shell Dlg", 0, 0, 0x0
BEGIN
    LTEXT           "Lx",IDC_STATIC,21,21,8,8
    LTEXT           "Ly",IDC_STATIC,21,34,8,8
    LTEXT           "Nx",IDC_STATIC,86,22,9,8
    LTEXT           "Ny",IDC_STATIC,87,37,9,8
    LTEXT           "VMax",IDC_STATIC,174,22,19,8
    EDITTEXT        IDC_EDIT1,31,19,40,14,ES_AUTOHSCROLL
    EDITTEXT        IDC_EDIT2,31,33,40,14,ES_AUTOHSCROLL
    EDITTEXT        IDC_EDIT3,97,19,40,14,ES_AUTOHSCROLL
    EDITTEXT        IDC_EDIT4,97,33,40,14,ES_AUTOHSCROLL
    EDITTEXT        IDC_EDIT5,199,19,40,14,ES_AUTOHSCROLL
    PUSHBUTTON      "absence",IDC_BUTTON1,24,134,39,10,BS_FLAT
    LTEXT           "of thrombomodulin",IDC_STATIC,66,134,63,8
    LTEXT           "In",IDC_STATIC,15,134,8,8
    LTEXT           "Constant",IDC_STATIC,15,147,30,8
    PUSHBUTTON      "vol. speed",IDC_BUTTON2,47,147,39,10,BS_FLAT
    EDITTEXT        IDC_EDIT6,99,57,40,14,ES_AUTOHSCROLL
    CTEXT           "Resolve Navier-Stockes\nequations when",IDC_STATIC,18,
                    57,78,19
    LTEXT           "cells are filled",IDC_STATIC,144,59,46,8
    EDITTEXT        IDC_EDIT7,99,71,40,14,ES_AUTOHSCROLL
    LTEXT           "Boundary on",IDC_STATIC,54,73,42,8
    LTEXT           "of Fg max",IDC_STATIC,143,73,34,8
    EDITTEXT        IDC_EDIT8,99,85,40,14,ES_AUTOHSCROLL
    LTEXT           "Length of damaged site",IDC_STATIC,18,87,78,8
    EDITTEXT        IDC_EDIT9,99,99,40,14,ES_AUTOHSCROLL
    LTEXT           "Position of damaged site",IDC_STATIC,15,101,81,8
    LTEXT           "(center is placed in Nx/value point)",IDC_STATIC,141,
                    101,115,8
    EDITTEXT        IDC_EDIT10,99,113,40,14,ES_AUTOHSCROLL
    LTEXT           "tau=h*h/(",IDC_STATIC,64,115,35,8
    LTEXT           "*D_Fg)",IDC_STATIC,139,115,25,8
    EDITTEXT        IDC_EDIT11,213,127,40,14,ES_AUTOHSCROLL
    LTEXT           "Zatravka level",IDC_STATIC,161,130,46,8
    EDITTEXT        IDC_EDIT12,213,141,40,14,ES_AUTOHSCROLL
    LTEXT           "1/betha",IDC_STATIC,181,143,26,8
    CONTROL         "NS test",IDC_CHECK1,"Button",BS_AUTOCHECKBOX | 
                    WS_TABSTOP,165,165,39,10
END


/////////////////////////////////////////////////////////////////////////////
//
// Version
//

VS_VERSION_INFO VERSIONINFO
 FILEVERSION 1,0,0,1
 PRODUCTVERSION 1,0,0,1
 FILEFLAGSMASK 0x3fL
#ifdef _DEBUG
 FILEFLAGS 0x1L
#else
 FILEFLAGS 0x0L
#endif
 FILEOS 0x4L
 FILETYPE 0x1L
 FILESUBTYPE 0x0L
BEGIN
    BLOCK "StringFileInfo"
    BEGIN
        BLOCK "040904e4"
        BEGIN
            VALUE "CompanyName", "TODO: <Company name>"
            VALUE "FileDescription", "TODO: <File description>"
            VALUE "FileVersion", "1.0.0.1"
            VALUE "InternalName", "Flux2d.exe"
            VALUE "LegalCopyright", "TODO: (c) <Company name>.  All rights reserved."
            VALUE "OriginalFilename", "Flux2d.exe"
            VALUE "ProductName", "TODO: <Product name>"
            VALUE "ProductVersion", "1.0.0.1"
        END
    END
    BLOCK "VarFileInfo"
    BEGIN
        VALUE "Translation", 0x409, 1252
    END
END


/////////////////////////////////////////////////////////////////////////////
//
// DESIGNINFO
//

#ifdef APSTUDIO_INVOKED
GUIDELINES DESIGNINFO 
BEGIN
    IDD_ABOUTBOX, DIALOG
    BEGIN
        LEFTMARGIN, 7
        RIGHTMARGIN, 228
        TOPMARGIN, 7
        BOTTOMMARGIN, 48
    END

    IDD_Coment, DIALOG
    BEGIN
        LEFTMARGIN, 7
        RIGHTMARGIN, 324
        TOPMARGIN, 7
        BOTTOMMARGIN, 139
    END

    IDD_GridPan, DIALOG
    BEGIN
        LEFTMARGIN, 7
        RIGHTMARGIN, 91
        TOPMARGIN, 7
        BOTTOMMARGIN, 57
    END

    IDD_3dPane, DIALOG
    BEGIN
        LEFTMARGIN, 7
        RIGHTMARGIN, 80
        TOPMARGIN, 7
        BOTTOMMARGIN, 67
    END

    IDD_ConstA, DIALOG
    BEGIN
        LEFTMARGIN, 7
        RIGHTMARGIN, 312
        TOPMARGIN, 7
        BOTTOMMARGIN, 232
    END

    IDD_ConstD, DIALOG
    BEGIN
        LEFTMARGIN, 7
        RIGHTMARGIN, 290
        TOPMARGIN, 7
        BOTTOMMARGIN, 161
    END

    IDD_ConstKE, DIALOG
    BEGIN
        LEFTMARGIN, 7
        RIGHTMARGIN, 264
        TOPMARGIN, 7
        BOTTOMMARGIN, 236
    END

    IDD_ConstM, DIALOG
    BEGIN
        LEFTMARGIN, 7
        RIGHTMARGIN, 272
        TOPMARGIN, 7
        BOTTOMMARGIN, 188
    END

    IDD_ConstDif, DIALOG
    BEGIN
        LEFTMARGIN, 7
        RIGHTMARGIN, 228
        TOPMARGIN, 7
        BOTTOMMARGIN, 193
    END

    IDD_InitPar, DIALOG
    BEGIN
        LEFTMARGIN, 7
        RIGHTMARGIN, 272
        TOPMARGIN, 7
        BOTTOMMARGIN, 196
    END

    IDD_Plat, DIALOG
    BEGIN
        LEFTMARGIN, 7
        RIGHTMARGIN, 228
        TOPMARGIN, 7
        BOTTOMMARGIN, 149
    END

    IDD_Region, DIALOG
    BEGIN
        LEFTMARGIN, 7
        RIGHTMARGIN, 260
        TOPMARGIN, 7
        BOTTOMMARGIN, 183
    END
END
#endif    // APSTUDIO_INVOKED


/////////////////////////////////////////////////////////////////////////////
//
// RT_MANIFEST
//

IDR_MANIFEST            RT_MANIFEST             "res\\Flux2d.manifest"

/////////////////////////////////////////////////////////////////////////////
//
// String Table
//

STRINGTABLE 
BEGIN
    IDR_MAINFRAME           "Flux2d\n\nFlux2d\n\n\nFlux2d.Document\nFlux2d.Document"
END

STRINGTABLE 
BEGIN
    AFX_IDS_APP_TITLE       "Flux2d"
    AFX_IDS_IDLEMESSAGE     "Ready"
END

STRINGTABLE 
BEGIN
    ID_INDICATOR_EXT        "EXT"
    ID_INDICATOR_CAPS       "CAP"
    ID_INDICATOR_NUM        "NUM"
    ID_INDICATOR_SCRL       "SCRL"
    ID_INDICATOR_OVR        "OVR"
    ID_INDICATOR_REC        "REC"
END

STRINGTABLE 
BEGIN
    ID_FILE_NEW             "Create a new document\nNew"
    ID_FILE_OPEN            "Open an existing document\nOpen"
    ID_FILE_CLOSE           "Close the active document\nClose"
    ID_FILE_SAVE            "Save picture\nSave"
    ID_FILE_SAVE_AS         "Save the active document with a new name\nSave As"
    ID_FILE_PAGE_SETUP      "Change the printing options\nPage Setup"
    ID_FILE_PRINT_SETUP     "Change the printer and printing options\nPrint Setup"
    ID_FILE_PRINT           "Print the active document\nPrint"
    ID_FILE_PRINT_PREVIEW   "Display full pages\nPrint Preview"
END

STRINGTABLE 
BEGIN
    ID_APP_ABOUT            "Display program information, version number and copyright\nAbout"
    ID_APP_EXIT             "Quit the application; prompts to save documents\nExit"
END

STRINGTABLE 
BEGIN
    ID_FILE_MRU_FILE1       "Open this document"
    ID_FILE_MRU_FILE2       "Open this document"
    ID_FILE_MRU_FILE3       "Open this document"
    ID_FILE_MRU_FILE4       "Open this document"
    ID_FILE_MRU_FILE5       "Open this document"
    ID_FILE_MRU_FILE6       "Open this document"
    ID_FILE_MRU_FILE7       "Open this document"
    ID_FILE_MRU_FILE8       "Open this document"
    ID_FILE_MRU_FILE9       "Open this document"
    ID_FILE_MRU_FILE10      "Open this document"
    ID_FILE_MRU_FILE11      "Open this document"
    ID_FILE_MRU_FILE12      "Open this document"
    ID_FILE_MRU_FILE13      "Open this document"
    ID_FILE_MRU_FILE14      "Open this document"
    ID_FILE_MRU_FILE15      "Open this document"
    ID_FILE_MRU_FILE16      "Open this document"
END

STRINGTABLE 
BEGIN
    ID_NEXT_PANE            "Switch to the next window pane\nNext Pane"
    ID_PREV_PANE            "Switch back to the previous window pane\nPrevious Pane"
END

STRINGTABLE 
BEGIN
    ID_WINDOW_SPLIT         "Split the active window into panes\nSplit"
END

STRINGTABLE 
BEGIN
    ID_EDIT_CLEAR           "Erase the selection\nErase"
    ID_EDIT_CLEAR_ALL       "Erase everything\nErase All"
    ID_EDIT_COPY            "Copy the selection and put it on the Clipboard\nCopy"
    ID_EDIT_CUT             "Cut the selection and put it on the Clipboard\nCut"
    ID_EDIT_FIND            "Find the specified text\nFind"
    ID_EDIT_PASTE           "Insert Clipboard contents\nPaste"
    ID_EDIT_REPEAT          "Repeat the last action\nRepeat"
    ID_EDIT_REPLACE         "Replace specific text with different text\nReplace"
    ID_EDIT_SELECT_ALL      "Select the entire document\nSelect All"
    ID_EDIT_UNDO            "Undo the last action\nUndo"
    ID_EDIT_REDO            "Redo the previously undone action\nRedo"
END

STRINGTABLE 
BEGIN
    ID_VIEW_TOOLBAR         "Show or hide the toolbar\nToggle ToolBar"
    ID_VIEW_STATUS_BAR      "Show or hide the status bar\nToggle StatusBar"
END

STRINGTABLE 
BEGIN
    AFX_IDS_SCSIZE          "Change the window size"
    AFX_IDS_SCMOVE          "Change the window position"
    AFX_IDS_SCMINIMIZE      "Reduce the window to an icon"
    AFX_IDS_SCMAXIMIZE      "Enlarge the window to full size"
    AFX_IDS_SCNEXTWINDOW    "Switch to the next document window"
    AFX_IDS_SCPREVWINDOW    "Switch to the previous document window"
    AFX_IDS_SCCLOSE         "Close the active window and prompts to save the documents"
END

STRINGTABLE 
BEGIN
    AFX_IDS_SCRESTORE       "Restore the window to normal size"
    AFX_IDS_SCTASKLIST      "Activate Task List"
END

STRINGTABLE 
BEGIN
    AFX_IDS_PREVIEW_CLOSE   "Close print preview mode\nCancel Preview"
END

STRINGTABLE 
BEGIN
    ID_Start                "Start calculation\nStart"
    ID_Stop                 "Stop calculation\nStop"
    ID_Work                 "Work with saved files\nData work"
    ID_3dmode               "2d|3d mode\n2d|3d"
    ID_OpenDtFile           "Open parameter file\nOpen Params"
    ID_SaveDtFile           "Save parameter file\nSave Params"
    ID_Setka                "Show|Hide grid\nGrid"
    ID_FibrOut              "Show Fibrinogen under the cursor\nShow Fn"
    ID_Turn                 "Rotating mode\nRotate"
END

#endif    // English (U.S.) resources
/////////////////////////////////////////////////////////////////////////////


#ifndef APSTUDIO_INVOKED
/////////////////////////////////////////////////////////////////////////////
//
// Generated from the TEXTINCLUDE 3 resource.
//
#define _AFX_NO_SPLITTER_RESOURCES
#define _AFX_NO_OLE_RESOURCES
#define _AFX_NO_TRACKER_RESOURCES
#define _AFX_NO_PROPERTY_RESOURCES

#if !defined(AFX_RESOURCE_DLL) || defined(AFX_TARG_ENU)
LANGUAGE 9, 1
#pragma code_page(1252)
#include "res\Flux2d.rc2"  // non-Microsoft Visual C++ edited resources
#include "afxres.rc"         // Standard components
#include "afxprint.rc"       // printing/print preview resources
#endif

/////////////////////////////////////////////////////////////////////////////
#endif    // not APSTUDIO_INVOKED
