# Supplementary material for: Blood flow controls coagulation onset via the positive feedback of factor VII activation by factor Xa
Source: BMC Syst Biol. 2010 Jan 26;4:5. doi: 10.1186/1752-0509-4-5 (PMC2823678; doi:10.1186/1752-0509-4-5)
Supplement: Additional file 4 — Program code files. Source files of program realization of blood coagulation modeling under flow conditions. [file 1752-0509-4-5-S4.ZIP › Program code files/Flux2d.sln]

Microsoft Visual Studio Solution File, Format Version 10.00
# Visual Studio 2008
Project("{8BC9CEB8-8B4A-11D0-8D11-00A0C91BC942}") = "Flux2d", "Flux2d.vcproj", "{F612F1D6-622D-4CEC-97EE-D4A47BF1A5D0}"
EndProject
Global
	GlobalSection(SolutionConfigurationPlatforms) = preSolution
		Debug|Win32 = Debug|Win32
		Release|Win32 = Release|Win32
	EndGlobalSection
	GlobalSection(ProjectConfigurationPlatforms) = postSolution
		{F612F1D6-622D-4CEC-97EE-D4A47BF1A5D0}.Debug|Win32.ActiveCfg = Debug|Win32
		{F612F1D6-622D-4CEC-97EE-D4A47BF1A5D0}.Debug|Win32.Build.0 = Debug|Win32
		{F612F1D6-622D-4CEC-97EE-D4A47BF1A5D0}.Release|Win32.ActiveCfg = Release|Win32
		{F612F1D6-622D-4CEC-97EE-D4A47BF1A5D0}.Release|Win32.Build.0 = Release|Win32
	EndGlobalSection
	GlobalSection(SolutionProperties) = preSolution
		HideSolutionNode = FALSE
	EndGlobalSection
EndGlobal
