# Supplementary material for: Blood flow controls coagulation onset via the positive feedback of factor VII activation by factor Xa
Source: BMC Syst Biol. 2010 Jan 26;4:5. doi: 10.1186/1752-0509-4-5 (PMC2823678; doi:10.1186/1752-0509-4-5)
Supplement: Additional file 4 — Program code files. Source files of program realization of blood coagulation modeling under flow conditions. [file 1752-0509-4-5-S4.ZIP › Program code files/Flux2d.vcproj]

<?xml version="1.0" encoding="windows-1251"?>
<VisualStudioProject
	ProjectType="Visual C++"
	Version="9,00"
	Name="Flux2d"
	ProjectGUID="{F612F1D6-622D-4CEC-97EE-D4A47BF1A5D0}"
	RootNamespace="Flux2d"
	Keyword="MFCProj"
	TargetFrameworkVersion="0"
	>
	<Platforms>
		<Platform
			Name="Win32"
		/>
	</Platforms>
	<ToolFiles>
	</ToolFiles>
	<Configurations>
		<Configuration
			Name="Debug|Win32"
			OutputDirectory="Debug"
			IntermediateDirectory="Debug"
			ConfigurationType="1"
			InheritedPropertySheets="$(VCInstallDir)VCProjectDefaults\UpgradeFromVC71.vsprops"
			UseOfMFC="1"
			UseOfATL="1"
			CharacterSet="2"
			>
			<Tool
				Name="VCPreBuildEventTool"
			/>
			<Tool
				Name="VCCustomBuildTool"
			/>
			<Tool
				Name="VCXMLDataGeneratorTool"
			/>
			<Tool
				Name="VCWebServiceProxyGeneratorTool"
			/>
			<Tool
				Name="VCMIDLTool"
				PreprocessorDefinitions="_DEBUG"
				MkTypLibCompatible="false"
			/>
			<Tool
				Name="VCCLCompilerTool"
				AdditionalOptions=""
				Optimization="0"
				PreprocessorDefinitions="WIN32;_WINDOWS;_DEBUG"
				MinimalRebuild="true"
				BasicRuntimeChecks="3"
				RuntimeLibrary="1"
				TreatWChar_tAsBuiltInType="true"
				UsePrecompiledHeader="2"
				WarningLevel="3"
				Detect64BitPortabilityProblems="true"
				DebugInformationFormat="4"
			/>
			<Tool
				Name="VCManagedResourceCompilerTool"
			/>
			<Tool
				Name="VCResourceCompilerTool"
				PreprocessorDefinitions="_DEBUG"
				Culture="1033"
				AdditionalIncludeDirectories="$(IntDir)"
			/>
			<Tool
				Name="VCPreLinkEventTool"
			/>
			<Tool
				Name="VCLinkerTool"
				AdditionalOptions=""
				AdditionalDependencies="opengl32.lib glu32.lib glaux.lib"
				LinkIncremental="2"
				SuppressStartupBanner="true"
				GenerateDebugInformation="true"
				SubSystem="2"
				TargetMachine="1"
			/>
			<Tool
				Name="VCALinkTool"
			/>
			<Tool
				Name="VCManifestTool"
			/>
			<Tool
				Name="VCXDCMakeTool"
			/>
			<Tool
				Name="VCBscMakeTool"
			/>
			<Tool
				Name="VCFxCopTool"
			/>
			<Tool
				Name="VCAppVerifierTool"
			/>
			<Tool
				Name="VCPostBuildEventTool"
			/>
		</Configuration>
		<Configuration
			Name="Release|Win32"
			OutputDirectory="Release"
			IntermediateDirectory="Release"
			ConfigurationType="1"
			InheritedPropertySheets="$(VCInstallDir)VCProjectDefaults\UpgradeFromVC71.vsprops"
			UseOfMFC="1"
			UseOfATL="1"
			CharacterSet="2"
			>
			<Tool
				Name="VCPreBuildEventTool"
			/>
			<Tool
				Name="VCCustomBuildTool"
			/>
			<Tool
				Name="VCXMLDataGeneratorTool"
			/>
			<Tool
				Name="VCWebServiceProxyGeneratorTool"
			/>
			<Tool
				Name="VCMIDLTool"
				PreprocessorDefinitions="NDEBUG"
				MkTypLibCompatible="false"
			/>
			<Tool
				Name="VCCLCompilerTool"
				AdditionalOptions=""
				Optimization="2"
				InlineFunctionExpansion="0"
				EnableIntrinsicFunctions="false"
				FavorSizeOrSpeed="1"
				OmitFramePointers="false"
				PreprocessorDefinitions="WIN32;_WINDOWS;NDEBUG"
				StringPooling="true"
				MinimalRebuild="false"
				RuntimeLibrary="0"
				EnableFunctionLevelLinking="true"
				TreatWChar_tAsBuiltInType="true"
				UsePrecompiledHeader="2"
				WarningLevel="3"
				Detect64BitPortabilityProblems="false"
				DebugInformationFormat="3"
			/>
			<Tool
				Name="VCManagedResourceCompilerTool"
			/>
			<Tool
				Name="VCResourceCompilerTool"
				PreprocessorDefinitions="NDEBUG"
				Culture="1033"
				AdditionalIncludeDirectories="$(IntDir)"
			/>
			<Tool
				Name="VCPreLinkEventTool"
			/>
			<Tool
				Name="VCLinkerTool"
				AdditionalOptions=""
				LinkIncremental="1"
				SuppressStartupBanner="true"
				GenerateDebugInformation="true"
				SubSystem="2"
				OptimizeReferences="2"
				EnableCOMDATFolding="2"
				TargetMachine="1"
			/>
			<Tool
				Name="VCALinkTool"
			/>
			<Tool
				Name="VCManifestTool"
			/>
			<Tool
				Name="VCXDCMakeTool"
			/>
			<Tool
				Name="VCBscMakeTool"
			/>
			<Tool
				Name="VCFxCopTool"
			/>
			<Tool
				Name="VCAppVerifierTool"
			/>
			<Tool
				Name="VCPostBuildEventTool"
			/>
		</Configuration>
	</Configurations>
	<References>
	</References>
	<Files>
		<Filter
			Name="Source Files"
			Filter="cpp;c;cxx;def;odl;idl;hpj;bat;asm"
			>
			<File
				RelativePath="Aconst.cpp"
				>
			</File>
			<File
				RelativePath="Dconst.cpp"
				>
			</File>
			<File
				RelativePath="Difconst.cpp"
				>
			</File>
			<File
				RelativePath="Flux2d.cpp"
				>
			</File>
			<File
				RelativePath="Flux2dDoc.cpp"
				>
			</File>
			<File
				RelativePath="Flux2dView.cpp"
				>
			</File>
			<File
				RelativePath="GridPan.cpp"
				>
			</File>
			<File
				RelativePath="IIIdPane.cpp"
				>
			</File>
			<File
				RelativePath="Init.cpp"
				>
			</File>
			<File
				RelativePath="KEconst.cpp"
				>
			</File>
			<File
				RelativePath="Koment.cpp"
				>
			</File>
			<File
				RelativePath="MainFrm.cpp"
				>
			</File>
			<File
				RelativePath="Mconst.cpp"
				>
			</File>
			<File
				RelativePath="Param.cpp"
				>
			</File>
			<File
				RelativePath="PariNfo.cpp"
				>
			</File>
			<File
				RelativePath="Plat.cpp"
				>
			</File>
			<File
				RelativePath="Raschet.cpp"
				>
			</File>
			<File
				RelativePath="Reg.cpp"
				>
			</File>
			<File
				RelativePath="stdafx.cpp"
				>
				<FileConfiguration
					Name="Debug|Win32"
					>
					<Tool
						Name="VCCLCompilerTool"
						AdditionalOptions=""
						UsePrecompiledHeader="1"
					/>
				</FileConfiguration>
				<FileConfiguration
					Name="Release|Win32"
					>
					<Tool
						Name="VCCLCompilerTool"
						AdditionalOptions=""
						UsePrecompiledHeader="1"
					/>
				</FileConfiguration>
			</File>
		</Filter>
		<Filter
			Name="Header Files"
			Filter="h;hpp;hxx;hm;inl;inc"
			>
			<File
				RelativePath="Aconst.h"
				>
			</File>
			<File
				RelativePath="Dconst.h"
				>
			</File>
			<File
				RelativePath="Difconst.h"
				>
			</File>
			<File
				RelativePath="Flux2d.h"
				>
			</File>
			<File
				RelativePath="Flux2dDoc.h"
				>
			</File>
			<File
				RelativePath="Flux2dView.h"
				>
			</File>
			<File
				RelativePath="GridPan.h"
				>
			</File>
			<File
				RelativePath="IIIdPane.h"
				>
			</File>
			<File
				RelativePath="Init.h"
				>
			</File>
			<File
				RelativePath="KEconst.h"
				>
			</File>
			<File
				RelativePath="Koment.h"
				>
			</File>
			<File
				RelativePath="MainFrm.h"
				>
			</File>
			<File
				RelativePath="Mconst.h"
				>
			</File>
			<File
				RelativePath="Param.h"
				>
			</File>
			<File
				RelativePath="PariNfo.h"
				>
			</File>
			<File
				RelativePath="Plat.h"
				>
			</File>
			<File
				RelativePath="Raschet.h"
				>
			</File>
			<File
				RelativePath="Reg.h"
				>
			</File>
			<File
				RelativePath="Resource.h"
				>
			</File>
			<File
				RelativePath="stdafx.h"
				>
			</File>
		</Filter>
		<Filter
			Name="Resource Files"
			Filter="rc;ico;cur;bmp;dlg;rc2;rct;bin;rgs;jpg;jpeg;jpe;manifest"
			>
			<File
				RelativePath="res\Flux2d.ico"
				>
			</File>
			<File
				RelativePath="res\Flux2d.manifest"
				>
			</File>
			<File
				RelativePath="Flux2d.rc"
				>
			</File>
			<File
				RelativePath="res\Flux2d.rc2"
				>
			</File>
			<File
				RelativePath="res\Flux2dDoc.ico"
				>
			</File>
			<File
				RelativePath="res\Toolbar.bmp"
				>
			</File>
		</Filter>
		<File
			RelativePath="ReadMe.txt"
			>
		</File>
	</Files>
	<Globals>
	</Globals>
</VisualStudioProject>
