# Supplementary material for: Blood flow controls coagulation onset via the positive feedback of factor VII activation by factor Xa
Source: BMC Syst Biol. 2010 Jan 26;4:5. doi: 10.1186/1752-0509-4-5 (PMC2823678; doi:10.1186/1752-0509-4-5)
Supplement: Additional file 4 — Program code files. Source files of program realization of blood coagulation modeling under flow conditions. [file 1752-0509-4-5-S4.ZIP › Program code files/Flux2dDoc.cpp]

// Flux2dDoc.cpp : implementation of the CFlux2dDoc class
//

#include "stdafx.h"
#include "Flux2d.h"

#include "Flux2dDoc.h"

#ifdef _DEBUG
#define new DEBUG_NEW
#endif


// CFlux2dDoc

IMPLEMENT_DYNCREATE(CFlux2dDoc, CDocument)

BEGIN_MESSAGE_MAP(CFlux2dDoc, CDocument)
END_MESSAGE_MAP()


// CFlux2dDoc construction/destruction

CFlux2dDoc::CFlux2dDoc()
{
	// TODO: add one-time construction code here

}

CFlux2dDoc::~CFlux2dDoc()
{
}

BOOL CFlux2dDoc::OnNewDocument()
{
	if (!CDocument::OnNewDocument())
		return FALSE;

	// TODO: add reinitialization code here
	// (SDI documents will reuse this document)

	return TRUE;
}


// CFlux2dDoc serialization

void CFlux2dDoc::Serialize(CArchive& ar)
{
	if (ar.IsStoring())
	{
		// TODO: add storing code here
	}
	else
	{
		// TODO: add loading code here
	}
}


// CFlux2dDoc diagnostics

#ifdef _DEBUG
void CFlux2dDoc::AssertValid() const
{
	CDocument::AssertValid();
}

void CFlux2dDoc::Dump(CDumpContext& dc) const
{
	CDocument::Dump(dc);
}
#endif //_DEBUG


// CFlux2dDoc commands
