# Supplementary material for: Blood flow controls coagulation onset via the positive feedback of factor VII activation by factor Xa
Source: BMC Syst Biol. 2010 Jan 26;4:5. doi: 10.1186/1752-0509-4-5 (PMC2823678; doi:10.1186/1752-0509-4-5)
Supplement: Additional file 4 — Program code files. Source files of program realization of blood coagulation modeling under flow conditions. [file 1752-0509-4-5-S4.ZIP › Program code files/Flux2dDoc.h]

// Flux2dDoc.h : interface of the CFlux2dDoc class
//


#pragma once

class CFlux2dDoc : public CDocument
{
protected: // create from serialization only
	CFlux2dDoc();
	DECLARE_DYNCREATE(CFlux2dDoc)

// Attributes
public:

// Operations
public:

// Overrides
	public:
	virtual BOOL OnNewDocument();
	virtual void Serialize(CArchive& ar);

// Implementation
public:
	virtual ~CFlux2dDoc();
#ifdef _DEBUG
	virtual void AssertValid() const;
	virtual void Dump(CDumpContext& dc) const;
#endif

protected:

// Generated message map functions
protected:
	DECLARE_MESSAGE_MAP()
};
