# Supplementary material for: Blood flow controls coagulation onset via the positive feedback of factor VII activation by factor Xa
Source: BMC Syst Biol. 2010 Jan 26;4:5. doi: 10.1186/1752-0509-4-5 (PMC2823678; doi:10.1186/1752-0509-4-5)
Supplement: Additional file 4 — Program code files. Source files of program realization of blood coagulation modeling under flow conditions. [file 1752-0509-4-5-S4.ZIP › Program code files/Flux2dView.cpp]

// Flux2dView.cpp : implementation of the CFlux2dView class
//

#include "stdafx.h"
#include "Flux2d.h"
#include "MainFrm.h"
#include "Flux2dDoc.h"
#include "Flux2dView.h"
#include "string.h"

#ifdef _DEBUG
#define new DEBUG_NEW
#endif


// CFlux2dView

IMPLEMENT_DYNCREATE(CFlux2dView, CView)

BEGIN_MESSAGE_MAP(CFlux2dView, CView)
	ON_COMMAND_RANGE(ID_Start, ID_Work, Choose)
	ON_COMMAND(ID_Setka, GPCreate)
	ON_COMMAND(ID_VIEW_GRIDPANEL, GPOut)
//	ON_COMMAND(ID_3dmode, IIIdPaneCreate)
//	ON_COMMAND(ID_VIEW_3DPANEL, IIIdPOut)
//	ON_UPDATE_COMMAND_UI_RANGE(ID_VIEW_GRIDPANEL,ID_VIEW_3DPANEL, toVIEWup)
	//ON_UPDATE_COMMAND_UI_RANGE(ID_3dmode, ID_Turn, toBUTup)
	ON_COMMAND(ID_PROPERTIES, Params)
	ON_WM_LBUTTONDOWN()
	ON_WM_MOUSEWHEEL()
	ON_WM_MOUSEMOVE()
	ON_WM_TIMER()
	ON_COMMAND(ID_COMMENTS, Comment)
	ON_COMMAND(ID_SaveDtFile,SaveFluxDataFile)
	ON_COMMAND(ID_OpenDtFile,OpenFluxDataFile)
	ON_COMMAND_RANGE(ID_VIEWING_0,ID_VIEWING_10SEC, toViewPicture)
	ON_UPDATE_COMMAND_UI_RANGE(ID_VIEWING_0,ID_VIEWING_10SEC, toViewPictureUP)
	ON_WM_SIZE()
	ON_WM_CREATE()
	ON_WM_DESTROY()
	ON_WM_LBUTTONUP()
	ON_WM_RBUTTONDOWN()
	ON_WM_RBUTTONUP()
//	ON_COMMAND(ID_Turn, TurnOn)
	ON_COMMAND(ID_FibrOut, ShowFn)
	ON_COMMAND_RANGE(ID_SAVING_10SEC,ID_SAVING_1MIN, toSaveFiles)
	ON_UPDATE_COMMAND_UI_RANGE(ID_SAVING_10SEC,ID_SAVING_1MIN, toSaveFilesUP)
	ON_COMMAND(ID_FILE_OPEN, OpenDataFile)
	ON_UPDATE_COMMAND_UI(ID_FILE_OPEN, OpenDataFileUP)
	ON_COMMAND(ID_FILE_SAVE, SavePicture)
	ON_COMMAND_RANGE(ID_SHOWBORD_30SEC,ID_SHOWBORD_10SEC,toShowBord)
	ON_UPDATE_COMMAND_UI_RANGE(ID_SHOWBORD_30SEC,ID_SHOWBORD_10SEC, toShowBordUP)
	ON_COMMAND(ID_FILE_NEW, theNew)
	ON_COMMAND(ID_FindProf, FindProf)
	ON_UPDATE_COMMAND_UI(ID_FindProf, FindProfUP)
	ON_COMMAND(ID_OPTIONS_40MIN, aStop)
	ON_UPDATE_COMMAND_UI(ID_OPTIONS_40MIN,aStopUP)
END_MESSAGE_MAP()

// CFlux2dView construction/destruction

CFlux2dView::CFlux2dView()
: TimeOn(false)
, DataWork(false)
, directpath(_T(""))
, i(0)
, j(0)
, gp(NULL)
, setkaOut(-1)
, IIIpane(NULL)
, pane3dOut(-1)
, pane3dV(false)
, one(NULL)
, dataFname(_T(""))
, viewPicture(20)
, timeBegin(0)
, timeNow(0)
, timePer(0)
, m_cx(0)
, m_cy(0)
, pdc(NULL)
, keypartbound(2)
, size_kf(1)
, koefx(0)
, koefy(0)
, shiftx(0)
, shifty(0)
, povorotx(-80.0)
, povoroty(-260.0)
, LCDown(false)
, ptDown(0)
, RCDown(false)
, interKoef(0)
, ptUp(0)
, TurnMode(false)
, showFn(false)
, NumOfNum(1)
, saveFiles(2)
, nameOfFileToSaveData(0)
, nameOfFileToSave(_T(""))
, FullFileName(_T(""))
, FileName(_T(""))
, FirstTimeOpenFile(true)
, tr(0)
, FileSavePath(_T(""))
, fnm(_T(""))
, BeforeBeginning(true)
, showBd(3)
, prof1len(0)
, prof2len(0)
, prof3len(0)
, prof4len(0)
, prof5len(0)
, autoStop(true)
, clotsize2(false)
{
	
kkkkk=0;
	for(i=1;i<=20;i++)NumberOfEach[i]=0;
	if(!makedir())
		MessageBox("Error in creating dir","Error",MB_ICONERROR | MB_OK);
	dataFname="default.flux";
	if(!GetData())
		MessageBox("Error in opening default Data file","Error",MB_ICONERROR | MB_OK);
	one=new Raschet(prmnfo);	

}

CFlux2dView::~CFlux2dView()
{
	if(setkaOut==1)
		delete gp;
	if(pane3dOut==1)
		delete IIIpane;
	//if(TimeOn)
		ClearAll();
	delete one; delete NumOfProfile;
}

BOOL CFlux2dView::PreCreateWindow(CREATESTRUCT& cs)
{
	// TODO: Modify the Window class or styles here by modifying
	//  the CREATESTRUCT cs

	return CView::PreCreateWindow(cs);
}

// CFlux2dView drawing

void CFlux2dView::OnDraw(CDC* pDC)
{
	CFlux2dDoc* pDoc = GetDocument();
	ASSERT_VALID(pDoc);

	sprintf(line,"%i",kkkkk);//one->dl_damage);
	pDC->TextOut(400,200,line);
	sprintf(line,"%f",one->boundary);
	pDC->TextOut(500,300,line);

	if(one->NMAXX<m_cx){
	if(pane3dOut==-1)	{
	pDC->SetMapMode(MM_ISOTROPIC);
	pDC->SetWindowExt(m_cx,m_cy);
	pDC->SetViewportExt(m_cx,-m_cy);
	pDC->SetViewportOrg(20,m_cy-20);
	spanY=0.2*(one->NMAXY)*(m_cx/one->NMAXX);
	
	CBrush brush0(RGB(0,0,0));
				j=0;
				for (i=1; i<one->NMAXX; i++)
				{
				pDC->FillRect(CRect((i-1)*(m_cx/one->NMAXX),j*(m_cx/one->NMAXX),i*(m_cx/one->NMAXX),(j-1)*(m_cx/one->NMAXX)), &brush0);			
				pDC->FillRect(CRect((i-1)*(m_cx/one->NMAXX),(one->NMAXY)*(m_cx/one->NMAXX)+j*(m_cx/one->NMAXX),i*(m_cx/one->NMAXX),(one->NMAXY)*(m_cx/one->NMAXX)+(j-1)*(m_cx/one->NMAXX)), &brush0);
				}

				j=one->NMAXY;
				for (i=1; i<one->NMAXX; i++)
				{
				pDC->FillRect(CRect((i-1)*(m_cx/one->NMAXX),spanY+j*(m_cx/one->NMAXX),i*(m_cx/one->NMAXX),spanY+(j-1)*(m_cx/one->NMAXX)), &brush0);			
				pDC->FillRect(CRect((i-1)*(m_cx/one->NMAXX),spanY+(one->NMAXY)*(m_cx/one->NMAXX)+j*(m_cx/one->NMAXX),i*(m_cx/one->NMAXX),spanY+(one->NMAXY)*(m_cx/one->NMAXX)+(j-1)*(m_cx/one->NMAXX)), &brush0);
				}
				j=one->NMAXY;
				CBrush brush00(RGB(192,192,192));
				j=0;
				for (i=one->DamagePosition-one->dl_damage; i<=one->DamagePosition+one->dl_damage; i++)
				{
				pDC->FillRect(CRect((i-1)*(m_cx/one->NMAXX),j*(m_cx/one->NMAXX),i*(m_cx/one->NMAXX),(j-1)*(m_cx/one->NMAXX)), &brush00);			
				pDC->FillRect(CRect((i-1)*(m_cx/one->NMAXX),spanY+(one->NMAXY)*(m_cx/one->NMAXX)+j*(m_cx/one->NMAXX),i*(m_cx/one->NMAXX),spanY+(one->NMAXY)*(m_cx/one->NMAXX)+(j-1)*(m_cx/one->NMAXX)), &brush00);
				}
				

for (i=1; i<one->NMAXX; i++)
   {   for (j=1; j<one->NMAXY; j++)
	{              
		Vxcol=(one->Vx[i][j]/one->VMAXSp)*255;
		if(Vxcol<=255){VelMapBlue=255-Vxcol;VelMapGreen=0;	VelMapRed=Vxcol;}
		if(Vxcol>255){VelMapRed=255;VelMapGreen=Vxcol-255;VelMapBlue=0; }
		if(Vxcol>2*255){VelMapRed=3*255-Vxcol;VelMapGreen=255;VelMapBlue=0;}		
		if(Vxcol>3*255){VelMapRed=0;VelMapGreen=255;VelMapBlue=Vxcol-3*255;}		
		if(Vxcol<0){VelMapRed=fabs(Vxcol);VelMapGreen=0;VelMapBlue=255;}
	//////////////

		if(NumOfProfile[1]>0)
				{	sprintf(line,"II");
					pDC->TextOut(100,550,line);}
				if(NumOfProfile[13]>0)
				{	sprintf(line,"IIa");
					pDC->TextOut(125,550,line);}
				if(NumOfProfile[25]>0)
				{	sprintf(line,"V");
					pDC->TextOut(150,550,line);}
				if(NumOfProfile[37]>0)
				{	sprintf(line,"Va");
					pDC->TextOut(175,550,line);}
				if(NumOfProfile[49]>0)
				{	sprintf(line,"VII");
					pDC->TextOut(200,550,line);}
				if(NumOfProfile[61]>0)
				{	sprintf(line,"VIIa");
					pDC->TextOut(100,525,line);}
				if(NumOfProfile[73]>0)
				{	sprintf(line,"VIII");
					pDC->TextOut(125,525,line);}
				if(NumOfProfile[85]>0)
				{	sprintf(line,"VIIIa");
					pDC->TextOut(150,525,line);}
				if(NumOfProfile[97]>0)
				{	sprintf(line,"IX");
					pDC->TextOut(175,525,line);}
				if(NumOfProfile[109]>0)
				{	sprintf(line,"IXa");
					pDC->TextOut(200,525,line);}
				if(NumOfProfile[121]>0)
				{	sprintf(line,"X");
					pDC->TextOut(100,500,line);}
				if(NumOfProfile[133]>0)
				{	sprintf(line,"Xa");
					pDC->TextOut(125,500,line);}
				if(NumOfProfile[145]>0)
				{	sprintf(line,"XI");
					pDC->TextOut(150,500,line);}
				if(NumOfProfile[157]>0)
				{	sprintf(line,"XIa");
					pDC->TextOut(175,500,line);}
				if(NumOfProfile[169]>0)
				{	sprintf(line,"Fg");
					pDC->TextOut(200,500,line);}
				if(NumOfProfile[181]>0)
				{	sprintf(line,"Fn");
					pDC->TextOut(100,475,line);}
				if(NumOfProfile[193]>0)
				{	sprintf(line,"PC");
					pDC->TextOut(125,475,line);}
				if(NumOfProfile[205]>0)
				{	sprintf(line,"PCa");
					pDC->TextOut(150,475,line);}
				if(NumOfProfile[217]>0)
				{	sprintf(line,"ATIII");
					pDC->TextOut(175,475,line);}
				if(NumOfProfile[229]>0)
				{	sprintf(line,"TFPI");
					pDC->TextOut(200,475,line);}


	//////////////
		if(setkaOut==1&&
			(i==NumOfProfile[(gp->SelectedFactor-1)*12+1]||
			i==NumOfProfile[(gp->SelectedFactor-1)*12+2]||
			i==NumOfProfile[(gp->SelectedFactor-1)*12+3]||
			i==NumOfProfile[(gp->SelectedFactor-1)*12+4]||
			i==NumOfProfile[(gp->SelectedFactor-1)*12+5]||
			i==NumOfProfile[(gp->SelectedFactor-1)*12+6]||
			i==NumOfProfile[(gp->SelectedFactor-1)*12+7]||
			i==NumOfProfile[(gp->SelectedFactor-1)*12+8]||
			i==NumOfProfile[(gp->SelectedFactor-1)*12+9]||
			i==NumOfProfile[(gp->SelectedFactor-1)*12+10]||
			i==NumOfProfile[(gp->SelectedFactor-1)*12+11]||
			i==NumOfProfile[(gp->SelectedFactor-1)*12+12]))
		{	CBrush brush(RGB(255-(int)VelMapRed,255-(int)VelMapGreen,255-(int)VelMapBlue));
				pDC->FillRect(CRect((i-1)*(m_cx/one->NMAXX),j*(m_cx/one->NMAXX),i*(m_cx/one->NMAXX),(j-1)*(m_cx/one->NMAXX)), &brush);

					CBrush brush1(RGB(255,255-one->Fn_s[i][j]/one->FgMax,255));
				if(one->Fn_s[i][j]>one->boundary)
					pDC->FillRect(CRect((i-1)*(m_cx/one->NMAXX),j*(m_cx/one->NMAXX),i*(m_cx/one->NMAXX),(j-1)*(m_cx/one->NMAXX)), &brush1);
				
				
				
			}
		else
		{
			CBrush brush(RGB(VelMapRed,VelMapGreen,VelMapBlue));
		pDC->FillRect(CRect((i-1)*(m_cx/one->NMAXX),j*(m_cx/one->NMAXX),i*(m_cx/one->NMAXX),(j-1)*(m_cx/one->NMAXX)), &brush);
			
			CBrush brush1(RGB(0,one->Fn_s[i][j]/one->FgMax,0));
	if(one->Fn_s[i][j]>one->boundary)
		pDC->FillRect(CRect((i-1)*(m_cx/one->NMAXX),j*(m_cx/one->NMAXX),i*(m_cx/one->NMAXX),(j-1)*(m_cx/one->NMAXX)), &brush1);

	//Additional Map
	
	CBrush brush3(RGB(255,255,255));
	CBrush brush2(RGB(0,0,0));
	if(one->BondLevel[i][j]>=1)pDC->FillRect(CRect((i-1)*(m_cx/one->NMAXX),spanY+(one->NMAXY)*(m_cx/one->NMAXX)+j*(m_cx/one->NMAXX),i*(m_cx/one->NMAXX),spanY+(one->NMAXY)*(m_cx/one->NMAXX)+(j-1)*(m_cx/one->NMAXX)), &brush2);
	else pDC->FillRect(CRect((i-1)*(m_cx/one->NMAXX),spanY+(one->NMAXY)*(m_cx/one->NMAXX)+j*(m_cx/one->NMAXX),i*(m_cx/one->NMAXX),spanY+(one->NMAXY)*(m_cx/one->NMAXX)+(j-1)*(m_cx/one->NMAXX)), &brush3);    
	
	//if (keypartbound==1){BoundMapRed=255;BoundMapGreen=0;BoundMapBlue=0;}
	//if (keypartbound==2)
	//{BoundMapRed=0;BoundMapGreen=255;BoundMapBlue=0;}
	//if (keypartbound==3){BoundMapRed=0;BoundMapGreen=0;BoundMapBlue=255;}
   // CBrush brush26((BoundMapRed,BoundMapGreen,BoundMapBlue));
//	if(one->BondLevel[i][j]==keypartbound)
//		pDC->FillRect(CRect((i-1)*(m_cx/one->NMAXX),spanY+(one->NMAXY)*(m_cx/one->NMAXX)+j*(m_cx/one->NMAXX),i*(m_cx/one->NMAXX),spanY+(one->NMAXY)*(m_cx/one->NMAXX)+(j-1)*(m_cx/one->NMAXX)), &brush2);
//	else pDC->FillRect(CRect((i-1)*(m_cx/one->NMAXX),spanY+(one->NMAXY)*(m_cx/one->NMAXX)+j*(m_cx/one->NMAXX),i*(m_cx/one->NMAXX),spanY+(one->NMAXY)*(m_cx/one->NMAXX)+(j-1)*(m_cx/one->NMAXX)), &brush3);


		}		


	 }
	}
	if(setkaOut==1)
{	CPen pen0(PS_SOLID,1,RGB(0,0,0));
pDC->SelectObject(pen0);
for (i=1; i<one->NMAXX; i++)
   {
	   pDC->MoveTo(i*(m_cx/one->NMAXX),-5);
	   pDC->LineTo(i*(m_cx/one->NMAXX),one->NMAXY*(m_cx/one->NMAXX));
   }
}
	}
	//else
	//	Displ();
}
}


// CFlux2dView diagnostics

#ifdef _DEBUG
void CFlux2dView::AssertValid() const
{
	CView::AssertValid();
}

void CFlux2dView::Dump(CDumpContext& dc) const
{
	CView::Dump(dc);
}

CFlux2dDoc* CFlux2dView::GetDocument() const // non-debug version is inline
{
	ASSERT(m_pDocument->IsKindOf(RUNTIME_CLASS(CFlux2dDoc)));
	return (CFlux2dDoc*)m_pDocument;
}
#endif //_DEBUG


// CFlux2dView message handlers

void CFlux2dView::StartTime(void)
{	if(!SetTimer(1,1000,NULL))
	 MessageBox("Error in creating Timer1","Error",MB_ICONERROR | MB_OK);
	if(!SetTimer(2,500*viewPicture,NULL))
	MessageBox("Error in creating Timer2","Error",MB_ICONERROR | MB_OK);
	if(!SetTimer(3,1,NULL))
	MessageBox("Error in creating Timer3","Error",MB_ICONERROR | MB_OK);
	
	if(BeforeBeginning)	timeBegin=CTime::GetCurrentTime();
	else pauseOff+=(CTime::GetCurrentTime()-pauseOn);

	SaveParamDt();
	if(prmnfo.nstest){one->key_ns=1; one->key_rdc=0;}
}


void CFlux2dView::StopTime(void)
{	if(!KillTimer(1))
	MessageBox("Error in killing Timer1","Error",MB_ICONERROR | MB_OK);
	if(!KillTimer(2))
	MessageBox("Error in killing Timer2","Error",MB_ICONERROR | MB_OK);
	if(!KillTimer(3))
	MessageBox("Error in killing Timer3","Error",MB_ICONERROR | MB_OK);
	pauseOn=CTime::GetCurrentTime();
}

void CFlux2dView::Choose(UINT nCommandID)
{
	switch(nCommandID)
	{
	case ID_Start:
		StartTime();TimeOn=true;DataWork=false; BeforeBeginning=false;
		break;
	case ID_Stop:
		if(TimeOn)
		{StopTime();TimeOn=false;}DataWork=false;
		break;
	case ID_Work:
		if(TimeOn) StopTime();
		DataWork=true;TimeOn=false;
		break;
	}
}

bool CFlux2dView::makedir(void)
{
	char lkop[100];
	char *lkjl;
	directpath="";
	_fullpath(lkop,"bmpf.exe",100);
	strrev(lkop);
	strcpy(lkop,lkop+9);
	strrev(lkop);	
	directpath=lkop;
	_strdate(lkop);
	lkjl=strtok(lkop,"/");
	directpath=directpath+"\\"+lkjl;
	lkjl=strtok(NULL,"/");
	directpath=directpath+"."+lkjl;
	lkjl=strtok(NULL,"/");
	directpath=directpath+"."+lkjl;
	_mkdir(directpath); 
	_strtime(lkop);
	lkjl=strtok(lkop,":");
	directpath=directpath+"\\"+lkjl;
	lkjl=strtok(NULL,":");
	directpath=directpath+"."+lkjl;
	lkjl=strtok(NULL,":");
	directpath=directpath+"."+lkjl;
	if(_mkdir(directpath)==-1)
		return false;
	return true;
}

void CFlux2dView::OnLButtonDown(UINT nFlags, CPoint point)
{if(TurnMode){
	LCDown=true;
	ptDown.x=point.x;
	ptDown.y=point.y;
}
if(BeforeBeginning&&setkaOut==1&&coordx<one->NMAXX&&coordx>0&&coordy<one->NMAXY&&coordy>0)
{
	if(NumOfNum>12&&
		coordx!=NumOfProfile[(gp->SelectedFactor-1)*12+NumberOfEach[gp->SelectedFactor]])
	MessageBox("Unable to save more than 12 profiles. Please deselect some.",
							"Error",MB_ICONERROR | MB_OK);
	
	else if(coordx!=NumOfProfile[(gp->SelectedFactor-1)*12+1]&&
			coordx!=NumOfProfile[(gp->SelectedFactor-1)*12+2]&&
			coordx!=NumOfProfile[(gp->SelectedFactor-1)*12+3]&&
			coordx!=NumOfProfile[(gp->SelectedFactor-1)*12+4]&&
			coordx!=NumOfProfile[(gp->SelectedFactor-1)*12+5]&&
			coordx!=NumOfProfile[(gp->SelectedFactor-1)*12+6]&&
			coordx!=NumOfProfile[(gp->SelectedFactor-1)*12+7]&&
			coordx!=NumOfProfile[(gp->SelectedFactor-1)*12+8]&&
			coordx!=NumOfProfile[(gp->SelectedFactor-1)*12+9]&&
			coordx!=NumOfProfile[(gp->SelectedFactor-1)*12+10]&&
			coordx!=NumOfProfile[(gp->SelectedFactor-1)*12+11]&&
			coordx!=NumOfProfile[(gp->SelectedFactor-1)*12+12])
		{NumberOfEach[gp->SelectedFactor]++;
		NumOfProfile[(gp->SelectedFactor-1)*12+NumberOfEach[gp->SelectedFactor]]=coordx;
		ProfFileOpen(NumOfNum, NumberOfEach[gp->SelectedFactor]);
		NumOfNum++;
		}
	else if (
		coordx==NumOfProfile[(gp->SelectedFactor-1)*12+NumberOfEach[gp->SelectedFactor]])
		{NumOfProfile[(gp->SelectedFactor-1)*12+NumberOfEach[gp->SelectedFactor]]=0;
		ProfFileClose(NumOfNum);
		NumberOfEach[gp->SelectedFactor]--;
		NumOfNum--;
		}

}
Invalidate();

	CView::OnLButtonDown(nFlags, point);
}

BOOL CFlux2dView::OnMouseWheel(UINT nFlags, short zDelta, CPoint pt)
{
	if(!FirstTimeOpenFile){
	if(zDelta > 0)
	{
		tr+=showBd*(double)saveFiles/6;

	sprintf(line,"%i",tr);
	fnm=FileSavePath;
	fnm=fnm+line+".flx";
    if(ReadDataFromFile(fnm))
	{sprintf(line,"		time=%4.2f",(double)tr/saveFiles);
			PutInfo(fnm+line,0); 
	}
	else tr-=showBd*(double)saveFiles/6;	
		Invalidate();
	
	}

	if(zDelta < 0) 
	{	tr-=showBd*(double)saveFiles/6;

	sprintf(line,"%i",tr);
	fnm=FileSavePath;
	fnm=fnm+line+".flx";
	if(ReadDataFromFile(fnm))
	{sprintf(line,"		time=%4.2f",(double)tr/saveFiles);
			PutInfo(fnm+line,0); 
	}
	else tr+=showBd*(double)saveFiles/6;
		
	Invalidate();
	
	}

	}
	return CView::OnMouseWheel(nFlags, zDelta, pt);
}

void CFlux2dView::OnMouseMove(UINT nFlags, CPoint point)
{
	if(TurnMode){
	if(LCDown)
	{
		povorotx=.2*(point.x-ptDown.x);
		povoroty=.2*(point.y-ptDown.y);
		//Displ();
	}

	if(RCDown)
	{
		size_kf=1-.002*(-point.y+interKoef);
		//Displ();
	}
	}
	if(one->NMAXX<m_cx){
	coordx=(-20+point.x+m_cx/one->NMAXX)/(m_cx/one->NMAXX);
	coordy=(m_cy-20-point.y+m_cx/one->NMAXX)/(m_cx/one->NMAXX);}
	if(showFn&&coordx<one->NMAXX&&coordx>0&&coordy<one->NMAXY&&coordy>0)	
	{	sprintf(line,"Fn=%f[%i][%i]",one->Fn_s[coordx][coordy],coordx,coordy);
		//sprintf(line,"Vx=%f[%i][%i]",one->Vx[coordx][coordy],coordx,coordy);

		PutInfo(line,0);
	}
	if(setkaOut==1&&coordx<one->NMAXX&&coordx>0&&coordy<one->NMAXY&&coordy>0)
	{	sprintf(line,"Save profile [%3.2f]",coordx*one->lx/one->NMAXX);
		PutInfo(line,0);
	}
	if(setkaOut==1&&showFn&&coordx<one->NMAXX&&coordx>0&&coordy<one->NMAXY&&coordy>0)
	{
		sprintf(line,"Save profile [%3.2f]; Fn=%f[%i][%i]",coordx*one->lx/one->NMAXX,one->Fn_s[coordx][coordy],coordx,coordy);
		PutInfo(line,0);
	}
	CView::OnMouseMove(nFlags, point);
}

void CFlux2dView::OnTimer(UINT nIDEvent)
{
	switch (nIDEvent)
	{
	case 1:
		expTimeOut();
		break;
	case 2:
		sprintf(line,"time=%6.3f",one->t);
		PutInfo(line,0);
		Invalidate();
		break;
	case 3:
         for(i=0;i<10;i++){ 
		one->RDC();kkkkk++;
		if(autoStop&&one->t>=40)
		{StopTime();TimeOn=false;}

		if(fabs(saveFiles*one->t-nameOfFileToSaveData)<=one->tau*2*saveFiles)				
		{if(!SavingDataToFile(nameOfFileToSaveData))
					MessageBox("Error in saving temporary data to file","Error",MB_ICONERROR | MB_OK);
				else
					nameOfFileToSaveData++;
				if(NumOfNum>1)
				{int jkl=NumOfNum;
				while(jkl>1)
					{jkl--;SaveProfile(jkl);}
				}
				}

		 }
		for(i=0;i<100;i++){
		if(prmnfo.ConstSp)
			one->NSConstVolumeVelocity();
		else 
			one->NSConstGradientPressure();
		}
		
		break;
	}

	CView::OnTimer(nIDEvent);
}

void CFlux2dView::Comment(void)
{
	if(com.DoModal()==IDOK)
	{coment.Open(directpath+"\\comments.txt",CFile::modeCreate | CFile::modeWrite);
	coment.Write(com.cmt,strlen(com.cmt)); //strlen(cmt.coment);
	coment.Close();}
}

void CFlux2dView::PutInfo(CString info, int i)
{CMainFrame* pFrame = (CMainFrame *) AfxGetApp()->m_pMainWnd;
pFrame->InfOut(info, i);
}

void CFlux2dView::expTimeOut(void)
{			
timeNow = CTime::GetCurrentTime();
CTimeSpan per =timeNow  - timeBegin - pauseOff;

CString s=per.Format("%H:%M:%S");
sprintf( line,"%s", s  );
	PutInfo(line,1);

}

void CFlux2dView::GPOut(void)
{
	if(!gp->open)
	{gp->ShowWindow(SW_SHOWNORMAL);
	}
	else
	{gp->ShowWindow(SW_HIDE );
	}
}

afx_msg void CFlux2dView::GPCreate(void)
{
	setkaOut*=-1;
	if(setkaOut==1){
	gp= new GridPan(this);
	gp->Create(IDD_GridPan);}
	else
	{if(!gp->DestroyWindow())
		MessageBox("Unable destroy Grid Panel","Error",MB_ICONERROR | MB_OK);
	delete gp;}
	Invalidate();
}

afx_msg void CFlux2dView::IIIdPaneCreate(void)
{
	pane3dOut*=-1; 
	if(pane3dOut==1){
	IIIpane= new IIIdPane(this);
	IIIpane->Create(IDD_3dPane);}
	else
	{if(!IIIpane->DestroyWindow())
		MessageBox("Unable destroy 3d Panel","Error",MB_ICONERROR | MB_OK);
	delete IIIpane; Invalidate(); }
}

afx_msg void CFlux2dView::IIIdPOut(void)
{
	if(!IIIpane->open)
	{IIIpane->ShowWindow(SW_SHOWNORMAL);
	}
	else
	{IIIpane->ShowWindow(SW_HIDE );
	}
}

afx_msg void CFlux2dView::toVIEWup(CCmdUI* pCmdUI)
{	
	pCmdUI->Enable(FALSE);
	if(pane3dOut==1&&pCmdUI->m_nID==ID_VIEW_3DPANEL)
	{pCmdUI->Enable(TRUE); 
	if(IIIpane->open&&pCmdUI->m_nID==ID_VIEW_3DPANEL)
		pCmdUI->SetCheck(1);
	if(!IIIpane->open&&pCmdUI->m_nID==ID_VIEW_3DPANEL)
		pCmdUI->SetCheck(0);
	}
	if(setkaOut==1&&pCmdUI->m_nID==ID_VIEW_GRIDPANEL)
	{pCmdUI->Enable(TRUE);
	if(gp->open&&pCmdUI->m_nID==ID_VIEW_GRIDPANEL)
		pCmdUI->SetCheck(1);
	if(!gp->open&&pCmdUI->m_nID==ID_VIEW_GRIDPANEL)
		pCmdUI->SetCheck(0);
	}
}

afx_msg void CFlux2dView::toBUTup(CCmdUI* pCmdUI)
{
	if(setkaOut==1&&pCmdUI->m_nID==ID_3dmode)
		pCmdUI->Enable(FALSE);
	if(pane3dOut==1&&pCmdUI->m_nID==ID_FibrOut)
		{pCmdUI->SetCheck(0);showFn=false;pCmdUI->Enable(FALSE);}
	if(pane3dOut==1&&pCmdUI->m_nID==ID_Setka)
		pCmdUI->Enable(FALSE);
	if(pane3dOut==1&&pCmdUI->m_nID==ID_Turn)
		pCmdUI->Enable(true);
	else if(pCmdUI->m_nID==ID_Turn)
	{	if(TurnMode&&pCmdUI->m_nID==ID_Turn)
			{pCmdUI->SetCheck(0);TurnMode=false;}
		pCmdUI->Enable(FALSE);
	}
}

afx_msg void CFlux2dView::Params(void)
{
	doeXchange1();
	DWORD res=para.DoModal();

	if(res!=IDCANCEL&&(para.rg.OnApply()||para.In.OnApply()||para.acon.OnApply()||
		para.dcon.OnApply()||para.mcon.OnApply()||para.kecon.OnApply()||
		para.dfcon.OnApply()||para.pl.OnApply()))
	{delete one;ClearAll();
	doeXchange2();one=new Raschet(prmnfo);
	makedir();}
	if(res==IDOK)
	{delete one;ClearAll();
	doeXchange2();one=new Raschet(prmnfo);
	makedir();
	}
}

bool CFlux2dView::GetData(void)
{

	if(!dataF.Open(dataFname,CFile::modeRead))
		return false;
	dataF.Read(infoline,3);dataF.Read(infoline,10);
	prmnfo.Nx=atof(infoline);
	dataF.Read(infoline,4);dataF.Read(infoline,10);
	prmnfo.Ny=atof(infoline);
	dataF.Read(infoline,4);dataF.Read(infoline,20);
	prmnfo.Lx=atof(infoline);
	dataF.Read(infoline,4);dataF.Read(infoline,20);
	prmnfo.Ly=atof(infoline);
	dataF.Read(infoline,8);dataF.Read(infoline,20);
	prmnfo.VMaxSp=atof(infoline);

	dataF.Read(infoline,6);dataF.Read(infoline,20);
	prmnfo.VMAX=atof(infoline);
	dataF.Read(infoline,9);dataF.Read(infoline,20);
	prmnfo.VIIaMAX=atof(infoline);
	dataF.Read(infoline,9);dataF.Read(infoline,20);
	prmnfo.VIIIMAX=atof(infoline);
	dataF.Read(infoline,8);dataF.Read(infoline,20);
	prmnfo.VIIMAX=atof(infoline);
	dataF.Read(infoline,7);dataF.Read(infoline,20);
	prmnfo.IIMAX=atof(infoline);
	dataF.Read(infoline,7);dataF.Read(infoline,20);
	prmnfo.IXMAX=atof(infoline);
	dataF.Read(infoline,6);dataF.Read(infoline,20);
	prmnfo.XMAX=atof(infoline);
	dataF.Read(infoline,7);dataF.Read(infoline,20);
	prmnfo.XIMAX=atof(infoline);
	dataF.Read(infoline,7);dataF.Read(infoline,20);
	prmnfo.FgMAX=atof(infoline);
	dataF.Read(infoline,6);dataF.Read(infoline,20);
	prmnfo.uPCI=atof(infoline);
	dataF.Read(infoline,7);dataF.Read(infoline,20);
	prmnfo.PCMAX=atof(infoline);
	dataF.Read(infoline,11);dataF.Read(infoline,20);
	prmnfo.AT_IIIMAX=atof(infoline);
	dataF.Read(infoline,9);dataF.Read(infoline,20);
	prmnfo.TFPIMAX=atof(infoline);
	dataF.Read(infoline,8);strnset(infoline,' ',100);
	dataF.Read(infoline,20);
	prmnfo.ro_PN2=atof(infoline);
	dataF.Read(infoline,7);dataF.Read(infoline,20);
	prmnfo.ro_Va=atof(infoline);
	dataF.Read(infoline,10);dataF.Read(infoline,20);
	prmnfo.Kcontact=atof(infoline);
	dataF.Read(infoline,11);dataF.Read(infoline,20);
	prmnfo.ualpha1AT=atof(infoline);
	dataF.Read(infoline,11);dataF.Read(infoline,20);
	prmnfo.ualpha2AP=atof(infoline);
	dataF.Read(infoline,10);dataF.Read(infoline,20);
	prmnfo.ualpha2M=atof(infoline);
	dataF.Read(infoline,8);dataF.Read(infoline,20);
	prmnfo.uhc_II=atof(infoline);
	dataF.Read(infoline,6);dataF.Read(infoline,20);
	prmnfo.uC1I=atof(infoline);
	dataF.Read(infoline,5);dataF.Read(infoline,20);
	prmnfo.uPS=atof(infoline);
	dataF.Read(infoline,4);dataF.Read(infoline,20);
	prmnfo.Nl=atof(infoline);
	dataF.Read(infoline,4);strnset(infoline,' ',100);
	dataF.Read(infoline,20);
	prmnfo.No=atof(infoline);
	dataF.Read(infoline,4);dataF.Read(infoline,20);
	prmnfo.Nm=atof(infoline);
	dataF.Read(infoline,10);dataF.Read(infoline,20);
	prmnfo.sigma_TF=atof(infoline);
	dataF.Read(infoline,8);strnset(infoline,' ',100);
	dataF.Read(infoline,20);
	prmnfo.U11MAX=atof(infoline);
	dataF.Read(infoline,7);dataF.Read(infoline,20);
	prmnfo.U2MAX=atof(infoline);
	dataF.Read(infoline,8);dataF.Read(infoline,20);
	prmnfo.APCMAX=atof(infoline);

	dataF.Read(infoline,8);dataF.Read(infoline,20);
	prmnfo.n_X_II=atof(infoline);
	dataF.Read(infoline,7);dataF.Read(infoline,20);
	prmnfo.n_XIa=atof(infoline);
	dataF.Read(infoline,6);dataF.Read(infoline,20);
	prmnfo.n_IX=atof(infoline);
	dataF.Read(infoline,7);dataF.Read(infoline,20);
	prmnfo.n_IXa=atof(infoline);
	dataF.Read(infoline,6);dataF.Read(infoline,20);
	prmnfo.n_Va=atof(infoline);
	dataF.Read(infoline,9);dataF.Read(infoline,20);
	prmnfo.n_VIIIa=atof(infoline);
	
	dataF.Read(infoline,6);dataF.Read(infoline,20);
	prmnfo.D_II=atof(infoline);
	dataF.Read(infoline,7);dataF.Read(infoline,20);
	prmnfo.D_IIa=atof(infoline);
	dataF.Read(infoline,11);dataF.Read(infoline,20);
	prmnfo.D_IIa_sTm=atof(infoline);
	dataF.Read(infoline,7);dataF.Read(infoline,20);
	prmnfo.D_sTm=atof(infoline);
	dataF.Read(infoline,5);dataF.Read(infoline,20);
	prmnfo.D_V=atof(infoline);
	dataF.Read(infoline,6);dataF.Read(infoline,20);
	prmnfo.D_Va=atof(infoline);
	dataF.Read(infoline,7);dataF.Read(infoline,20);
	prmnfo.D_VII=atof(infoline);
	dataF.Read(infoline,8);dataF.Read(infoline,20);
	prmnfo.D_VIIa=atof(infoline);
	dataF.Read(infoline,9);dataF.Read(infoline,20);
	prmnfo.D_VIIIa=atof(infoline);
	dataF.Read(infoline,6);dataF.Read(infoline,20);
	prmnfo.D_IX=atof(infoline);
	dataF.Read(infoline,7);dataF.Read(infoline,20);
	prmnfo.D_IXa=atof(infoline);
	dataF.Read(infoline,5);dataF.Read(infoline,20);
	prmnfo.D_X=atof(infoline);
	dataF.Read(infoline,6);dataF.Read(infoline,20);
	prmnfo.D_Xa=atof(infoline);
	dataF.Read(infoline,11);dataF.Read(infoline,20);
	prmnfo.D_Xa_TFPI=atof(infoline);
	dataF.Read(infoline,6);dataF.Read(infoline,20);
	prmnfo.D_XI=atof(infoline);
	dataF.Read(infoline,7);dataF.Read(infoline,20);
	prmnfo.D_XIa=atof(infoline);
	dataF.Read(infoline,10);dataF.Read(infoline,20);
	prmnfo.D_AT_III=atof(infoline);
	dataF.Read(infoline,6);dataF.Read(infoline,20);
	prmnfo.D_Fg=atof(infoline);
	dataF.Read(infoline,6);dataF.Read(infoline,20);
	prmnfo.D_PC=atof(infoline);
	dataF.Read(infoline,7);dataF.Read(infoline,20);
	prmnfo.D_PCa=atof(infoline);
	dataF.Read(infoline,7);dataF.Read(infoline,20);
	prmnfo.D_PN2=atof(infoline);
	dataF.Read(infoline,8);dataF.Read(infoline,20);
	prmnfo.D_TFPI=atof(infoline);

	dataF.Read(infoline,11);dataF.Read(infoline,20);
	prmnfo.Km_V__IIa=atof(infoline);
	dataF.Read(infoline,13);dataF.Read(infoline,20);
	prmnfo.Km_VII__IIa=atof(infoline);
	dataF.Read(infoline,14);dataF.Read(infoline,20);
	prmnfo.Km_VIII__IIa=atof(infoline);
	dataF.Read(infoline,16);dataF.Read(infoline,20);
	prmnfo.Km_VII_TF__IIa=atof(infoline);
	dataF.Read(infoline,16);dataF.Read(infoline,20);
	prmnfo.Km_X__IXaloc_k=atof(infoline);
	dataF.Read(infoline,22);dataF.Read(infoline,20);
	prmnfo.Km_X__IXa_VIIIaloc_k=atof(infoline);
	dataF.Read(infoline,15);dataF.Read(infoline,20);
	prmnfo.Km_X__VIIa_TF=atof(infoline);
	dataF.Read(infoline,12);dataF.Read(infoline,20);
	prmnfo.Km_PC__IIa=atof(infoline);
	dataF.Read(infoline,16);dataF.Read(infoline,20);
	prmnfo.Km_PC__IIa_sTm=atof(infoline);
	dataF.Read(infoline,15);dataF.Read(infoline,20);
	prmnfo.Km_PC__IIa_Tm=atof(infoline);
	dataF.Read(infoline,12);dataF.Read(infoline,20);
	prmnfo.Km_Fg__IIa=atof(infoline);
	dataF.Read(infoline,16);dataF.Read(infoline,20);
	prmnfo.Km_IX__VIIa_TF=atof(infoline);
	dataF.Read(infoline,12);dataF.Read(infoline,20);
	prmnfo.Km_IX__XIa=atof(infoline);
	dataF.Read(infoline,11);dataF.Read(infoline,20);
	prmnfo.Km_N__IIa=atof(infoline);

	dataF.Read(infoline,11);dataF.Read(infoline,20);
	prmnfo.koef_Va_1=atof(infoline);
	dataF.Read(infoline,11);dataF.Read(infoline,20);
	prmnfo.koef_Va_2=atof(infoline);
	dataF.Read(infoline,13);dataF.Read(infoline,20);
	prmnfo.Kcat_V__IIa=atof(infoline);
	dataF.Read(infoline,15);dataF.Read(infoline,20);
	prmnfo.Kcat_VII__IIa=atof(infoline);
	dataF.Read(infoline,16);dataF.Read(infoline,20);
	prmnfo.Kcat_VIII__IIa=atof(infoline);
	dataF.Read(infoline,18);dataF.Read(infoline,20);
	prmnfo.Kcat_VII_TF__IIa=atof(infoline);
	dataF.Read(infoline,17);dataF.Read(infoline,20);
	prmnfo.Keff_VII_TF__Xa=atof(infoline);
	dataF.Read(infoline,15);dataF.Read(infoline,20);
	prmnfo.Keff_IX__VIIa=atof(infoline);
	dataF.Read(infoline,14);dataF.Read(infoline,20);
	prmnfo.Keff_X__VIIa=atof(infoline);
	dataF.Read(infoline,14);dataF.Read(infoline,20);
	prmnfo.Keff_XI__IIa=atof(infoline);
	dataF.Read(infoline,14);dataF.Read(infoline,20);
	prmnfo.Keff_PC__PCa=atof(infoline);
	dataF.Read(infoline,15);dataF.Read(infoline,20);
	prmnfo.KeffLP_II__Xa=atof(infoline);
	dataF.Read(infoline,18);dataF.Read(infoline,20);
	prmnfo.Kcat_IX__VIIa_TF=atof(infoline);
	dataF.Read(infoline,14);dataF.Read(infoline,20);
	prmnfo.Kcat_IX__XIa=atof(infoline);
	dataF.Read(infoline,16);dataF.Read(infoline,20);
	prmnfo.Kcat_X__IXaloc=atof(infoline);
	dataF.Read(infoline,22);dataF.Read(infoline,20);
	prmnfo.Kcat_X__IXa_VIIIaloc=atof(infoline);
	dataF.Read(infoline,17);dataF.Read(infoline,20);
	prmnfo.Kcat_X__VIIa_TF=atof(infoline);
	dataF.Read(infoline,14);dataF.Read(infoline,20);
	prmnfo.Kcat_Fg__IIa=atof(infoline);
	dataF.Read(infoline,14);dataF.Read(infoline,20);
	prmnfo.Kcat_PC__IIa=atof(infoline);
	dataF.Read(infoline,18);dataF.Read(infoline,20);
	prmnfo.Kcat_PC__IIa_sTm=atof(infoline);
	dataF.Read(infoline,17);dataF.Read(infoline,20);
	prmnfo.Kcat_PC__IIa_Tm=atof(infoline);
	dataF.Read(infoline,13);dataF.Read(infoline,20);
	prmnfo.Kcat_N__IIa=atof(infoline);
	dataF.Read(infoline,11);dataF.Read(infoline,20);
	prmnfo.Ki_Va__PS=atof(infoline);
	dataF.Read(infoline,14);dataF.Read(infoline,20);
	prmnfo.Ki_VIIIa__PS=atof(infoline);
	dataF.Read(infoline,9);dataF.Read(infoline,20);
	prmnfo.h_VIIIa=atof(infoline);

	dataF.Read(infoline,7);dataF.Read(infoline,20);
	prmnfo.Kd_Va=atof(infoline);
	dataF.Read(infoline,7);dataF.Read(infoline,20);
	prmnfo.Kd_II=atof(infoline);
	dataF.Read(infoline,10);dataF.Read(infoline,20);
	prmnfo.Kd_VIIIa=atof(infoline);
	dataF.Read(infoline,7);dataF.Read(infoline,20);
	prmnfo.Kd_IX=atof(infoline);
	dataF.Read(infoline,8);dataF.Read(infoline,20);
	prmnfo.Kd_IXa=atof(infoline);
	dataF.Read(infoline,6);dataF.Read(infoline,20);
	prmnfo.Kd_X=atof(infoline);
	dataF.Read(infoline,8);dataF.Read(infoline,20);
	prmnfo.Kd_XIa=atof(infoline);
	dataF.Read(infoline,10);dataF.Read(infoline,20);
	prmnfo.Kd_Xa_Va=atof(infoline);
	dataF.Read(infoline,12);dataF.Read(infoline,20);
	prmnfo.Kd_VIIa_TF=atof(infoline);
	dataF.Read(infoline,11);dataF.Read(infoline,20);
	prmnfo.Kd_VII_TF=atof(infoline);
	dataF.Read(infoline,15);dataF.Read(infoline,20);
	prmnfo.Kd_Xa_VIIa_TF=atof(infoline);
	dataF.Read(infoline,19);dataF.Read(infoline,20);
	prmnfo.Kd_IXa_VIIIaloc_k=atof(infoline);
	dataF.Read(infoline,12);dataF.Read(infoline,20);
	prmnfo.Kd_Xa_TFPI=atof(infoline);
	dataF.Read(infoline,13);dataF.Read(infoline,20);
	prmnfo.Kd_IIa__sTm=atof(infoline);
	dataF.Read(infoline,17);dataF.Read(infoline,20);
	prmnfo.Kd_VIIIa_Xloc_k=atof(infoline);

	dataF.Read(infoline,13);dataF.Read(infoline,20);
	prmnfo.Ka_VIIa__TF=atof(infoline);
	dataF.Read(infoline,12);dataF.Read(infoline,20);
	prmnfo.Ka_VII__TF=atof(infoline);
	dataF.Read(infoline,21);dataF.Read(infoline,20);
	prmnfo.Ka_VIIa_TF__Xa_TFPI=atof(infoline);
	dataF.Read(infoline,15);dataF.Read(infoline,20);
	prmnfo.Ka_IIa_AT_III=atof(infoline);
	dataF.Read(infoline,21);dataF.Read(infoline,20);
	prmnfo.Ka_Xa_VIIa_TF__TFPI=atof(infoline);
	dataF.Read(infoline,13);dataF.Read(infoline,20);
	prmnfo.Ka_Xa__TFPI=atof(infoline);
	dataF.Read(infoline,16);dataF.Read(infoline,20);
	prmnfo.Ka_IXa__AT_III=atof(infoline);
	dataF.Read(infoline,15);dataF.Read(infoline,20);
	prmnfo.Ka_Xa__AT_III=atof(infoline);
	dataF.Read(infoline,13);dataF.Read(infoline,20);
	prmnfo.Ka_IIa__PCI=atof(infoline);
	dataF.Read(infoline,16);dataF.Read(infoline,20);
	prmnfo.Ka_XIa__AT_III=atof(infoline);
	dataF.Read(infoline,17);dataF.Read(infoline,20);
	prmnfo.Ka_Xa__alpha1AT=atof(infoline);
	dataF.Read(infoline,16);dataF.Read(infoline,20);
	prmnfo.Ka_Xa__alpha2M=atof(infoline);
	dataF.Read(infoline,13);dataF.Read(infoline,20);
	prmnfo.Ka_Xa__PCI=atof(infoline);
	dataF.Read(infoline,19);dataF.Read(infoline,20);
	prmnfo.Ka_Xa_VaB__AT_III=atof(infoline);
	dataF.Read(infoline,18);dataF.Read(infoline,20);
	prmnfo.Ka_IIa__alpha1AT=atof(infoline);
	dataF.Read(infoline,17);dataF.Read(infoline,20);
	prmnfo.Ka_IIa__alpha2M=atof(infoline);
	dataF.Read(infoline,15);dataF.Read(infoline,20);
	prmnfo.Ka_IIa__HC_II=atof(infoline);
	dataF.Read(infoline,18);dataF.Read(infoline,20);
	prmnfo.Ka_XIa__alpha1AT=atof(infoline);
	dataF.Read(infoline,18);dataF.Read(infoline,20);
	prmnfo.Ka_XIa__alpha2AP=atof(infoline);
	dataF.Read(infoline,13);dataF.Read(infoline,20);
	prmnfo.Ka_XIa__PCI=atof(infoline);
	dataF.Read(infoline,13);dataF.Read(infoline,20);
	prmnfo.Ka_XIa__C1I=atof(infoline);
	dataF.Read(infoline,18);dataF.Read(infoline,20);
	prmnfo.Ka_PCa__alpha1AT=atof(infoline);
	dataF.Read(infoline,18);dataF.Read(infoline,20);
	prmnfo.Ka_PCa__alpha2AP=atof(infoline);
	dataF.Read(infoline,17);dataF.Read(infoline,20);
	prmnfo.Ka_PCa__alpha2M=atof(infoline);
	dataF.Read(infoline,13);dataF.Read(infoline,20);
	prmnfo.Ka_PCa__PCI=atof(infoline);
	dataF.Read(infoline,19);dataF.Read(infoline,20);
	prmnfo.Ka_IIa_sTm__ATIII=atof(infoline);
	dataF.Read(infoline,13);dataF.Read(infoline,20);
	prmnfo.Ka_IIa__sTm=atof(infoline);
	dataF.Read(infoline,17);dataF.Read(infoline,20);
	prmnfo.Ka_IIa_sTm__PCI=atof(infoline);
	dataF.Read(infoline,13);dataF.Read(infoline,20);
	prmnfo.Ka_XIa__PN2=atof(infoline);
	strnset(infoline,' ',100);


	dataF.Close();

	return true;
}

void CFlux2dView::doeXchange1(void)
{
	
	para.rg.Nx=prmnfo.Nx;
	para.rg.Ny=prmnfo.Ny;
	para.rg.Lx=prmnfo.Lx;
	para.rg.Ly=prmnfo.Ly;
	para.rg.VMax=prmnfo.VMaxSp;
	para.rg.constSp=prmnfo.ConstSp;
	para.rg.presTm=prmnfo.presenceTm;
	para.rg.NumOfCells=prmnfo.NumOfCells;
	para.rg.boundary=prmnfo.boundary;
	para.rg.DamLen=prmnfo.DamLen;
	para.rg.DamPos=prmnfo.DamPos;
	para.rg.tauKoef=prmnfo.tauKoef;
	para.rg.ZatrLv=prmnfo.ZatrLv;
	para.rg.betha1=prmnfo.betha1;
	para.rg.nstest=prmnfo.nstest;
	para.In.VMax=prmnfo.VMAX;
	para.In.VIIaMax=prmnfo.VIIaMAX;
	para.In.VIIIMax=prmnfo.VIIIMAX;
	para.In.VIIMax=prmnfo.VIIMAX;
	para.In.IIMax=prmnfo.IIMAX;
	para.In.IXMax=prmnfo.IXMAX;
	para.In.XMax=prmnfo.XMAX;
	para.In.XIMAX=prmnfo.XIMAX;
	para.In.FgMax=prmnfo.FgMAX;
	para.In.PCI=prmnfo.uPCI;
	para.In.PCMax=prmnfo.PCMAX;
	para.In.ATIIIMax=prmnfo.AT_IIIMAX;
	para.In.TFPIMax=prmnfo.TFPIMAX;
	para.In.roPN2=prmnfo.ro_PN2;
	para.In.roVa=prmnfo.ro_Va;
	para.In.cont=prmnfo.Kcontact;
	para.In.alpha1AT=prmnfo.ualpha1AT;
	para.In.alpha2AP=prmnfo.ualpha2AP;
	para.In.alpha2M=prmnfo.ualpha2M;
	para.In.hcII=prmnfo.uhc_II;
	para.In.C1I=prmnfo.uC1I;
	para.In.PS=prmnfo.uPS;
	para.In.Nl=prmnfo.Nl;
	para.In.No=prmnfo.No;
	para.In.Nm=prmnfo.Nm;
	para.In.sigmaTF=prmnfo.sigma_TF;
	para.In.U11=prmnfo.U11MAX;
	para.In.U2=prmnfo.U2MAX;
	para.In.APC=prmnfo.APCMAX;
	para.pl.XII=prmnfo.n_X_II;
	para.pl.XIa=prmnfo.n_XIa;
	para.pl.IX=prmnfo.n_IX;
	para.pl.IXa=prmnfo.n_IXa;
	para.pl.Va=prmnfo.n_Va;
	para.pl.VIIIa=prmnfo.n_VIIIa;
	para.dfcon.II=prmnfo.D_II;
	para.dfcon.IIa=prmnfo.D_IIa;
	para.dfcon.IIasTm=prmnfo.D_IIa_sTm;
	para.dfcon.sTm=prmnfo.D_sTm;
	para.dfcon.V=prmnfo.D_V;
	para.dfcon.Va=prmnfo.D_Va;
	para.dfcon.VII=prmnfo.D_VII;
	para.dfcon.VIIa=prmnfo.D_VIIa;
	para.dfcon.VIIIa=prmnfo.D_VIIIa;
	para.dfcon.IX=prmnfo.D_IX;
	para.dfcon.IXa=prmnfo.D_IXa;
	para.dfcon.X=prmnfo.D_X;
	para.dfcon.Xa=prmnfo.D_Xa;
	para.dfcon.XaTFPI=prmnfo.D_Xa_TFPI;
	para.dfcon.XI=prmnfo.D_XI;
	para.dfcon.XIa=prmnfo.D_XIa;
	para.dfcon.ATIII=prmnfo.D_AT_III;
	para.dfcon.Fg=prmnfo.D_Fg;
	para.dfcon.PC=prmnfo.D_PC;
	para.dfcon.PCa=prmnfo.D_PCa;
	para.dfcon.PN2=prmnfo.D_PN2;
	para.dfcon.TFPI=prmnfo.D_TFPI;
	para.mcon.VIIa=prmnfo.Km_V__IIa;
	para.mcon.VIIIIa=prmnfo.Km_VII__IIa;
	para.mcon.VIIIIIa=prmnfo.Km_VIII__IIa;
	para.mcon.VIITFIIa=prmnfo.Km_VII_TF__IIa;
	para.mcon.XIXalock=prmnfo.Km_X__IXaloc_k;
	para.mcon.XIXaVIIIalock=prmnfo.Km_X__IXa_VIIIaloc_k;
	para.mcon.XVIIaTF=prmnfo.Km_X__VIIa_TF;
	para.mcon.PCIIa=prmnfo.Km_PC__IIa;
	para.mcon.PCIIasTm=prmnfo.Km_PC__IIa_sTm;
	para.mcon.PCIIaTm=prmnfo.Km_PC__IIa_Tm;
	para.mcon.FgIIa=prmnfo.Km_Fg__IIa;
	para.mcon.IXVIIaTF=prmnfo.Km_IX__VIIa_TF;
	para.mcon.IXXIa=prmnfo.Km_IX__XIa;
	para.mcon.NIIa=prmnfo.Km_N__IIa;
	para.kecon.Va_1=prmnfo.koef_Va_1;
	para.kecon.Va_2=prmnfo.koef_Va_2;
	para.kecon.VIIa=prmnfo.Kcat_V__IIa;
	para.kecon.VIIIIa=prmnfo.Kcat_VII__IIa;
	para.kecon.VIIIIIa=prmnfo.Kcat_VIII__IIa;
	para.kecon.VIITFIIa=prmnfo.Kcat_VII_TF__IIa;
	para.kecon.VIITFXa=prmnfo.Keff_VII_TF__Xa;
	para.kecon.IXVIIa=prmnfo.Keff_IX__VIIa;
	para.kecon.XVIIa=prmnfo.Keff_X__VIIa;
	para.kecon.XIIIa=prmnfo.Keff_XI__IIa;
	para.kecon.PCPCa=prmnfo.Keff_PC__PCa;
	para.kecon.LPIIXa=prmnfo.KeffLP_II__Xa;
	para.kecon.IXVIIaTF=prmnfo.Kcat_IX__VIIa_TF;
	para.kecon.IXXIa=prmnfo.Kcat_IX__XIa;
	para.kecon.XIXaloc=prmnfo.Kcat_X__IXaloc;
	para.kecon.XIXaVIIIaloc=prmnfo.Kcat_X__IXa_VIIIaloc;
	para.kecon.XVIIaTF=prmnfo.Kcat_X__VIIa_TF;
	para.kecon.FgIIa=prmnfo.Kcat_Fg__IIa;
	para.kecon.PCIIa=prmnfo.Kcat_PC__IIa;
	para.kecon.PCIIasTm=prmnfo.Kcat_PC__IIa_sTm;
	para.kecon.PCIIaTm=prmnfo.Kcat_PC__IIa_Tm;
	para.kecon.NIIa=prmnfo.Kcat_N__IIa;
	para.kecon.iVaPS=prmnfo.Ki_Va__PS;
	para.kecon.iVIIIaPS=prmnfo.Ki_VIIIa__PS;
	para.kecon.hVIIIa=prmnfo.h_VIIIa;
	para.dcon.Va=prmnfo.Kd_Va;
	para.dcon.II=prmnfo.Kd_II;
	para.dcon.VIIIa=prmnfo.Kd_VIIIa;
	para.dcon.IX=prmnfo.Kd_IX;
	para.dcon.IXa=prmnfo.Kd_IXa;
	para.dcon.X=prmnfo.Kd_X;
	para.dcon.XIa=prmnfo.Kd_XIa;
	para.dcon.XaVa=prmnfo.Kd_Xa_Va;
	para.dcon.VIIaTF=prmnfo.Kd_VIIa_TF;
	para.dcon.VIITF=prmnfo.Kd_VII_TF;
	para.dcon.XaVIIaTF=prmnfo.Kd_Xa_VIIa_TF;
	para.dcon.IXaVIIIalock=prmnfo.Kd_IXa_VIIIaloc_k;
	para.dcon.XaTFPI=prmnfo.Kd_Xa_TFPI;
	para.dcon.IIasTm=prmnfo.Kd_IIa__sTm;
	para.dcon.VIIIaXlock=prmnfo.Kd_VIIIa_Xloc_k;
	para.acon.VIIaTF=prmnfo.Ka_VIIa__TF;
	para.acon.VIITF=prmnfo.Ka_VII__TF;
	para.acon.VIIaTFXaTFPI=prmnfo.Ka_VIIa_TF__Xa_TFPI;
	para.acon.IIaATIII=prmnfo.Ka_IIa_AT_III;
	para.acon.XaVIIaTFTFPI=prmnfo.Ka_Xa_VIIa_TF__TFPI;
	para.acon.XaTFPI=prmnfo.Ka_Xa__TFPI;
	para.acon.IXaATIII=prmnfo.Ka_IXa__AT_III;
	para.acon.XaATIII=prmnfo.Ka_Xa__AT_III;
	para.acon.IIaPCI=prmnfo.Ka_IIa__PCI;
	para.acon.XIaATIII=prmnfo.Ka_XIa__AT_III;
	para.acon.Xaalpha1AT=prmnfo.Ka_Xa__alpha1AT;
	para.acon.Xaalpha2M=prmnfo.Ka_Xa__alpha2M;
	para.acon.XaPCI=prmnfo.Ka_Xa__PCI;
	para.acon.XaVaBATIII=prmnfo.Ka_Xa_VaB__AT_III;
	para.acon.IIaalpha1AT=prmnfo.Ka_IIa__alpha1AT;
	para.acon.IIaalpha2M=prmnfo.Ka_IIa__alpha2M;
	para.acon.IIaHCII=prmnfo.Ka_IIa__HC_II;
	para.acon.XIaalpha1AT=prmnfo.Ka_XIa__alpha1AT;
	para.acon.XIaalpha2AP=prmnfo.Ka_XIa__alpha2AP;
	para.acon.XIaPCI=prmnfo.Ka_XIa__PCI;
	para.acon.XIaC1I=prmnfo.Ka_XIa__C1I;
	para.acon.PCaalpha1AT=prmnfo.Ka_PCa__alpha1AT;
	para.acon.PCaalpha2AP=prmnfo.Ka_PCa__alpha2AP;
	para.acon.PCaalpha2M=prmnfo.Ka_PCa__alpha2M;
	para.acon.PCaPCI=prmnfo.Ka_PCa__PCI;
	para.acon.IIasTmATIII=prmnfo.Ka_IIa_sTm__ATIII;
	para.acon.IIasTm=prmnfo.Ka_IIa__sTm;
	para.acon.IIasTmPCI=prmnfo.Ka_IIa_sTm__PCI;
	para.acon.XIaPN2=prmnfo.Ka_XIa__PN2;
}

void CFlux2dView::doeXchange2(void)
{
	
	prmnfo.Nx=para.rg.Nx;
	prmnfo.Ny=para.rg.Ny;
	prmnfo.Lx=para.rg.Lx;
	prmnfo.Ly=para.rg.Ly;
	prmnfo.VMaxSp=para.rg.VMax;
	prmnfo.ConstSp=para.rg.constSp;
	prmnfo.presenceTm=para.rg.presTm;
	prmnfo.NumOfCells=para.rg.NumOfCells;
	prmnfo.boundary=para.rg.boundary;
	prmnfo.DamLen=para.rg.DamLen;
	prmnfo.DamPos=para.rg.DamPos;
	prmnfo.tauKoef=para.rg.tauKoef;
	prmnfo.ZatrLv=para.rg.ZatrLv;
	prmnfo.betha1=para.rg.betha1;
	prmnfo.nstest=para.rg.nstest;
	prmnfo.VMAX=para.In.VMax;
	prmnfo.VIIaMAX=para.In.VIIaMax;
	prmnfo.VIIIMAX=para.In.VIIIMax;
	prmnfo.VIIMAX=para.In.VIIMax;
	prmnfo.IIMAX=para.In.IIMax;
	prmnfo.IXMAX=para.In.IXMax;
	prmnfo.XMAX=para.In.XMax;
	prmnfo.XIMAX=para.In.XIMAX;
	prmnfo.FgMAX=para.In.FgMax;
	prmnfo.uPCI=para.In.PCI;
	prmnfo.PCMAX=para.In.PCMax;
	prmnfo.AT_IIIMAX=para.In.ATIIIMax;
	prmnfo.TFPIMAX=para.In.TFPIMax;
	prmnfo.ro_PN2=para.In.roPN2;
	prmnfo.ro_Va=para.In.roVa;
	prmnfo.Kcontact=para.In.cont;
	prmnfo.ualpha1AT=para.In.alpha1AT;
	prmnfo.ualpha2AP=para.In.alpha2AP;
	prmnfo.ualpha2M=para.In.alpha2M;
	prmnfo.uhc_II=para.In.hcII;
	prmnfo.uC1I=para.In.C1I;
	prmnfo.uPS=para.In.PS;
	prmnfo.Nl=para.In.Nl;
	prmnfo.No=para.In.No;
	prmnfo.Nm=para.In.Nm;
	prmnfo.sigma_TF=para.In.sigmaTF;
	prmnfo.U11MAX=para.In.U11;
	prmnfo.U2MAX=para.In.U2;
	prmnfo.APCMAX=para.In.APC;
	prmnfo.n_X_II=para.pl.XII;
	prmnfo.n_XIa=para.pl.XIa;
	prmnfo.n_IX=para.pl.IX;
	prmnfo.n_IXa=para.pl.IXa;
	prmnfo.n_Va=para.pl.Va;
	prmnfo.n_VIIIa=para.pl.VIIIa;
	prmnfo.D_II=para.dfcon.II;
	prmnfo.D_IIa=para.dfcon.IIa;
	prmnfo.D_IIa_sTm=para.dfcon.IIasTm;
	prmnfo.D_sTm=para.dfcon.sTm;
	prmnfo.D_V=para.dfcon.V;
	prmnfo.D_Va=para.dfcon.Va;
	prmnfo.D_VII=para.dfcon.VII;
	prmnfo.D_VIIa=para.dfcon.VIIa;
	prmnfo.D_VIIIa=para.dfcon.VIIIa;
	prmnfo.D_IX=para.dfcon.IX;
	prmnfo.D_IXa=para.dfcon.IXa;
	prmnfo.D_X=para.dfcon.X;
	prmnfo.D_Xa=para.dfcon.Xa;
	prmnfo.D_Xa_TFPI=para.dfcon.XaTFPI;
	prmnfo.D_XI=para.dfcon.XI;
	prmnfo.D_XIa=para.dfcon.XIa;
	prmnfo.D_AT_III=para.dfcon.ATIII;
	prmnfo.D_Fg=para.dfcon.Fg;
	prmnfo.D_PC=para.dfcon.PC;
	prmnfo.D_PCa=para.dfcon.PCa;
	prmnfo.D_PN2=para.dfcon.PN2;
	prmnfo.D_TFPI=para.dfcon.TFPI;
	prmnfo.Km_V__IIa=para.mcon.VIIa;
	prmnfo.Km_VII__IIa=para.mcon.VIIIIa;
	prmnfo.Km_VIII__IIa=para.mcon.VIIIIIa;
	prmnfo.Km_VII_TF__IIa=para.mcon.VIITFIIa;
	prmnfo.Km_X__IXaloc_k=para.mcon.XIXalock;
	prmnfo.Km_X__IXa_VIIIaloc_k=para.mcon.XIXaVIIIalock;
	prmnfo.Km_X__VIIa_TF=para.mcon.XVIIaTF;
	prmnfo.Km_PC__IIa=para.mcon.PCIIa;
	prmnfo.Km_PC__IIa_sTm=para.mcon.PCIIasTm;
	prmnfo.Km_PC__IIa_Tm=para.mcon.PCIIaTm;
	prmnfo.Km_Fg__IIa=para.mcon.FgIIa;
	prmnfo.Km_IX__VIIa_TF=para.mcon.IXVIIaTF;
	prmnfo.Km_IX__XIa=para.mcon.IXXIa;
	prmnfo.Km_N__IIa=para.mcon.NIIa;
	prmnfo.koef_Va_1=para.kecon.Va_1;
	prmnfo.koef_Va_2=para.kecon.Va_2;
	prmnfo.Kcat_V__IIa=para.kecon.VIIa;
	prmnfo.Kcat_VII__IIa=para.kecon.VIIIIa;
	prmnfo.Kcat_VIII__IIa=para.kecon.VIIIIIa;
	prmnfo.Kcat_VII_TF__IIa=para.kecon.VIITFIIa;
	prmnfo.Keff_VII_TF__Xa=para.kecon.VIITFXa;
	prmnfo.Keff_IX__VIIa=para.kecon.IXVIIa;
	prmnfo.Keff_X__VIIa=para.kecon.XVIIa;
	prmnfo.Keff_XI__IIa=para.kecon.XIIIa;
	prmnfo.Keff_PC__PCa=para.kecon.PCPCa;
	prmnfo.KeffLP_II__Xa=para.kecon.LPIIXa;
	prmnfo.Kcat_IX__VIIa_TF=para.kecon.IXVIIaTF;
	prmnfo.Kcat_IX__XIa=para.kecon.IXXIa;
	prmnfo.Kcat_X__IXaloc=para.kecon.XIXaloc;
	prmnfo.Kcat_X__IXa_VIIIaloc=para.kecon.XIXaVIIIaloc;
	prmnfo.Kcat_X__VIIa_TF=para.kecon.XVIIaTF;
	prmnfo.Kcat_Fg__IIa=para.kecon.FgIIa;
	prmnfo.Kcat_PC__IIa=para.kecon.PCIIa;
	prmnfo.Kcat_PC__IIa_sTm=para.kecon.PCIIasTm;
	prmnfo.Kcat_PC__IIa_Tm=para.kecon.PCIIaTm;
	prmnfo.Kcat_N__IIa=para.kecon.NIIa;
	prmnfo.Ki_Va__PS=para.kecon.iVaPS;
	prmnfo.Ki_VIIIa__PS=para.kecon.iVIIIaPS;
	prmnfo.h_VIIIa=para.kecon.hVIIIa;
	prmnfo.Kd_Va=para.dcon.Va;
	prmnfo.Kd_II=para.dcon.II;
	prmnfo.Kd_VIIIa=para.dcon.VIIIa;
	prmnfo.Kd_IX=para.dcon.IX;
	prmnfo.Kd_IXa=para.dcon.IXa;
	prmnfo.Kd_X=para.dcon.X;
	prmnfo.Kd_XIa=para.dcon.XIa;
	prmnfo.Kd_Xa_Va=para.dcon.XaVa;
	prmnfo.Kd_VIIa_TF=para.dcon.VIIaTF;
	prmnfo.Kd_VII_TF=para.dcon.VIITF;
	prmnfo.Kd_Xa_VIIa_TF=para.dcon.XaVIIaTF;
	prmnfo.Kd_IXa_VIIIaloc_k=para.dcon.IXaVIIIalock;
	prmnfo.Kd_Xa_TFPI=para.dcon.XaTFPI;
	prmnfo.Kd_IIa__sTm=para.dcon.IIasTm;
	prmnfo.Kd_VIIIa_Xloc_k=para.dcon.VIIIaXlock;
	prmnfo.Ka_VIIa__TF=para.acon.VIIaTF;
	prmnfo.Ka_VII__TF=para.acon.VIITF;
	prmnfo.Ka_VIIa_TF__Xa_TFPI=para.acon.VIIaTFXaTFPI;
	prmnfo.Ka_IIa_AT_III=para.acon.IIaATIII;
	prmnfo.Ka_Xa_VIIa_TF__TFPI=para.acon.XaVIIaTFTFPI;
	prmnfo.Ka_Xa__TFPI=para.acon.XaTFPI;
	prmnfo.Ka_IXa__AT_III=para.acon.IXaATIII;
	prmnfo.Ka_Xa__AT_III=para.acon.XaATIII;
	prmnfo.Ka_IIa__PCI=para.acon.IIaPCI;
	prmnfo.Ka_XIa__AT_III=para.acon.XIaATIII;
	prmnfo.Ka_Xa__alpha1AT=para.acon.Xaalpha1AT;
	prmnfo.Ka_Xa__alpha2M=para.acon.Xaalpha2M;
	prmnfo.Ka_Xa__PCI=para.acon.XaPCI;
	prmnfo.Ka_Xa_VaB__AT_III=para.acon.XaVaBATIII;
	prmnfo.Ka_IIa__alpha1AT=para.acon.IIaalpha1AT;
	prmnfo.Ka_IIa__alpha2M=para.acon.IIaalpha2M;
	prmnfo.Ka_IIa__HC_II=para.acon.IIaHCII;
	prmnfo.Ka_XIa__alpha1AT=para.acon.XIaalpha1AT;
	prmnfo.Ka_XIa__alpha2AP=para.acon.XIaalpha2AP;
	prmnfo.Ka_XIa__PCI=para.acon.XIaPCI;
	prmnfo.Ka_XIa__C1I=para.acon.XIaC1I;
	prmnfo.Ka_PCa__alpha1AT=para.acon.PCaalpha1AT;
	prmnfo.Ka_PCa__alpha2AP=para.acon.PCaalpha2AP;
	prmnfo.Ka_PCa__alpha2M=para.acon.PCaalpha2M;
	prmnfo.Ka_PCa__PCI=para.acon.PCaPCI;
	prmnfo.Ka_IIa_sTm__ATIII=para.acon.IIasTmATIII;
	prmnfo.Ka_IIa__sTm=para.acon.IIasTm;
	prmnfo.Ka_IIa_sTm__PCI=para.acon.IIasTmPCI;
	prmnfo.Ka_XIa__PN2=para.acon.XIaPN2;
}

afx_msg void CFlux2dView::SaveFluxDataFile(void)
{
	CString filter="Flux Parameters file(*.flux) | *.flux";
	CFileDialog dlg(FALSE, NULL, NULL, OFN_FILEMUSTEXIST,filter);

	if(dlg.DoModal()==IDOK)
	{dataFname=dlg.GetPathName()+".flux";
	if(!SaveData())
		MessageBox("Error in saving Data file","Error",MB_ICONERROR | MB_OK);
	}
}

bool CFlux2dView::SaveData(void)
{
	if(!dataF.Open(dataFname,CFile::modeCreate | CFile::modeWrite))
		return false;
	sprintf(infoline,"Nx=%10i\n",prmnfo.Nx);
	dataF.Write(infoline,14);
	sprintf(infoline,"Ny=%10i\n",prmnfo.Ny);
	dataF.Write(infoline,14);
	sprintf(infoline,"Lx=%20.10f\n",prmnfo.Lx);
	dataF.Write(infoline,24);
	sprintf(infoline,"Ly=%20.10f\n",prmnfo.Ly);
	dataF.Write(infoline,24);
	sprintf(infoline,"VMaxSp=%20.10f\n",prmnfo.VMaxSp);
	dataF.Write(infoline,28);
	sprintf(infoline,"VMAX=%20.10f\n",prmnfo.VMAX);
	dataF.Write(infoline,26);
	sprintf(infoline,"VIIaMAX=%20.10f\n",prmnfo.VIIaMAX);
	dataF.Write(infoline,29);
	sprintf(infoline,"VIIIMAX=%20.10f\n",prmnfo.VIIIMAX);
	dataF.Write(infoline,29);
	sprintf(infoline,"VIIMAX=%20.10f\n",prmnfo.VIIMAX);
	dataF.Write(infoline,28);
	sprintf(infoline,"IIMAX=%20.10f\n",prmnfo.IIMAX);
	dataF.Write(infoline,27);
	sprintf(infoline,"IXMAX=%20.10f\n",prmnfo.IXMAX);
	dataF.Write(infoline,27);
	sprintf(infoline,"XMAX=%20.10f\n",prmnfo.XMAX);
	dataF.Write(infoline,26);
	sprintf(infoline,"XIMAX=%20.10f\n",prmnfo.XIMAX);
	dataF.Write(infoline,27);
	sprintf(infoline,"FgMAX=%20.10f\n",prmnfo.FgMAX);
	dataF.Write(infoline,27);
	sprintf(infoline,"uPCI=%20.10f\n",prmnfo.uPCI);
	dataF.Write(infoline,26);
	sprintf(infoline,"PCMAX=%20.10f\n",prmnfo.PCMAX);
	dataF.Write(infoline,27);
	sprintf(infoline,"AT_IIIMAX=%20.10f\n",prmnfo.AT_IIIMAX);
	dataF.Write(infoline,31);
	sprintf(infoline,"TFPIMAX=%20.10f\n",prmnfo.TFPIMAX);
	dataF.Write(infoline,29);
	sprintf(infoline,"ro_PN2=%20.10f\n",prmnfo.ro_PN2);
	dataF.Write(infoline,28);
	sprintf(infoline,"ro_Va=%20.10f\n",prmnfo.ro_Va);
	dataF.Write(infoline,27);
	sprintf(infoline,"Kcontact=%20.10f\n",prmnfo.Kcontact);
	dataF.Write(infoline,30);
	sprintf(infoline,"ualpha1AT=%20.10f\n",prmnfo.ualpha1AT);
	dataF.Write(infoline,31);
	sprintf(infoline,"ualpha2AP=%20.10f\n",prmnfo.ualpha2AP);
	dataF.Write(infoline,31);
	sprintf(infoline,"ualpha2M=%20.10f\n",prmnfo.ualpha2M);
	dataF.Write(infoline,30);
	sprintf(infoline,"uhc_II=%20.10f\n",prmnfo.uhc_II);
	dataF.Write(infoline,28);
	sprintf(infoline,"uC1I=%20.10f\n",prmnfo.uC1I);
	dataF.Write(infoline,26);
	sprintf(infoline,"uPS=%20.10f\n",prmnfo.uPS);
	dataF.Write(infoline,25);
	sprintf(infoline,"Nl=%20.10f\n",prmnfo.Nl);
	dataF.Write(infoline,24);
	sprintf(infoline,"No=%20.10f\n",prmnfo.No);
	dataF.Write(infoline,24);
	sprintf(infoline,"Nm=%20.10f\n",prmnfo.Nm);
	dataF.Write(infoline,24);
	sprintf(infoline,"sigma_TF=%20.10f\n",prmnfo.sigma_TF);
	dataF.Write(infoline,30);
	sprintf(infoline,"U11MAX=%20.10f\n",prmnfo.U11MAX);
	dataF.Write(infoline,28);
	sprintf(infoline,"U2MAX=%20.10f\n",prmnfo.U2MAX);
	dataF.Write(infoline,27);
	sprintf(infoline,"APCMAX=%20.10f\n",prmnfo.APCMAX);
	dataF.Write(infoline,28);
	sprintf(infoline,"n_X_II=%20.10f\n",prmnfo.n_X_II);
	dataF.Write(infoline,28);
	sprintf(infoline,"n_XIa=%20.10f\n",prmnfo.n_XIa);
	dataF.Write(infoline,27);
	sprintf(infoline,"n_IX=%20.10f\n",prmnfo.n_IX);
	dataF.Write(infoline,26);
	sprintf(infoline,"n_IXa=%20.10f\n",prmnfo.n_IXa);
	dataF.Write(infoline,27);
	sprintf(infoline,"n_Va=%20.10f\n",prmnfo.n_Va);
	dataF.Write(infoline,26);
	sprintf(infoline,"n_VIIIa=%20.10f\n",prmnfo.n_VIIIa);
	dataF.Write(infoline,29);
	sprintf(infoline,"D_II=%20.10f\n",prmnfo.D_II);
	dataF.Write(infoline,26);
	sprintf(infoline,"D_IIa=%20.10f\n",prmnfo.D_IIa);
	dataF.Write(infoline,27);
	sprintf(infoline,"D_IIa_sTm=%20.10f\n",prmnfo.D_IIa_sTm);
	dataF.Write(infoline,31);
	sprintf(infoline,"D_sTm=%20.10f\n",prmnfo.D_sTm);
	dataF.Write(infoline,27);
	sprintf(infoline,"D_V=%20.10f\n",prmnfo.D_V);
	dataF.Write(infoline,25);
	sprintf(infoline,"D_Va=%20.10f\n",prmnfo.D_Va);
	dataF.Write(infoline,26);
	sprintf(infoline,"D_VII=%20.10f\n",prmnfo.D_VII);
	dataF.Write(infoline,27);
	sprintf(infoline,"D_VIIa=%20.10f\n",prmnfo.D_VIIa);
	dataF.Write(infoline,28);
	sprintf(infoline,"D_VIIIa=%20.10f\n",prmnfo.D_VIIIa);
	dataF.Write(infoline,29);
	sprintf(infoline,"D_IX=%20.10f\n",prmnfo.D_IX);
	dataF.Write(infoline,26);
	sprintf(infoline,"D_IXa=%20.10f\n",prmnfo.D_IXa);
	dataF.Write(infoline,27);
	sprintf(infoline,"D_X=%20.10f\n",prmnfo.D_X);
	dataF.Write(infoline,25);
	sprintf(infoline,"D_Xa=%20.10f\n",prmnfo.D_Xa);
	dataF.Write(infoline,26);
	sprintf(infoline,"D_Xa_TFPI=%20.10f\n",prmnfo.D_Xa_TFPI);
	dataF.Write(infoline,31);
	sprintf(infoline,"D_XI=%20.10f\n",prmnfo.D_XI);
	dataF.Write(infoline,26);
	sprintf(infoline,"D_XIa=%20.10f\n",prmnfo.D_XIa);
	dataF.Write(infoline,27);
	sprintf(infoline,"D_AT_III=%20.10f\n",prmnfo.D_AT_III);
	dataF.Write(infoline,30);
	sprintf(infoline,"D_Fg=%20.10f\n",prmnfo.D_Fg);
	dataF.Write(infoline,26);
	sprintf(infoline,"D_PC=%20.10f\n",prmnfo.D_PC);
	dataF.Write(infoline,26);
	sprintf(infoline,"D_PCa=%20.10f\n",prmnfo.D_PCa);
	dataF.Write(infoline,27);
	sprintf(infoline,"D_PN2=%20.10f\n",prmnfo.D_PN2);
	dataF.Write(infoline,27);
	sprintf(infoline,"D_TFPI=%20.10f\n",prmnfo.D_TFPI);
	dataF.Write(infoline,28);
	sprintf(infoline,"Km_V__IIa=%20.10f\n",prmnfo.Km_V__IIa);
	dataF.Write(infoline,31);
	sprintf(infoline,"Km_VII__IIa=%20.10f\n",prmnfo.Km_VII__IIa);
	dataF.Write(infoline,33);
	sprintf(infoline,"Km_VIII__IIa=%20.10f\n",prmnfo.Km_VIII__IIa);
	dataF.Write(infoline,34);
	sprintf(infoline,"Km_VII_TF__IIa=%20.10f\n",prmnfo.Km_VII_TF__IIa);
	dataF.Write(infoline,36);
	sprintf(infoline,"Km_X__IXaloc_k=%20.10f\n",prmnfo.Km_X__IXaloc_k);
	dataF.Write(infoline,36);
	sprintf(infoline,"Km_X__IXa_VIIIaloc_k=%20.10f\n",prmnfo.Km_X__IXa_VIIIaloc_k);
	dataF.Write(infoline,42);
	sprintf(infoline,"Km_X__VIIa_TF=%20.10f\n",prmnfo.Km_X__VIIa_TF);
	dataF.Write(infoline,35);
	sprintf(infoline,"Km_PC__IIa=%20.10f\n",prmnfo.Km_PC__IIa);
	dataF.Write(infoline,32);
	sprintf(infoline,"Km_PC__IIa_sTm=%20.10f\n",prmnfo.Km_PC__IIa_sTm);
	dataF.Write(infoline,36);
	sprintf(infoline,"Km_PC__IIa_Tm=%20.10f\n",prmnfo.Km_PC__IIa_Tm);
	dataF.Write(infoline,35);
	sprintf(infoline,"Km_Fg__IIa=%20.10f\n",prmnfo.Km_Fg__IIa);
	dataF.Write(infoline,32);
	sprintf(infoline,"Km_IX__VIIa_TF=%20.10f\n",prmnfo.Km_IX__VIIa_TF);
	dataF.Write(infoline,36);
	sprintf(infoline,"Km_IX__XIa=%20.10f\n",prmnfo.Km_IX__XIa);
	dataF.Write(infoline,32);
	sprintf(infoline,"Km_N__IIa=%20.10f\n",prmnfo.Km_N__IIa);
	dataF.Write(infoline,31);
	sprintf(infoline,"koef_Va_1=%20.10f\n",prmnfo.koef_Va_1);
	dataF.Write(infoline,31);
	sprintf(infoline,"koef_Va_2=%20.10f\n",prmnfo.koef_Va_2);
	dataF.Write(infoline,31);
	sprintf(infoline,"Kcat_V__IIa=%20.10f\n",prmnfo.Kcat_V__IIa);
	dataF.Write(infoline,33);
	sprintf(infoline,"Kcat_VII__IIa=%20.10f\n",prmnfo.Kcat_VII__IIa);
	dataF.Write(infoline,35);
	sprintf(infoline,"Kcat_VIII__IIa=%20.10f\n",prmnfo.Kcat_VIII__IIa);
	dataF.Write(infoline,36);
	sprintf(infoline,"Kcat_VII_TF__IIa=%20.10f\n",prmnfo.Kcat_VII_TF__IIa);
	dataF.Write(infoline,38);
	sprintf(infoline,"Keff_VII_TF__Xa=%20.10f\n",prmnfo.Keff_VII_TF__Xa);
	dataF.Write(infoline,37);
	sprintf(infoline,"Keff_IX__VIIa=%20.10f\n",prmnfo.Keff_IX__VIIa);
	dataF.Write(infoline,35);
	sprintf(infoline,"Keff_X__VIIa=%20.10f\n",prmnfo.Keff_X__VIIa);
	dataF.Write(infoline,34);
	sprintf(infoline,"Keff_XI__IIa=%20.10f\n",prmnfo.Keff_XI__IIa);
	dataF.Write(infoline,34);
	sprintf(infoline,"Keff_PC__PCa=%20.10f\n",prmnfo.Keff_PC__PCa);
	dataF.Write(infoline,34);
	sprintf(infoline,"KeffLP_II__Xa=%20.10f\n",prmnfo.KeffLP_II__Xa);
	dataF.Write(infoline,35);
	sprintf(infoline,"Kcat_IX__VIIa_TF=%20.10f\n",prmnfo.Kcat_IX__VIIa_TF);
	dataF.Write(infoline,38);
	sprintf(infoline,"Kcat_IX__XIa=%20.10f\n",prmnfo.Kcat_IX__XIa);
	dataF.Write(infoline,34);
	sprintf(infoline,"Kcat_X__IXaloc=%20.10f\n",prmnfo.Kcat_X__IXaloc);
	dataF.Write(infoline,36);
	sprintf(infoline,"Kcat_X__IXa_VIIIaloc=%20.10f\n",prmnfo.Kcat_X__IXa_VIIIaloc);
	dataF.Write(infoline,42);
	sprintf(infoline,"Kcat_X__VIIa_TF=%20.10f\n",prmnfo.Kcat_X__VIIa_TF);
	dataF.Write(infoline,37);
	sprintf(infoline,"Kcat_Fg__IIa=%20.10f\n",prmnfo.Kcat_Fg__IIa);
	dataF.Write(infoline,34);
	sprintf(infoline,"Kcat_PC__IIa=%20.10f\n",prmnfo.Kcat_PC__IIa);
	dataF.Write(infoline,34);
	sprintf(infoline,"Kcat_PC__IIa_sTm=%20.10f\n",prmnfo.Kcat_PC__IIa_sTm);
	dataF.Write(infoline,38);
	sprintf(infoline,"Kcat_PC__IIa_Tm=%20.10f\n",prmnfo.Kcat_PC__IIa_Tm);
	dataF.Write(infoline,37);
	sprintf(infoline,"Kcat_N__IIa=%20.10f\n",prmnfo.Kcat_N__IIa);
	dataF.Write(infoline,33);
	sprintf(infoline,"Ki_Va__PS=%20.10f\n",prmnfo.Ki_Va__PS);
	dataF.Write(infoline,31);
	sprintf(infoline,"Ki_VIIIa__PS=%20.10f\n",prmnfo.Ki_VIIIa__PS);
	dataF.Write(infoline,34);
	sprintf(infoline,"h_VIIIa=%20.10f\n",prmnfo.h_VIIIa);
	dataF.Write(infoline,29);
	sprintf(infoline,"Kd_Va=%20.10f\n",prmnfo.Kd_Va);
	dataF.Write(infoline,27);
	sprintf(infoline,"Kd_II=%20.10f\n",prmnfo.Kd_II);
	dataF.Write(infoline,27);
	sprintf(infoline,"Kd_VIIIa=%20.10f\n",prmnfo.Kd_VIIIa);
	dataF.Write(infoline,30);
	sprintf(infoline,"Kd_IX=%20.10f\n",prmnfo.Kd_IX);
	dataF.Write(infoline,27);
	sprintf(infoline,"Kd_IXa=%20.10f\n",prmnfo.Kd_IXa);
	dataF.Write(infoline,28);
	sprintf(infoline,"Kd_X=%20.10f\n",prmnfo.Kd_X);
	dataF.Write(infoline,26);
	sprintf(infoline,"Kd_XIa=%20.10f\n",prmnfo.Kd_XIa);
	dataF.Write(infoline,28);
	sprintf(infoline,"Kd_Xa_Va=%20.10f\n",prmnfo.Kd_Xa_Va);
	dataF.Write(infoline,30);
	sprintf(infoline,"Kd_VIIa_TF=%20.10f\n",prmnfo.Kd_VIIa_TF);
	dataF.Write(infoline,32);
	sprintf(infoline,"Kd_VII_TF=%20.10f\n",prmnfo.Kd_VII_TF);
	dataF.Write(infoline,31);
	sprintf(infoline,"Kd_Xa_VIIa_TF=%20.10f\n",prmnfo.Kd_Xa_VIIa_TF);
	dataF.Write(infoline,35);
	sprintf(infoline,"Kd_IXa_VIIIaloc_k=%20.10f\n",prmnfo.Kd_IXa_VIIIaloc_k);
	dataF.Write(infoline,39);
	sprintf(infoline,"Kd_Xa_TFPI=%20.10f\n",prmnfo.Kd_Xa_TFPI);
	dataF.Write(infoline,32);
	sprintf(infoline,"Kd_IIa__sTm=%20.10f\n",prmnfo.Kd_IIa__sTm);
	dataF.Write(infoline,33);
	sprintf(infoline,"Kd_VIIIa_Xloc_k=%20.10f\n",prmnfo.Kd_VIIIa_Xloc_k);
	dataF.Write(infoline,37);
	sprintf(infoline,"Ka_VIIa__TF=%20.10f\n",prmnfo.Ka_VIIa__TF);
	dataF.Write(infoline,33);
	sprintf(infoline,"Ka_VII__TF=%20.10f\n",prmnfo.Ka_VII__TF);
	dataF.Write(infoline,32);
	sprintf(infoline,"Ka_VIIa_TF__Xa_TFPI=%20.10f\n",prmnfo.Ka_VIIa_TF__Xa_TFPI);
	dataF.Write(infoline,41);
	sprintf(infoline,"Ka_IIa_AT_III=%20.10f\n",prmnfo.Ka_IIa_AT_III);
	dataF.Write(infoline,35);
	sprintf(infoline,"Ka_Xa_VIIa_TF__TFPI=%20.10f\n",prmnfo.Ka_Xa_VIIa_TF__TFPI);
	dataF.Write(infoline,41);
	sprintf(infoline,"Ka_Xa__TFPI=%20.10f\n",prmnfo.Ka_Xa__TFPI);
	dataF.Write(infoline,33);
	sprintf(infoline,"Ka_IXa__AT_III=%20.10f\n",prmnfo.Ka_IXa__AT_III);
	dataF.Write(infoline,36);
	sprintf(infoline,"Ka_Xa__AT_III=%20.10f\n",prmnfo.Ka_Xa__AT_III);
	dataF.Write(infoline,35);
	sprintf(infoline,"Ka_IIa__PCI=%20.10f\n",prmnfo.Ka_IIa__PCI);
	dataF.Write(infoline,33);
	sprintf(infoline,"Ka_XIa__AT_III=%20.10f\n",prmnfo.Ka_XIa__AT_III);
	dataF.Write(infoline,36);
	sprintf(infoline,"Ka_Xa__alpha1AT=%20.10f\n",prmnfo.Ka_Xa__alpha1AT);
	dataF.Write(infoline,37);
	sprintf(infoline,"Ka_Xa__alpha2M=%20.10f\n",prmnfo.Ka_Xa__alpha2M);
	dataF.Write(infoline,36);
	sprintf(infoline,"Ka_Xa__PCI=%20.10f\n",prmnfo.Ka_Xa__PCI);
	dataF.Write(infoline,32);
	sprintf(infoline,"Ka_Xa_VaB__AT_III=%20.10f\n",prmnfo.Ka_Xa_VaB__AT_III);
	dataF.Write(infoline,39);
	sprintf(infoline,"Ka_IIa__alpha1AT=%20.10f\n",prmnfo.Ka_IIa__alpha1AT);
	dataF.Write(infoline,38);
	sprintf(infoline,"Ka_IIa__alpha2M=%20.10f\n",prmnfo.Ka_IIa__alpha2M);
	dataF.Write(infoline,37);
	sprintf(infoline,"Ka_IIa__HC_II=%20.10f\n",prmnfo.Ka_IIa__HC_II);
	dataF.Write(infoline,35);
	sprintf(infoline,"Ka_XIa__alpha1AT=%20.10f\n",prmnfo.Ka_XIa__alpha1AT);
	dataF.Write(infoline,38);
	sprintf(infoline,"Ka_XIa__alpha2AP=%20.10f\n",prmnfo.Ka_XIa__alpha2AP);
	dataF.Write(infoline,38);
	sprintf(infoline,"Ka_XIa__PCI=%20.10f\n",prmnfo.Ka_XIa__PCI);
	dataF.Write(infoline,33);
	sprintf(infoline,"Ka_XIa__C1I=%20.10f\n",prmnfo.Ka_XIa__C1I);
	dataF.Write(infoline,33);
	sprintf(infoline,"Ka_PCa__alpha1AT=%20.10f\n",prmnfo.Ka_PCa__alpha1AT);
	dataF.Write(infoline,38);
	sprintf(infoline,"Ka_PCa__alpha2AP=%20.10f\n",prmnfo.Ka_PCa__alpha2AP);
	dataF.Write(infoline,38);
	sprintf(infoline,"Ka_PCa__alpha2M=%20.10f\n",prmnfo.Ka_PCa__alpha2M);
	dataF.Write(infoline,37);
	sprintf(infoline,"Ka_PCa__PCI=%20.10f\n",prmnfo.Ka_PCa__PCI);
	dataF.Write(infoline,33);
	sprintf(infoline,"Ka_IIa_sTm__ATIII=%20.10f\n",prmnfo.Ka_IIa_sTm__ATIII);
	dataF.Write(infoline,39);
	sprintf(infoline,"Ka_IIa__sTm=%20.10f\n",prmnfo.Ka_IIa__sTm);
	dataF.Write(infoline,33);
	sprintf(infoline,"Ka_IIa_sTm__PCI=%20.10f\n",prmnfo.Ka_IIa_sTm__PCI);
	dataF.Write(infoline,37);
	sprintf(infoline,"Ka_XIa__PN2=%20.10f\n",prmnfo.Ka_XIa__PN2);
	dataF.Write(infoline,33);
	dataF.Close();
	return true;
}

afx_msg void CFlux2dView::OpenFluxDataFile(void)
{	CString filter="Flux file |*.flux";
	CFileDialog dlg(TRUE, NULL, NULL, OFN_FILEMUSTEXIST,filter);

	if(dlg.DoModal()==IDOK)
	{dataFname=dlg.GetPathName();
	delete one;ClearAll();
	if(!GetData())
		MessageBox("Error in opening Data file","Error",MB_ICONERROR | MB_OK);
	}
	makedir();
}

afx_msg void CFlux2dView::toViewPicture(UINT nCommandID)
{
	switch(nCommandID)
	{
	case ID_VIEWING_0:
		viewPicture=1;
		break;
	case ID_VIEWING_1SEC:
		viewPicture=2;
		break;
	case ID_VIEWING_2SEC:
		viewPicture=4;
		break;
	case ID_VIEWING_5SEC:
		viewPicture=10;
		break;
	case ID_VIEWING_10SEC:
		viewPicture=20;
		break;
	}
}

afx_msg void CFlux2dView::toViewPictureUP(CCmdUI* pCmdUI)
{
	if(TimeOn||DataWork)
		pCmdUI->Enable(FALSE);
	switch (viewPicture)
	{
	case 1:
		pCmdUI->SetCheck(0);
		if(pCmdUI->m_nID==ID_VIEWING_0)
			pCmdUI->SetCheck(1);
		break;
	case 2:
		pCmdUI->SetCheck(0);
		if(pCmdUI->m_nID==ID_VIEWING_1SEC)
			pCmdUI->SetCheck(1);
		break;
	case 4:
		pCmdUI->SetCheck(0);
		if(pCmdUI->m_nID==ID_VIEWING_2SEC)
			pCmdUI->SetCheck(1);
		break;
	case 10:
		pCmdUI->SetCheck(0);
		if(pCmdUI->m_nID==ID_VIEWING_5SEC)
			pCmdUI->SetCheck(1);
		break;
	case 20:
		pCmdUI->SetCheck(0);
		if(pCmdUI->m_nID==ID_VIEWING_10SEC)
			pCmdUI->SetCheck(1);
		break;
	}
}

void CFlux2dView::OnSize(UINT nType, int cx, int cy)
{
	CView::OnSize(nType, cx, cy);

	m_cx=cx;
	m_cy=cy;

//	glViewport(0,0,cx,cy);
//	glViewport(0,0,500,300);
//	glMatrixMode(GL_MODELVIEW);
//	glLoadIdentity();
//	glOrtho(-5,5, -5,5, -2,22);
//	gluLookAt(-3,-3,5, 0,0,0, 1,1,0);

}

int CFlux2dView::OnCreate(LPCREATESTRUCT lpCreateStruct)
{
	if (CView::OnCreate(lpCreateStruct) == -1)
		return -1;

	pdc = new CClientDC(this);
	return 0;
}	
/*	if (SetWindowPixelFormat(pdc->m_hDC)==FALSE)
		return -1;
	hGLRC =::wglCreateContext(pdc->m_hDC);
	if (hGLRC==NULL)
		return -1;
	if (::wglMakeCurrent(pdc->m_hDC,hGLRC)==FALSE)
		return -1;
	
	glClearColor(1.0,1.0,1.0,0.0);
	glEnable(GL_ALPHA_TEST);
	glEnable(GL_DEPTH_TEST);
	glEnable(GL_COLOR_MATERIAL);
	glEnable(GL_LIGHTING);
	glEnable(GL_LIGHT0);
	glEnable(GL_BLEND);
	glBlendFunc(GL_SRC_ALPHA, GL_ONE_MINUS_SRC_ALPHA);

	float pos[4] = {10,10,-3,1};
	float dir[3] = {-1,-1,-1};

	glLightfv(GL_LIGHT0, GL_POSITION, pos);
	glLightfv(GL_LIGHT0, GL_SPOT_DIRECTION, dir);	


	return 0;
}*/

void CFlux2dView::OnDestroy()
{delete pdc;	

	CView::OnDestroy();
}
/*
	if(wglGetCurrentContext()!=NULL)
		wglMakeCurrent(NULL,NULL);

	if(hGLRC!=NULL)
	{
		wglDeleteContext(hGLRC);
		hGLRC=NULL;
	}

	delete pdc;	

	CView::OnDestroy();
}

int CFlux2dView::SetWindowPixelFormat(HDC)
{
	int m_GLPixelIndex;
	PIXELFORMATDESCRIPTOR pfd;

	memset(&pfd,0, sizeof(PIXELFORMATDESCRIPTOR));
	
	pfd.nSize        = sizeof(PIXELFORMATDESCRIPTOR);
	pfd.nVersion     = 1;
	pfd.dwFlags      = PFD_DRAW_TO_WINDOW |
					   PFD_SUPPORT_OPENGL |
					   PFD_DOUBLEBUFFER;
	pfd.iPixelType   = PFD_TYPE_RGBA;
	pfd.cColorBits   = 64;
	pfd.cAlphaBits   = 64;
	pfd.cAccumBits   = 64;
	pfd.cDepthBits   = 64;
	pfd.cStencilBits = 64;
	pfd.cStencilBits = 64;
	pfd.iLayerType   = PFD_MAIN_PLANE;

	CDC *hDC = GetDC();
	//CClientDC* hDC = (CClientDC *) AfxGetApp()->m_pActiveWnd;

	m_GLPixelIndex = ChoosePixelFormat(hDC->m_hDC, &pfd);
	if(m_GLPixelIndex==0)
	{
		m_GLPixelIndex=1;
		if(DescribePixelFormat(hDC->m_hDC,m_GLPixelIndex,sizeof(PIXELFORMATDESCRIPTOR),&pfd)==0)
			return 0;
	}
	if(SetPixelFormat(hDC->m_hDC, m_GLPixelIndex, &pfd)==FALSE)
		return 0;
	


return 1; 
}

void CFlux2dView::Displ(void)
{
glClear(GL_COLOR_BUFFER_BIT | GL_DEPTH_BUFFER_BIT);

//auxSolidSphere(1);

	koefx=size_kf*one->h*(int)(one->NMAXX/one->NMAXY);
	shiftx=one->DamagePosition*koefx;
	koefy=size_kf*one->h;
	shifty=one->DamagePosition*koefy;

	glClear(GL_COLOR_BUFFER_BIT | GL_DEPTH_BUFFER_BIT);
	
		
	glPushMatrix();
	glRotated(-90+povorotx+.2*ptUp.x,0,0,1);
	glRotated(-90+povoroty+.2*ptUp.y,0,1,0);

		

for(i=1;i<=one->NMAXX-1;i++)
{
	for(j=1;j<=one->NMAXY-1;j++)
	{
		if(IIIpane->Fn)
{
		glBegin(GL_QUADS);
			
	glColor4d(1,0,0,one->Fn_s[i][j]/one->FgMax*3);
	glVertex3d(i*koefx-shiftx,j*koefy,one->Fn_s[i][j]/one->FgMax*3*koefx);

	glColor4d(1,0,0,one->Fn_s[i+1][j]/one->FgMax*3);
	glVertex3d((i+1)*koefx-shiftx,j*koefy,one->Fn_s[i+1][j]/one->FgMax*3*koefx);

	glColor4d(1,0,0,one->Fn_s[i+1][j+1]/one->FgMax*3);
	glVertex3d((i+1)*koefx-shiftx,(j+1)*koefy,one->Fn_s[i+1][j+1]/one->FgMax*3*koefx);

	glColor4d(1,0,0,one->Fn_s[i][j+1]/one->FgMax*3);
	glVertex3d(i*koefx-shiftx,(j+1)*koefy,one->Fn_s[i][j+1]/one->FgMax*3*koefx);
	glEnd();

}

if(IIIpane->IIa)
{
		glBegin(GL_QUADS);
			
	
	glColor4d(0,1,0,one->IIa[i][j]/one->IIMax*1000);
	glVertex3d(i*koefx-shiftx,j*koefy,one->IIa[i][j]/one->IIMax*200*koefx);

	glColor4d(0,1,0,one->IIa[i+1][j]/one->IIMax*1000);
	glVertex3d((i+1)*koefx-shiftx,j*koefy,one->IIa[i+1][j]/one->IIMax*200*koefx);

	glColor4d(0,1,0,one->IIa[i+1][j+1]/one->IIMax*1000);
	glVertex3d((i+1)*koefx-shiftx,(j+1)*koefy,one->IIa[i+1][j+1]/one->IIMax*200);

	glColor4d(0,1,0,one->IIa[i][j+1]/one->IIMax*1000);
	glVertex3d(i*koefx-shiftx,(j+1)*koefy,one->IIa[i][j+1]/one->IIMax*200*koefx);
	glEnd();
	

}

if(IIIpane->VIII)
{

	glBegin(GL_QUADS);
				
	glColor4d(0.2,0.0,1.0,one->VIII[i][j]/one->VIIIMax);

	glVertex3d(i*koefx-shiftx,j*koefy,one->VIII[i][j]/one->VIIIMax*koefx);

	glColor4d(0.2,0.0,1.,one->VIII[i+1][j]/one->VIIIMax);
	glVertex3d((i+1)*koefx-shiftx,j*koefy,one->VIII[i+1][j]/one->VIIIMax*koefx);

	glColor4d(0.2,0.0,1.0,one->VIII[i+1][j+1]/one->VIIIMax);
	glVertex3d((i+1)*koefx-shiftx,(j+1)*koefy,one->VIII[i+1][j+1]/one->VIIIMax*koefx);

	glColor4d(0.2,0.0,1.0,one->VIII[i][j+1]/one->VIIIMax);
	glVertex3d(i*koefx-shiftx,(j+1)*koefy,one->VIII[i][j+1]/one->VIIIMax*koefx);
	glEnd();		

	}

if(IIIpane->Vx)
{

	glBegin(GL_QUADS);
				
	glColor4d(0.2,0.0,1.0,one->Vx[i][j]/one->VMAXSp);

	glVertex3d(i*koefx-shiftx,j*koefy,one->Vx[i][j]/one->VMAXSp*koefx);

	glColor4d(0.2,0.0,1.,one->Vx[i+1][j]/one->VMAXSp);
	glVertex3d((i+1)*koefx-shiftx,j*koefy,one->Vx[i+1][j]/one->VMAXSp*koefx);

	glColor4d(0.2,0.0,1.0,one->Vx[i+1][j+1]/one->VMAXSp);
	glVertex3d((i+1)*koefx-shiftx,(j+1)*koefy,one->Vx[i+1][j+1]/one->VMAXSp*koefx);

	glColor4d(0.2,0.0,1.0,one->Vx[i][j+1]/one->VMAXSp);
	glVertex3d(i*koefx-shiftx,(j+1)*koefy,one->Vx[i][j+1]/one->VMAXSp*koefx);
	glEnd();		

	}

if(IIIpane->Va)
{

	glBegin(GL_QUADS);
				
	glColor4d(0,0,1,one->Va[i][j]/one->VMax*200);
	glVertex3d(i*koefx-shiftx,j*koefy,one->Va[i][j]/one->VMax*200*koefx);

	glColor4d(0,0,1,one->Va[i+1][j]/one->VMax*200);
	glVertex3d((i+1)*koefx-shiftx,j*koefy,one->Va[i+1][j]/one->VMax*200*koefx);

	glColor4d(0,0,1,one->Va[i+1][j+1]/one->VMax*200);
	glVertex3d((i+1)*koefx-shiftx,(j+1)*koefy,one->Va[i+1][j+1]/one->VMax*200*koefx);

	glColor4d(0,0,1,one->Va[i][j+1]/one->VMax*200);
	glVertex3d(i*koefx-shiftx,(j+1)*koefy,one->Va[i][j+1]/one->VMax*200*koefx);
	glEnd();
	}

if(IIIpane->V)
{
	glBegin(GL_QUADS);
				
	glColor4d(0.0,0.2,1.0,one->V[i][j]/one->VMax);
	glVertex3d(i*koefx-shiftx,j*koefy,one->V[i][j]/one->VMax*koefx);

	glColor4d(0.0,0.2,1.0,one->V[i+1][j]/one->VMax);
	glVertex3d((i+1)*koefx-shiftx,j*koefy,one->V[i+1][j]/one->VMax*koefx);

	glColor4d(0.0,0.2,1.0,one->V[i+1][j+1]/one->VMax);
	glVertex3d((i+1)*koefx-shiftx,(j+1)*koefy,one->V[i+1][j+1]/one->VMax*koefx);

	glColor4d(0.0,0.2,1.0,one->V[i][j+1]/one->VMax);
	glVertex3d(i*koefx-shiftx,(j+1)*koefy,one->V[i][j+1]/one->VMax*koefx);
	glEnd();		

	}


if(IIIpane->VIIa)
{
		glBegin(GL_QUADS);
					
	glColor4d(0,1,1,(one->VIIa[i][j]-one->VIIaMax)/one->VIIMax*200);
	glVertex3d(i*koefx-shiftx,j*koefy,(one->VIIa[i][j]-one->VIIaMax)/one->VIIMax*200*koefx);
	glColor4d(0,1,1,(one->VIIa[i+1][j]-one->VIIaMax)/one->VIIMax*200);
	glVertex3d((i+1)*koefx-shiftx,j*koefy,(one->VIIa[i+1][j]-one->VIIaMax)/one->VIIMax*200*koefx);
	glColor4d(0,1,1,(one->VIIa[i+1][j+1]-one->VIIaMax)/one->VIIMax*200);
	glVertex3d((i+1)*koefx-shiftx,(j+1)*koefy,(one->VIIa[i+1][j+1]-one->VIIaMax)/one->VIIMax*200*koefx);
	glColor4d(0,1,1,(one->VIIa[i][j+1]-one->VIIaMax)/one->VIIMax*200);
	glVertex3d(i*koefx-shiftx,(j+1)*koefy,(one->VIIa[i][j+1]-one->VIIaMax)/one->VIIMax*200*koefx);
	glEnd();

}

if(IIIpane->IXa)
{
		glBegin(GL_QUADS);
			

	glColor4d(1,1,0,one->IXa[i][j]/one->IXMax*200);
	glVertex3d(i*koefx-shiftx,j*koefy,one->IXa[i][j]/one->IXMax*200*koefx);

	glColor4d(1,1,0,one->IXa[i+1][j]/one->IXMax*200);
	glVertex3d((i+1)*koefx-shiftx,j*koefy,one->IXa[i+1][j]/one->IXMax*200*koefx);

	glColor4d(1,1,0,one->IXa[i+1][j+1]/one->IXMax*200);
	glVertex3d((i+1)*koefx-shiftx,(j+1)*koefy,one->IXa[i+1][j+1]/one->IXMax*200*koefx);

	glColor4d(1,1,0,one->IXa[i][j+1]/one->IXMax*200);
	glVertex3d(i*koefx-shiftx,(j+1)*koefy,one->IXa[i][j+1]/one->IXMax*200*koefx);
	
	glEnd();
}

if(IIIpane->Xa)
{
		glBegin(GL_QUADS);
			
	
	glColor4d(1,0,1,one->Xa[i][j]/one->XMax*200);
	glVertex3d(i*koefx-shiftx,j*koefy,one->Xa[i][j]/one->XMax*200*koefx);

	glColor4d(1,0,1,one->Xa[i+1][j]/one->XMax*200);
	glVertex3d((i+1)*koefx-shiftx,j*koefy,one->Xa[i+1][j]/one->XMax*200*koefx);

	glColor4d(1,0,1,one->Xa[i+1][j+1]/one->XMax*200);
	glVertex3d((i+1)*koefx-shiftx,(j+1)*koefy,one->Xa[i+1][j+1]/one->XMax*200*koefx);

	glColor4d(1,0,1,one->Xa[i][j+1]/one->XMax*200);
	glVertex3d(i*koefx-shiftx,(j+1)*koefy,one->Xa[i][j+1]/one->XMax*200*koefx);
		

	glEnd();
}

if(IIIpane->Fg)
{
		glBegin(GL_QUADS);
			
	
	glColor4d(0.2,1,0.3,one->Fg[i][j]/one->FgMax*3);
	glVertex3d(i*koefx-shiftx,j*koefy,one->Fg[i][j]/one->FgMax*3*koefx);

	glColor4d(0.2,1,0.3,one->Fg[i+1][j]/one->FgMax*3);
	glVertex3d((i+1)*koefx-shiftx,j*koefy,one->Fg[i+1][j]/one->FgMax*3*koefx);

	glColor4d(0.2,1,0.3,one->Fg[i+1][j+1]/one->FgMax*3);	
	glVertex3d((i+1)*koefx-shiftx,(j+1)*koefy,one->Fg[i+1][j+1]/one->FgMax*3*koefx);

	glColor4d(0.2,1,0.3,one->Fg[i][j+1]/one->FgMax*3);	
	glVertex3d(i*koefx-shiftx,(j+1)*koefy,one->Fg[i][j+1]/one->FgMax*3*koefx);

	glEnd();
}
	if(viewVx)
	{
	glBegin(GL_QUADS);		
	
	glColor4d(0.2,1,0.3,one->Vx[i][j]);
	glVertex3d(i*koefx-shiftx,j*koefy,one->Vx[i][j]);

	glColor4d(0.2,1,0.3,one->Vx[i+1][j]);
	glVertex3d((i+1)*koefx-shiftx,j*koefy,one->Vx[i+1][j]);

	glColor4d(0.2,1,0.3,one->Vx[i+1][j+1]);	
	glVertex3d((i+1)*koefx-shiftx,(j+1)*koefy,one->Vx[i+1][j+1]);

	glColor4d(0.2,1,0.3,one->Vx[i][j+1]/one->VMAX*3);	
	glVertex3d(i*koefx-shiftx,(j+1)*koefy,one->Vx[i][j+1]);

	glEnd();
}

	}
}

for(i=1;i<=one->NMAXX-2;i++)
{
	if(IIIpane->Fn)
	{
	glBegin(GL_LINE_STRIP);
	for(j=0;j<one->NMAXY-1;j++)
	{

		glColor3d(0,0,0);
		glVertex3d(i*koefx-shiftx,(j)*koefy,one->Fn_s[i][j]/one->FgMax*3*koefx);
		glColor3d(0,0,0);
		glVertex3d(i*koefx-shiftx,(j+1)*koefy,one->Fn_s[i][j+1]/one->FgMax*3*koefx);

	}glEnd();
	}

	if(IIIpane->IIa)
	{
	glBegin(GL_LINE_STRIP);
	for(j=1;j<one->NMAXY-1;j++)
	{

		glColor3d(0,0,0);
		glVertex3d(i*koefx-shiftx,(j)*koefy,one->IIa[i][j]/one->IIMax*200*koefx);
		glColor3d(0,0,0);
		glVertex3d(i*koefx-shiftx,(j+1)*koefy,one->IIa[i][j+1]/one->IIMax*200*koefx);
	}glEnd();
	}

	if(IIIpane->Va)
	{
	glBegin(GL_LINE_STRIP);
	for(j=1;j<one->NMAXY-1;j++)
	{
		glColor3d(0,0,0);
		glVertex3d(i*koefx-shiftx,(j)*koefy,one->Va[i][j]/one->VMax*200*koefx);
		glColor3d(0,0,0);
		glVertex3d(i*koefx-shiftx,(j+1)*koefy,one->Va[i][j+1]/one->VMax*200*koefx);

	}glEnd();
	}


		if(IIIpane->VIII)
	{
	glBegin(GL_LINE_STRIP);
	for(j=1;j<one->NMAXY-1;j++)
	{
		glColor3d(0,0,0);
		glVertex3d(i*koefx-shiftx,(j)*koefy,one->VIII[i][j]/one->VIIIMax*koefx);
		glColor3d(0,0,0);
		glVertex3d(i*koefx-shiftx,(j+1)*koefy,one->VIII[i][j+1]/one->VIIIMax*koefx);

	}
	
	glEnd();
	}


	if(IIIpane->V)
	{
	glBegin(GL_LINE_STRIP);
	
	for(j=1;j<=one->NMAXY-1;j++)
	{
		glColor3d(0,0,0);
		glVertex3d(i*koefx-shiftx,(j)*koefy,one->V[i][j]/one->VMax*koefx);
		glColor3d(0,0,0);
		glVertex3d(i*koefx-shiftx,(j+1)*koefy,one->V[i][j+1]/one->VMax*koefx);
	}

	glEnd();
	}

	if(IIIpane->VIIa)
	{
	glBegin(GL_LINE_STRIP);
	for(j=1;j<one->NMAXY-1;j++)
	{
		
		glColor3d(0,0,0);
		glVertex3d(i*koefx-shiftx,(j)*koefy,(one->VIIa[i][j]-one->VIIaMax)/one->VIIMax*200*koefx);
		glColor3d(0,0,0);
		glVertex3d(i*koefx-shiftx,(j+1)*koefy,(one->VIIa[i][j+1]-one->VIIaMax)/one->VIIMax*200*koefx);
		
		
	}glEnd();
	}

	if(IIIpane->IXa)
	{
	glBegin(GL_LINE_STRIP);
	for(j=0;j<one->NMAXY-1;j++)
	{
		glColor3d(0,0,0);
		glVertex3d(i*koefx-shiftx,(j)*koefy,one->IXa[i][j]/one->IXMax*200*koefx);
		glColor3d(0,0,0);
		glVertex3d(i*koefx-shiftx,(j+1)*koefy,one->IXa[i][j+1]/one->IXMax*200*koefx);
		
	}glEnd();
	}

	if(IIIpane->Xa)
	{
	glBegin(GL_LINE_STRIP);
	for(j=1;j<one->NMAXY-1;j++)
	{
		glColor3d(0,0,0);
		glVertex3d(i*koefx-shiftx,(j)*koefy,one->Xa[i][j]/one->XMax*200*koefx);
		glColor3d(0,0,0);
		glVertex3d(i*koefx-shiftx,(j+1)*koefy,one->Xa[i][j+1]/one->XMax*200*koefx);

	}glEnd();
	}

	if(IIIpane->Fg)
	{
	glBegin(GL_LINE_STRIP);
	for(j=0;j<one->NMAXY-1;j++)
	{
		glColor3d(0,0,0);
		glVertex3d(i*koefx-shiftx,(j)*koefy,one->Fg[i][j]/one->FgMax*3*koefx);
		glColor3d(0,0,0);
		glVertex3d(i*koefx-shiftx,(j+1)*koefy,one->Fg[i][j+1]/one->FgMax*3*koefx);
		
	}glEnd();
	}

	if(IIIpane->Vx)
	{
	glBegin(GL_LINE_STRIP);
	for(j=0;j<one->NMAXY-1;j++)
	{
		glColor3d(0,0,0);
		glVertex3d(i*koefx-shiftx,(j)*koefy,one->Vx[i][j]/one->VMAXSp*koefx);
		glColor3d(0,0,0);
		glVertex3d(i*koefx-shiftx,(j+1)*koefy,one->Vx[i][j+1]/one->VMAXSp*koefx);
		
	}glEnd();


	}


}
	glPopMatrix();
	glFinish();
	SwapBuffers(wglGetCurrentDC());
}
*/
void CFlux2dView::OnLButtonUp(UINT nFlags, CPoint point)
{
	if(TurnMode){
	LCDown=false;
	ptUp.x=point.x;
	ptUp.y=point.y;

	}
	CView::OnLButtonUp(nFlags, point);
}

void CFlux2dView::OnRButtonDown(UINT nFlags, CPoint point)
{
	if(TurnMode){
	RCDown=true;
	interKoef=point.y;
	}
	CView::OnRButtonDown(nFlags, point);
}

void CFlux2dView::OnRButtonUp(UINT nFlags, CPoint point)
{if(TurnMode){
	RCDown=false;
}
	CView::OnRButtonUp(nFlags, point);
}

afx_msg void CFlux2dView::TurnOn(void)
{
	if(TurnMode) TurnMode=false;
	else TurnMode=true;
}

afx_msg void CFlux2dView::ShowFn(void)
{
	if(showFn) showFn=false;
	else showFn=true;
}

afx_msg void CFlux2dView::toSaveFiles(UINT nCommandID)
{
	switch(nCommandID)
	{
	case ID_SAVING_10SEC:
			 saveFiles=6;
		break;
	case ID_SAVING_20SEC:
			 saveFiles=3;
		break;
	case ID_SAVING_30SEC:
			 saveFiles=2;
		break;
	case ID_SAVING_1MIN:
			 saveFiles=1;
		break;
	}
	
}

afx_msg void CFlux2dView::toSaveFilesUP(CCmdUI* pCmdUI)
{
	if(TimeOn||DataWork)
		pCmdUI->Enable(FALSE);
	switch (saveFiles)
	{
	case 1:
		pCmdUI->SetCheck(0);
		if(pCmdUI->m_nID==ID_SAVING_1MIN)
			pCmdUI->SetCheck(1);
		break;
	case 2:
		pCmdUI->SetCheck(0);
		if(pCmdUI->m_nID==ID_SAVING_30SEC)
			pCmdUI->SetCheck(1);
		break;
	case 3:
		pCmdUI->SetCheck(0);
		if(pCmdUI->m_nID==ID_SAVING_20SEC)
			pCmdUI->SetCheck(1);
		break;
	case 6:
		pCmdUI->SetCheck(0);
		if(pCmdUI->m_nID==ID_SAVING_10SEC)
			pCmdUI->SetCheck(1);
		break;
	
	}
	
}

bool CFlux2dView::SavingDataToFile(int iii)
{
	sprintf(line,"\\%i.flx",iii);
nameOfFileToSave=directpath+line;
if(!SaveDataFile.Open(nameOfFileToSave,CFile::modeCreate | CFile::modeWrite))
	return false;
sprintf(line,"%i ",one->NMAXX);
SaveDataFile.Write(line,4);
sprintf(line,"%3i ",one->NMAXY);
SaveDataFile.Write(line,4);
sprintf(line,"%3.1f ",one->lx);
SaveDataFile.Write(line,4);
sprintf(line,"%3.1f ",one->ly);
SaveDataFile.Write(line,4);
sprintf(line,"%3.1f ",one->VMAXSp);
SaveDataFile.Write(line,4);
sprintf(line,"%i ", saveFiles);
SaveDataFile.Write(line,3);
SaveDataFile.Write("\n",1);

for (i=0;i<one->NMAXX;i++)
{for(j=0;j<one->NMAXY;j++)
	{
	sprintf(line,"%10.5f ",one->Fn_p[i][j]);
	SaveDataFile.Write(line,11);
	sprintf(line,"%10.5f ",one->Fn_s[i][j]);
	SaveDataFile.Write(line,11);
	sprintf(line,"%10.5f ",one->Fg[i][j]);
	SaveDataFile.Write(line,11);
	sprintf(line,"%10.5f ",one->II[i][j]);
	SaveDataFile.Write(line,11);
	sprintf(line,"%10.5f ",one->IIa[i][j]);
	SaveDataFile.Write(line,11);
	sprintf(line,"%10.5f ",one->V[i][j]);
	SaveDataFile.Write(line,11);
	sprintf(line,"%10.5f ",one->Va[i][j]);
	SaveDataFile.Write(line,11);
	sprintf(line,"%10.5f ",one->VII[i][j]);
    SaveDataFile.Write(line,11);
	sprintf(line,"%10.5f ",one->VIIa[i][j]);
	SaveDataFile.Write(line,11);
	sprintf(line,"%10.5f ",one->VIII[i][j]);
	SaveDataFile.Write(line,11);
	sprintf(line,"%10.5f ",one->VIIIa[i][j]);
    SaveDataFile.Write(line,11);
	sprintf(line,"%10.5f ",one->IX[i][j]);
    SaveDataFile.Write(line,11);
	sprintf(line,"%10.5f ",one->IXa[i][j]);
    SaveDataFile.Write(line,11);
	sprintf(line,"%10.5f ",one->X[i][j]);
    SaveDataFile.Write(line,11);
	sprintf(line,"%10.5f ",one->Xa[i][j]);
    SaveDataFile.Write(line,11);
	sprintf(line,"%10.5f ",one->XI[i][j]);
    SaveDataFile.Write(line,11);
	sprintf(line,"%10.5f ",one->XIa[i][j]);
    SaveDataFile.Write(line,11);
	sprintf(line,"%10.5f ",one->PC[i][j]);
    SaveDataFile.Write(line,11);
	sprintf(line,"%10.5f ",one->PCa[i][j]);
    SaveDataFile.Write(line,11);
	sprintf(line,"%10.5f ",one->AT_III[i][j]);
    SaveDataFile.Write(line,11);
	sprintf(line,"%10.5f ",one->TFPI[i][j]);
    SaveDataFile.Write(line,11);
	sprintf(line,"%10.5f ",one->Vx[i][j]);
    SaveDataFile.Write(line,11);
	}SaveDataFile.Write("\n",1);
}

SaveDataFile.Close();
return true;
}

afx_msg void CFlux2dView::OpenDataFile(void)
{
	CString filter="Flux file |*.flx";
	CFileDialog dlg(TRUE, NULL, NULL, OFN_FILEMUSTEXIST,filter);
	DWORD rs=dlg.DoModal();
	if(rs==IDOK);
	{
		delete one;//FirstTimeOpenFile=true;
		FullFileName=dlg.GetPathName();
		FileName=dlg.GetFileName();
		if(!ReadDataFromFile(FullFileName))
			MessageBox("Error in reading Data from file","Error",MB_ICONERROR | MB_OK);
		
	
	strcpy(line,FullFileName);
	strrev(line);
	strcpy(line1,line+strlen(FileName));
	strrev(line1);
	strcpy(line,FileName);
	strtok(line,".");
	tr=atoi(line);
	FileSavePath=line1;}
//	filenameOpen=fullname;
	Invalidate();
}

afx_msg void CFlux2dView::OpenDataFileUP(CCmdUI* pCmdUI)
{
	if(!DataWork&&pCmdUI->m_nID==ID_FILE_OPEN)
		pCmdUI->Enable(FALSE);
	if(!FirstTimeOpenFile&&pCmdUI->m_nID==ID_FILE_OPEN)
		pCmdUI->Enable(FALSE);
}

bool CFlux2dView::ReadDataFromFile(CString name)
{
	if(!ReadDataFile.Open(name,CFile::modeRead))
	{MessageBox("No one more...","Sorry",MB_ICONWARNING | MB_OK);
	ClearAll();
	return false;}

	if(FirstTimeOpenFile){
		if(!ReadParamDt())
		{
		ReadDataFile.Read(line,4);
		prmnfo.Nx=atoi(line);
		ReadDataFile.Read(line,4);
		prmnfo.Ny=atoi(line);
		ReadDataFile.Read(line,4);
		prmnfo.Lx=atof(line);
		ReadDataFile.Read(line,4);
		prmnfo.Ly=atof(line);
		ReadDataFile.Read(line,4);
		prmnfo.VMaxSp=atof(line);
		ReadDataFile.Read(line,3);
		saveFiles=atof(line);
		ReadDataFile.Read(line,1);}
		else{ReadDataFile.Read(line,24);}
		one=new Raschet(prmnfo);
		FirstTimeOpenFile=false;}
	else
		ReadDataFile.Read(line,24);
	for(i=0;i<one->NMAXX;i++)
{	for(j=0;j<one->NMAXY;j++)
	{

ReadDataFile.Read(line,11);
one->Fn_p[i][j]=atof(line);
ReadDataFile.Read(line,11);
one->Fn_s[i][j]=atof(line);
ReadDataFile.Read(line,11);
one->Fg[i][j]=atof(line);
ReadDataFile.Read(line,11);
one->II[i][j]=atof(line);
ReadDataFile.Read(line,11);
one->IIa[i][j]=atof(line);
ReadDataFile.Read(line,11);
one->V[i][j]=atof(line);
ReadDataFile.Read(line,11);
one->Va[i][j]=atof(line);
ReadDataFile.Read(line,11);
one->VII[i][j]=atof(line);
ReadDataFile.Read(line,11);
one->VIIa[i][j]=atof(line);
ReadDataFile.Read(line,11);
one->VIII[i][j]=atof(line);
ReadDataFile.Read(line,11);
one->VIIIa[i][j]=atof(line);
ReadDataFile.Read(line,11);
one->IX[i][j]=atof(line);
ReadDataFile.Read(line,11);
one->IXa[i][j]=atof(line);
ReadDataFile.Read(line,11);
one->X[i][j]=atof(line);
ReadDataFile.Read(line,11);
one->Xa[i][j]=atof(line);
ReadDataFile.Read(line,11);
one->XI[i][j]=atof(line);
ReadDataFile.Read(line,11);
one->XIa[i][j]=atof(line);
ReadDataFile.Read(line,11);
one->PC[i][j]=atof(line);
ReadDataFile.Read(line,11);
one->PCa[i][j]=atof(line);
ReadDataFile.Read(line,11);
one->AT_III[i][j]=atof(line);
ReadDataFile.Read(line,11);
one->TFPI[i][j]=atof(line);
ReadDataFile.Read(line,11);
one->Vx[i][j]=atof(line);
	}ReadDataFile.Read(line,1);
}
ReadDataFile.Close();

one->FIND_BOUNDARY_CLOT();

for (j=one->NMAXY-1; j>=1; j=j-1)
	{
	
	for (i=1; i<=one->NMAXX-1; i=i+1)
	{
		if ((one->Fn_s[i][j]>one->boundary && one->Fn_s[i-1][j]<=one->boundary)|| (one->Fn_s[i][j]>one->boundary && one->Fn_s[i+1][j]<=one->boundary)) one->BondLevel[i][j]=1;
		if ((one->Fn_s[i][j]>one->boundary && one->Fn_s[i][j+1]<=one->boundary)||(one->Fn_s[i][j]>one->boundary && one->Fn_s[i][j-1]<=one->boundary)) one->BondLevel[i][j]=1;
	}

	}

	return true;
}

afx_msg void CFlux2dView::SavePicture(void)
{
	CImage image;
	CWnd *pWnd;
	CRect rect;
	pWnd=CWnd::GetFocus();
	CWindowDC  winDC(pWnd);
	pWnd->GetClientRect(rect);
	int nBPP = winDC.GetDeviceCaps(BITSPIXEL) * winDC.GetDeviceCaps(PLANES);
	if (nBPP < 24)
		nBPP = 24;
	image.Create(rect.Width()-3, rect.Height()-3, nBPP);
	CImageDC imageDC(image);
	::BitBlt(imageDC, 0, 0, rect.Width(), rect.Height(), winDC, 3, 3, SRCCOPY);
	CString filter="Picture file format(.png) | *.png|";
	CFileDialog dlg(FALSE, NULL, NULL, OFN_FILEMUSTEXIST,filter);

	if(dlg.DoModal()==IDOK)
	{
		fnm=dlg.GetPathName()+".png";
	}
	image.Save(fnm);
}

bool CFlux2dView::ProfFileOpen(int number, int that)
{	
	switch(gp->SelectedFactor)
	{
	case 1:
		sprintf(line,"\\IIprof%i[%i].profil",that,coordx);
		break;
	case 2:
		sprintf(line,"\\IIaprof%i[%i].profil",that,coordx);
		break;
	case 3:
		sprintf(line,"\\Vprof%i[%i].profil",that,coordx);
		break;
	case 4:
		sprintf(line,"\\Vaprof%i[%i].profil",that,coordx);
		break;
	case 5:
		sprintf(line,"\\VIIprof%i[%i].profil",that,coordx);
		break;
	case 6:
		sprintf(line,"\\VIIaprof%i[%i].profil",that,coordx);
		break;
	case 7:
		sprintf(line,"\\VIIIprof%i[%i].profil",that,coordx);
		break;
	case 8:
		sprintf(line,"\\VIIIaprof%i[%i].profil",that,coordx);
		break;
	case 9:
		sprintf(line,"\\IXprof%i[%i].profil",that,coordx);
		break;
	case 10:
		sprintf(line,"\\IXaprof%i[%i].profil",that,coordx);
		break;
	case 11:
		sprintf(line,"\\Xprof%i[%i].profil",that,coordx);
		break;
	case 12:
		sprintf(line,"\\Xaprof%i[%i].profil",that,coordx);
		break;
	case 13:
		sprintf(line,"\\XIprof%i[%i].profil",that,coordx);
		break;
	case 14:
		sprintf(line,"\\XIaprof%i[%i].profil",that,coordx);
		break;
	case 15:
		sprintf(line,"\\Fgprof%i[%i].profil",that,coordx);
		break;
	case 16:
		clotsize2=true;
		sprintf(line,"\\Fnprof%i[%i].profil",that,coordx);
		sprintf(sizeline2,"\\Size%i[%i].profil",that,coordx);
		sizeline=fnm=directpath+sizeline2;
		break;
	case 17:
		sprintf(line,"\\PCprof%i[%i].profil",that,coordx);
		break;
	case 18:
		sprintf(line,"\\PCaprof%i[%i].profil",that,coordx);
		break;
	case 19:
		sprintf(line,"\\ATIIIprof%i[%i].profil",that,coordx);
		break;
	case 20:
		sprintf(line,"\\TFPIprof%i[%i].profil",that,coordx);
		break;
	} fnm=directpath+line; //clotsize2=
	switch(number)
	{
	case 1:
		if(!ProFile1.Open(fnm,CFile::modeCreate | CFile::modeWrite))
			return false;
		if(clotsize2){SizeClot1.Open(sizeline,CFile::modeCreate | CFile::modeWrite);}
		for(i=0;i<one->NMAXY;i++)
			{sprintf(line,"%3.2f ",one->h*i);
			ProFile1.Write(line,5);} ProFile1.Write("\n",1);
	break;
	case 2:
		if(!ProFile2.Open(fnm,CFile::modeCreate | CFile::modeWrite))
			return false;
		if(clotsize2){SizeClot2.Open(sizeline,CFile::modeCreate | CFile::modeWrite);}
		for(i=0;i<one->NMAXY;i++)
			{sprintf(line,"%3.2f ",one->h*i);
			ProFile2.Write(line,5);} ProFile2.Write("\n",1);
	break;
	case 3:
		if(!ProFile3.Open(fnm,CFile::modeCreate | CFile::modeWrite))
			return false;
		if(clotsize2){SizeClot3.Open(sizeline,CFile::modeCreate | CFile::modeWrite);}
		for(i=0;i<one->NMAXY;i++)
			{sprintf(line,"%3.2f ",one->h*i);
			ProFile3.Write(line,5);} ProFile3.Write("\n",1);
	break;
	case 4:
	if(!ProFile4.Open(fnm,CFile::modeCreate | CFile::modeWrite))
			return false;
	if(clotsize2){SizeClot4.Open(sizeline,CFile::modeCreate | CFile::modeWrite);}
	for(i=0;i<one->NMAXY;i++)
			{sprintf(line,"%3.2f ",one->h*i);
			ProFile4.Write(line,5);} ProFile4.Write("\n",1);
	break;
	case 5:
		if(!ProFile5.Open(fnm,CFile::modeCreate | CFile::modeWrite))
			return false;
		if(clotsize2){SizeClot5.Open(sizeline,CFile::modeCreate | CFile::modeWrite);}
		for(i=0;i<one->NMAXY;i++)
			{sprintf(line,"%3.2f ",one->h*i);
			ProFile5.Write(line,5);} ProFile5.Write("\n",1);
	break;
	case 6:
		if(!ProFile6.Open(fnm,CFile::modeCreate | CFile::modeWrite))
			return false;
		if(clotsize2){SizeClot6.Open(sizeline,CFile::modeCreate | CFile::modeWrite);}
		for(i=0;i<one->NMAXY;i++)
			{sprintf(line,"%3.2f ",one->h*i);
			ProFile6.Write(line,5);} ProFile6.Write("\n",1);
	break;
	case 7:
		if(!ProFile7.Open(fnm,CFile::modeCreate | CFile::modeWrite))
			return false;
		if(clotsize2){SizeClot7.Open(sizeline,CFile::modeCreate | CFile::modeWrite);}
		for(i=0;i<one->NMAXY;i++)
			{sprintf(line,"%3.2f ",one->h*i);
			ProFile7.Write(line,5);} ProFile7.Write("\n",1);
	break;
	case 8:
		if(!ProFile8.Open(fnm,CFile::modeCreate | CFile::modeWrite))
			return false;
		if(clotsize2){SizeClot8.Open(sizeline,CFile::modeCreate | CFile::modeWrite);}
		for(i=0;i<one->NMAXY;i++)
			{sprintf(line,"%3.2f ",one->h*i);
			ProFile8.Write(line,5);} ProFile8.Write("\n",1);
	break;
	case 9:
		if(!ProFile9.Open(fnm,CFile::modeCreate | CFile::modeWrite))
			return false;
		if(clotsize2){SizeClot9.Open(sizeline,CFile::modeCreate | CFile::modeWrite);}
		for(i=0;i<one->NMAXY;i++)
			{sprintf(line,"%3.2f ",one->h*i);
			ProFile9.Write(line,5);} ProFile9.Write("\n",1);
	break;
	case 10:
		if(!ProFile10.Open(fnm,CFile::modeCreate | CFile::modeWrite))
			return false;
		if(clotsize2){SizeClot10.Open(sizeline,CFile::modeCreate | CFile::modeWrite);}
		for(i=0;i<one->NMAXY;i++)
			{sprintf(line,"%3.2f ",one->h*i);
			ProFile10.Write(line,5);} ProFile10.Write("\n",1);
	break;
	case 11:
		if(!ProFile11.Open(fnm,CFile::modeCreate | CFile::modeWrite))
			return false;
		if(clotsize2){SizeClot11.Open(sizeline,CFile::modeCreate | CFile::modeWrite);}
		for(i=0;i<one->NMAXY;i++)
			{sprintf(line,"%3.2f ",one->h*i);
			ProFile11.Write(line,5);} ProFile11.Write("\n",1);
	break;
	case 12:
		if(!ProFile12.Open(fnm,CFile::modeCreate | CFile::modeWrite))
			return false;
		if(clotsize2){SizeClot12.Open(sizeline,CFile::modeCreate | CFile::modeWrite);}
		for(i=0;i<one->NMAXY;i++)
			{sprintf(line,"%3.2f ",one->h*i);
			ProFile12.Write(line,5);} ProFile12.Write("\n",1);
	break;
	}
	ParamsOfProfile[number][0]=number;
	ParamsOfProfile[number][1]=gp->SelectedFactor;
	ParamsOfProfile[number][2]=coordx;
return true;
}

void CFlux2dView::ProfFileClose(int number)
{
	switch(number)
	{
	case 1:
		//sprintf(line,"%3i %3i %3i",ParamsOfProfile[number][0],ParamsOfProfile[number][1],
		//	ParamsOfProfile[number][2]);
		//ProFile1.Write(line,11);
		ProFile1.Close();
		if(clotsize2) SizeClot1.Close();
		break;
	case 2:
		ProFile2.Close();
		if(clotsize2) SizeClot2.Close();
		break;
	case 3:
		ProFile3.Close();
		if(clotsize2) SizeClot3.Close();
		break;
	case 4:
		ProFile4.Close();
		if(clotsize2) SizeClot4.Close();
		break;
	case 5:
		ProFile5.Close();
		if(clotsize2) SizeClot5.Close();
		break;
	case 6:
		ProFile6.Close();
		if(clotsize2) SizeClot6.Close();
		break;
	case 7:
		ProFile7.Close();
		if(clotsize2) SizeClot7.Close();
		break;
	case 8:
		ProFile8.Close();
		if(clotsize2) SizeClot8.Close();
		break;
	case 9:
		ProFile9.Close();
		if(clotsize2) SizeClot9.Close();
		break;
	case 10:
		ProFile10.Close();
		if(clotsize2) SizeClot10.Close();
		break;
	case 11:
		ProFile11.Close();
		if(clotsize2) SizeClot11.Close();
		break;
	case 12:
		ProFile12.Close();
		if(clotsize2) SizeClot12.Close();
		break;
	}
	
}

void CFlux2dView::ClearAll(void)
{
	while(NumOfNum>1)
	{
		NumOfNum--;
		ProfFileClose(NumOfNum);
		
	}
	for(i=1;i<=20;i++)NumberOfEach[i]=0; 

	for(i=0;i<241;i++)NumOfProfile[i]=0;
	
	nameOfFileToSaveData=0; BeforeBeginning=true;
}

void CFlux2dView::SaveProfile(int Num)
{
	switch(ParamsOfProfile[Num][1])
	{
	case 1:
		for(i=0;i<one->NMAXY;i++)
			temporary[i]=one->II[ParamsOfProfile[Num][2]][i];
		break;
	case 2:
		for(i=0;i<one->NMAXY;i++)
			temporary[i]=one->IIa[ParamsOfProfile[Num][2]][i];
		break;
	case 3:
		for(i=0;i<one->NMAXY;i++)
			temporary[i]=one->V[ParamsOfProfile[Num][2]][i];
		break;
	case 4:
		for(i=0;i<one->NMAXY;i++)
			temporary[i]=one->Va[ParamsOfProfile[Num][2]][i];
		break;
	case 5:
		for(i=0;i<one->NMAXY;i++)
			temporary[i]=one->VII[ParamsOfProfile[Num][2]][i];
		break;
	case 6:
		for(i=0;i<one->NMAXY;i++)
			temporary[i]=one->VIIa[ParamsOfProfile[Num][2]][i];
		break;
	case 7:
		for(i=0;i<one->NMAXY;i++)
			temporary[i]=one->VIII[ParamsOfProfile[Num][2]][i];
		break;
	case 8:
		for(i=0;i<one->NMAXY;i++)
			temporary[i]=one->VIIIa[ParamsOfProfile[Num][2]][i];
		break;
	case 9:
		for(i=0;i<one->NMAXY;i++)
			temporary[i]=one->IX[ParamsOfProfile[Num][2]][i];
		break;
	case 10:
		for(i=0;i<one->NMAXY;i++)
			temporary[i]=one->IXa[ParamsOfProfile[Num][2]][i];
		break;
	case 11:
		for(i=0;i<one->NMAXY;i++)
			temporary[i]=one->X[ParamsOfProfile[Num][2]][i];
		break;
	case 12:
		for(i=0;i<one->NMAXY;i++)
			temporary[i]=one->Xa[ParamsOfProfile[Num][2]][i];
		break;
	case 13:
		for(i=0;i<one->NMAXY;i++)
			temporary[i]=one->XI[ParamsOfProfile[Num][2]][i];
		break;
	case 14:
		for(i=0;i<one->NMAXY;i++)
			temporary[i]=one->XIa[ParamsOfProfile[Num][2]][i];
		break;
	case 15:
		for(i=0;i<one->NMAXY;i++)
			temporary[i]=one->Fg[ParamsOfProfile[Num][2]][i];
		break;
	case 16:
		for(i=0;i<one->NMAXY;i++)
			temporary[i]=one->Fn_s[ParamsOfProfile[Num][2]][i];
		break;
	case 17:
		for(i=0;i<one->NMAXY;i++)
			temporary[i]=one->PC[ParamsOfProfile[Num][2]][i];
		break;
	case 18:
		for(i=0;i<one->NMAXY;i++)
			temporary[i]=one->PCa[ParamsOfProfile[Num][2]][i];
		break;
	case 19:
		for(i=0;i<one->NMAXY;i++)
			temporary[i]=one->AT_III[ParamsOfProfile[Num][2]][i];
		break;
	case 20:
		for(i=0;i<one->NMAXY;i++)
			temporary[i]=one->TFPI[ParamsOfProfile[Num][2]][i];
		break;
	}
	switch(Num)
	{
	case 1:
		for(i=0;i<one->NMAXY;i++)
		{sprintf(line,"%11.5f ",temporary[i]);
		ProFile1.Write(line,12);
		
		if(clotsize2&&temporary[i]>=one->boundary&&temporary[i+1]<one->boundary) {
			sprintf(line,"%5.2f %5.3f\n",(double)tr/saveFiles,one->h*i);
			SizeClot1.Write(line,12);
		}
		}ProFile1.Write("\n",1);
		break;
	case 2:
		for(i=0;i<one->NMAXY;i++)
		{sprintf(line,"%11.5f ",temporary[i]);
		ProFile2.Write(line,12);

		if(clotsize2&&temporary[i]>=one->boundary&&temporary[i+1]<one->boundary) {
			sprintf(line,"%5.2f %5.3f\n",(double)tr/saveFiles,one->h*i);
			SizeClot2.Write(line,12);
		}
		}ProFile2.Write("\n",1);
		break;
	case 3:
		for(i=0;i<one->NMAXY;i++)
		{sprintf(line,"%11.5f ",temporary[i]);
		ProFile3.Write(line,12);

		if(clotsize2&&temporary[i]>=one->boundary&&temporary[i+1]<one->boundary) {
			sprintf(line,"%5.2f %5.3f\n",(double)tr/saveFiles,one->h*i);
			SizeClot3.Write(line,12);
		}
		}ProFile3.Write("\n",1);
		break;
	case 4:
		for(i=0;i<one->NMAXY;i++)
		{sprintf(line,"%11.5f ",temporary[i]);
		ProFile4.Write(line,12);

		if(clotsize2&&temporary[i]>=one->boundary&&temporary[i+1]<one->boundary) {
			sprintf(line,"%5.2f %5.3f\n",(double)tr/saveFiles,one->h*i);
			SizeClot4.Write(line,12);
		}
		}ProFile4.Write("\n",1);
		break;
	case 5:
		for(i=0;i<one->NMAXY;i++)
		{sprintf(line,"%11.5f ",temporary[i]);
		ProFile5.Write(line,12);

		if(clotsize2&&temporary[i]>=one->boundary&&temporary[i+1]<one->boundary) {
			sprintf(line,"%5.2f %5.3f\n",(double)tr/saveFiles,one->h*i);
			SizeClot5.Write(line,12);
		}
		}ProFile5.Write("\n",1);
		break;
	case 6:
		for(i=0;i<one->NMAXY;i++)
		{sprintf(line,"%11.5f ",temporary[i]);
		ProFile6.Write(line,12);

		if(clotsize2&&temporary[i]>=one->boundary&&temporary[i+1]<one->boundary) {
			sprintf(line,"%5.2f %5.3f\n",(double)tr/saveFiles,one->h*i);
			SizeClot6.Write(line,12);
		}
		}ProFile6.Write("\n",1);
		break;
	case 7:
		for(i=0;i<one->NMAXY;i++)
		{sprintf(line,"%11.5f ",temporary[i]);
		ProFile7.Write(line,12);

		if(clotsize2&&temporary[i]>=one->boundary&&temporary[i+1]<one->boundary) {
			sprintf(line,"%5.2f %5.3f\n",(double)tr/saveFiles,one->h*i);
			SizeClot7.Write(line,12);
		}
		}ProFile7.Write("\n",1);
		break;
	case 8:
		for(i=0;i<one->NMAXY;i++)
		{sprintf(line,"%11.5f ",temporary[i]);
		ProFile8.Write(line,12);

		if(clotsize2&&temporary[i]>=one->boundary&&temporary[i+1]<one->boundary) {
			sprintf(line,"%5.2f %5.3f\n",(double)tr/saveFiles,one->h*i);
			SizeClot8.Write(line,12);
		}
		}ProFile8.Write("\n",1);
		break;
	case 9:
		for(i=0;i<one->NMAXY;i++)
		{sprintf(line,"%11.5f ",temporary[i]);
		ProFile9.Write(line,12);

		if(clotsize2&&temporary[i]>=one->boundary&&temporary[i+1]<one->boundary) {
			sprintf(line,"%5.2f %5.3f\n",(double)tr/saveFiles,one->h*i);
			SizeClot9.Write(line,12);
		}
		}ProFile9.Write("\n",1);
		break;
	case 10:
		for(i=0;i<one->NMAXY;i++)
		{sprintf(line,"%11.5f ",temporary[i]);
		ProFile10.Write(line,12);

		if(clotsize2&&temporary[i]>=one->boundary&&temporary[i+1]<one->boundary) {
			sprintf(line,"%5.2f %5.3f\n",(double)tr/saveFiles,one->h*i);
			SizeClot10.Write(line,12);
		}
		}ProFile10.Write("\n",1);
		break;
	case 11:
		for(i=0;i<one->NMAXY;i++)
		{sprintf(line,"%11.5f ",temporary[i]);
		ProFile11.Write(line,12);

		if(clotsize2&&temporary[i]>=one->boundary&&temporary[i+1]<one->boundary) {
			sprintf(line,"%5.2f %5.3f\n",(double)tr/saveFiles,one->h*i);
			SizeClot11.Write(line,12);
		}
		}ProFile11.Write("\n",1);
		break;
	case 12:
		for(i=0;i<one->NMAXY;i++)
		{sprintf(line,"%11.5f ",temporary[i]);
		ProFile12.Write(line,12);

		if(clotsize2&&temporary[i]>=one->boundary&&temporary[i+1]<one->boundary) {
			sprintf(line,"%5.2f %5.3f\n",(double)tr/saveFiles,one->h*i);
			SizeClot12.Write(line,12);
		}
		}ProFile12.Write("\n",1);
		break;
	}
}

afx_msg void CFlux2dView::toShowBord(UINT nCommandID)
{
	switch(nCommandID)
	{
	case ID_SHOWBORD_10SEC:
		showBd=1;
		break;
	case ID_SHOWBORD_30SEC:
		showBd=3;
		break;
	case ID_SHOWBORD_1MIN:
		showBd=6;
		break;
	case ID_SHOWBORD_1:
		showBd=9;
		break;
	case ID_SHOWBORD_2MIN:
		showBd=12;
		break;
	case ID_SHOWBORD_3MIN:
		showBd=18;
		break;
	case ID_SHOWBORD_4MIN:
		showBd=24;
		break;
	}
}

afx_msg void CFlux2dView::toShowBordUP(CCmdUI* pCmdUI)
{
	if(!DataWork)
		pCmdUI->Enable(FALSE);
	switch(showBd)
	{
	case 1:
		pCmdUI->SetCheck(0);
		if(pCmdUI->m_nID==ID_SHOWBORD_10SEC)
			pCmdUI->SetCheck(1);
		break;
	case 3:
		pCmdUI->SetCheck(0);
		if(pCmdUI->m_nID==ID_SHOWBORD_30SEC)
			pCmdUI->SetCheck(1);
		break;
	case 6:
		pCmdUI->SetCheck(0);
		if(pCmdUI->m_nID==ID_SHOWBORD_1MIN)
			pCmdUI->SetCheck(1);
		break;
	case 9:
		pCmdUI->SetCheck(0);
		if(pCmdUI->m_nID==ID_SHOWBORD_1)
			pCmdUI->SetCheck(1);
		break;
	case 12:
		pCmdUI->SetCheck(0);
		if(pCmdUI->m_nID==ID_SHOWBORD_2MIN)
			pCmdUI->SetCheck(1);
		break;
	case 18:
		pCmdUI->SetCheck(0);
		if(pCmdUI->m_nID==ID_SHOWBORD_3MIN)
			pCmdUI->SetCheck(1);
		break;
	case 24:
		pCmdUI->SetCheck(0);
		if(pCmdUI->m_nID==ID_SHOWBORD_4MIN)
			pCmdUI->SetCheck(1);
		break;

	}
}

afx_msg void CFlux2dView::theNew(void)
{	delete one;ClearAll();
	one=new Raschet(prmnfo);
	makedir();
}

afx_msg void CFlux2dView::FindProfUP(CCmdUI* pCmdUI)
{
	if(FirstTimeOpenFile&&pCmdUI->m_nID==ID_FindProf)
		pCmdUI->Enable(FALSE);
}

afx_msg void CFlux2dView::FindProf()
{
	fnm=directpath+"\\profiles.profil";
	dProf.Open(fnm,CFile::modeCreate | CFile::modeWrite);
//center rad prof
	fnm=directpath+"\\Fn1.profil";
	FnPr1.Open(fnm,CFile::modeCreate | CFile::modeWrite);
	for(i=one->DamagePosition;i>=0;i--)
	{sprintf(line,"%4.2f ",(one->DamagePosition-i)*one->h);
	FnPr1.Write(line, 5);}
	FnPr1.Write("\n",1);

	fnm=directpath+"\\Fn2.profil";
	FnPr2.Open(fnm,CFile::modeCreate | CFile::modeWrite);
	j=0;
	for(i=one->DamagePosition;i>=0;i--)
	{
		j++;if(j>one->NMAXY) break;
	sprintf(line,"%4.2f ",(one->DamagePosition-i)*one->h*sqrt(2.));
	FnPr2.Write(line, 5);}
	FnPr2.Write("\n",1);

	fnm=directpath+"\\Fn3.profil";
	FnPr3.Open(fnm,CFile::modeCreate | CFile::modeWrite);
	for(j=1;j<=one->NMAXY;j++)
	{sprintf(line,"%4.2f ",j*one->h);
	FnPr3.Write(line, 5);}
	FnPr3.Write("\n",1);

	fnm=directpath+"\\Fn4.profil";
	FnPr4.Open(fnm,CFile::modeCreate | CFile::modeWrite);
	for(j=1;j<=one->NMAXY;j++)
	{sprintf(line,"%4.2f ",j*one->h*sqrt(2.));
	FnPr4.Write(line, 5);}
	FnPr4.Write("\n",1);

	fnm=directpath+"\\Fn5.profil";
	FnPr5.Open(fnm,CFile::modeCreate | CFile::modeWrite);
	for(i=one->DamagePosition;i<one->NMAXX;i++)
	{sprintf(line,"%4.2f ",(i-one->DamagePosition)*one->h);
	FnPr5.Write(line, 5);}
	FnPr5.Write("\n",1);
//---------------
// begin rad prof
	fnm=directpath+"\\FnB1.profil";
	FnPrb1.Open(fnm,CFile::modeCreate | CFile::modeWrite);
	for(i=one->DamagePosition-one->dl_damage;i>=0;i--)
	{sprintf(line,"%4.2f ",(one->DamagePosition-one->dl_damage-i)*one->h);
	FnPrb1.Write(line, 5);}
	FnPrb1.Write("\n",1);

	fnm=directpath+"\\FnB2.profil";
	FnPrb2.Open(fnm,CFile::modeCreate | CFile::modeWrite);
	j=0;
	for(i=one->DamagePosition-one->dl_damage;i>=0;i--)
	{
		j++;if(j>one->NMAXY) break;
	sprintf(line,"%4.2f ",(one->DamagePosition-one->dl_damage-i)*one->h*sqrt(2.));
	FnPrb2.Write(line, 5);}
	FnPrb2.Write("\n",1);

	fnm=directpath+"\\FnB3.profil";
	FnPrb3.Open(fnm,CFile::modeCreate | CFile::modeWrite);
	for(j=1;j<=one->NMAXY;j++)
	{sprintf(line,"%4.2f ",j*one->h);
	FnPrb3.Write(line, 5);}
	FnPrb3.Write("\n",1);

	fnm=directpath+"\\FnB4.profil";
	FnPrb4.Open(fnm,CFile::modeCreate | CFile::modeWrite);
	for(j=1;j<=one->NMAXY;j++)
	{sprintf(line,"%4.2f ",j*one->h*sqrt(2.));
	FnPrb4.Write(line, 5);}
	FnPrb4.Write("\n",1);

	fnm=directpath+"\\FnB5.profil";
	FnPrb5.Open(fnm,CFile::modeCreate | CFile::modeWrite);
	for(i=one->DamagePosition-one->dl_damage;i<one->NMAXX;i++)
	{sprintf(line,"%4.2f ",(i-(one->DamagePosition-one->dl_damage))*one->h);
	FnPrb5.Write(line, 5);}
	FnPrb5.Write("\n",1);
//---------------
// end rad prof
	fnm=directpath+"\\FnE1.profil";
	FnPre1.Open(fnm,CFile::modeCreate | CFile::modeWrite);
	for(i=one->DamagePosition+one->dl_damage;i>=0;i--)
	{sprintf(line,"%4.2f ",(one->DamagePosition+one->dl_damage-i)*one->h);
	FnPre1.Write(line, 5);}
	FnPre1.Write("\n",1);

	fnm=directpath+"\\FnE2.profil";
	FnPre2.Open(fnm,CFile::modeCreate | CFile::modeWrite);
	j=0;
	for(i=one->DamagePosition+one->dl_damage;i>=0;i--)
	{
		j++;if(j>one->NMAXY) break;
	sprintf(line,"%4.2f ",(one->DamagePosition+one->dl_damage-i)*one->h*sqrt(2.));
	FnPre2.Write(line, 5);}
	FnPre2.Write("\n",1);

	fnm=directpath+"\\FnE3.profil";
	FnPre3.Open(fnm,CFile::modeCreate | CFile::modeWrite);
	for(j=1;j<=one->NMAXY;j++)
	{sprintf(line,"%4.2f ",j*one->h);
	FnPre3.Write(line, 5);}
	FnPre3.Write("\n",1);

	fnm=directpath+"\\FnE4.profil";
	FnPre4.Open(fnm,CFile::modeCreate | CFile::modeWrite);
	for(j=1;j<=one->NMAXY;j++)
	{sprintf(line,"%4.2f ",j*one->h*sqrt(2.));
	FnPre4.Write(line, 5);}
	FnPre4.Write("\n",1);

	fnm=directpath+"\\FnE5.profil";
	FnPre5.Open(fnm,CFile::modeCreate | CFile::modeWrite);
	for(i=one->DamagePosition+one->dl_damage;i<one->NMAXX;i++)
	{sprintf(line,"%4.2f ",(i-(one->DamagePosition+one->dl_damage))*one->h);
	FnPre5.Write(line, 5);}
	FnPre5.Write("\n",1);
//---------------
	dProf.Write("time prof1 prof2 prof3 prof4 prof5\n",35);
	sprintf(line,"%i",tr);
	
	fnm=FileSavePath;
	fnm=fnm+line+".flx";
	while(ReadDataFromFile(fnm))
	{
	//Profile 1
	i=one->DamagePosition;
	while(one->Fn_s[i][1]>=one->boundary)
	{i--;}
	prof1len=(one->DamagePosition-i)*one->h;
	
		//center
	for(i=one->DamagePosition;i>=0;i--)
	{sprintf(line,"%11.5f ",one->Fn_s[i][1]);
	FnPr1.Write(line, 12);}
	FnPr1.Write("\n",1);
		//begin
	for(i=one->DamagePosition-one->dl_damage;i>=0;i--)
	{sprintf(line,"%11.5f ",one->Fn_s[i][1]);
	FnPrb1.Write(line, 12);}
	FnPrb1.Write("\n",1);
		//end
	for(i=one->DamagePosition+one->dl_damage;i>=0;i--)
	{sprintf(line,"%11.5f ",one->Fn_s[i][1]);
	FnPre1.Write(line, 12);}
	FnPre1.Write("\n",1);

	//Profile 2
	i=one->DamagePosition; j=1;
	while(one->Fn_s[i][j]>=one->boundary)
	{
	i--;j++;
	}
	prof2len=(one->DamagePosition-i)*one->h*sqrt(2.0);

		//center
	j=0;
	for(i=one->DamagePosition;i>=0;i--)
	{
		j++;if(j>one->NMAXY) break;
	sprintf(line,"%11.5f ",one->Fn_s[i][j]);
	FnPr2.Write(line, 12);}
	FnPr2.Write("\n",1);
		//begin
	j=0;
	for(i=one->DamagePosition-one->dl_damage;i>=0;i--)
	{
		j++;if(j>one->NMAXY) break;
	sprintf(line,"%11.5f ",one->Fn_s[i][j]);
	FnPrb2.Write(line, 12);}
	FnPrb2.Write("\n",1);
		//end
	j=0;
	for(i=one->DamagePosition+one->dl_damage;i>=0;i--)
	{
		j++;if(j>one->NMAXY) break;
	sprintf(line,"%11.5f ",one->Fn_s[i][j]);
	FnPre2.Write(line, 12);}
	FnPre2.Write("\n",1);

	//Profile 3
	i=one->DamagePosition; j=1;
	while(one->Fn_s[i][j]>=one->boundary)
	{
	j++;
	}
	prof3len=(j-1)*one->h;
		//center
	for(j=1;j<=one->NMAXY;j++)
	{sprintf(line,"%11.5f ",one->Fn_s[i][j]);
	FnPr3.Write(line, 12);}
	FnPr3.Write("\n",1);
		//begin
	i=one->DamagePosition-one->dl_damage;
	for(j=1;j<=one->NMAXY;j++)
	{sprintf(line,"%11.5f ",one->Fn_s[i][j]);
	FnPrb3.Write(line, 12);}
	FnPrb3.Write("\n",1);
    	//end
	i=one->DamagePosition+one->dl_damage;
	for(j=1;j<=one->NMAXY;j++)
	{sprintf(line,"%11.5f ",one->Fn_s[i][j]);
	FnPre3.Write(line, 12);}
	FnPre3.Write("\n",1);

	//Profile 4
	i=one->DamagePosition; j=1;
	while(one->Fn_s[i][j]>=one->boundary)
	{
	i++;j++;
	}
	prof4len=(i-one->DamagePosition)*one->h*sqrt(2.0);

		//center
	i=one->DamagePosition;
	for(j=1;j<=one->NMAXY;j++)
	{sprintf(line,"%11.5f ",one->Fn_s[i][j]);
	FnPr4.Write(line, 12); i++;}
	FnPr4.Write("\n",1);
		//begin
	i=one->DamagePosition-one->dl_damage;
	for(j=1;j<=one->NMAXY;j++)
	{sprintf(line,"%11.5f ",one->Fn_s[i][j]);
	FnPrb4.Write(line, 12); i++;}
	FnPrb4.Write("\n",1);
		//end
	i=one->DamagePosition+one->dl_damage;
	for(j=1;j<=one->NMAXY;j++)
	{sprintf(line,"%11.5f ",one->Fn_s[i][j]);
	FnPre4.Write(line, 12); i++;}
	FnPre4.Write("\n",1);

	//Profile 5
	i=one->DamagePosition; 
	while(one->Fn_s[i][1]>=one->boundary)
	{
	i++;
	}
	prof5len=(i-one->DamagePosition)*one->h;
		//center
	for(i=one->DamagePosition;i<one->NMAXX;i++)
	{sprintf(line,"%11.5f ",one->Fn_s[i][1]);
	FnPr5.Write(line,12);}
	FnPr5.Write("\n",1);
		//begin
	for(i=one->DamagePosition-one->dl_damage;i<one->NMAXX;i++)
	{sprintf(line,"%11.5f ",one->Fn_s[i][1]);
	FnPrb5.Write(line,12);}
	FnPrb5.Write("\n",1);
		//end
	for(i=one->DamagePosition+one->dl_damage;i<one->NMAXX;i++)
	{sprintf(line,"%11.5f ",one->Fn_s[i][1]);
	FnPre5.Write(line,12);}
	FnPre5.Write("\n",1);

		sprintf(line,"%5.2f %5.3f %5.3f %5.3f %5.3f %5.3f\n",
			(double)tr/saveFiles, prof1len, prof2len, prof3len, prof4len, prof5len);
	dProf.Write(line,strlen(line));
	if(NumOfNum>1)
				{int jkl=NumOfNum;
				while(jkl>1)
					{jkl--;SaveProfile(jkl);}
				}
	//tr++;
	tr+=showBd*(double)saveFiles/6;
	sprintf(line,"%i",tr);
	fnm=FileSavePath;
	fnm=fnm+line+".flx";}
	
    
	dProf.Close();
	FnPr1.Close();
	FnPr2.Close();
	FnPr3.Close();
	FnPr4.Close();
	FnPr5.Close();
	FnPrb1.Close();
	FnPrb2.Close();
	FnPrb3.Close();
	FnPrb4.Close();
	FnPrb5.Close();
	FnPre1.Close();
	FnPre2.Close();
	FnPre3.Close();
	FnPre4.Close();
	FnPre5.Close();

}

afx_msg void CFlux2dView::aStop(void)
{
	if(autoStop)
		autoStop=false;
	else autoStop=true;
}

afx_msg void CFlux2dView::aStopUP(CCmdUI* pCmdUI)
{
	pCmdUI->SetCheck(0);
	if(autoStop&&pCmdUI->m_nID==ID_OPTIONS_40MIN)
		pCmdUI->SetCheck(1);
		
}

void CFlux2dView::SaveParamDt(void)
{
	CFile fl1;
	sprintf(line,"\\par.dt");
	CString dtp=directpath+line;
	fl1.Open(dtp,CFile::modeCreate | CFile::modeWrite);
	sprintf(line,"Nx=%10i\n",one->NMAXX);
	fl1.Write(line,14);
	sprintf(line,"Ny=%10i\n",one->NMAXY);
	fl1.Write(line,14);
	sprintf(line,"Lx=%20.10f\n",one->lx);
	fl1.Write(line,24);
	sprintf(line,"Ly=%20.10f\n",one->ly);
	fl1.Write(line,24);
	sprintf(line,"MaxSpeed=%20.10f\n",one->VMAXSp);
	fl1.Write(line,30);
	sprintf(line,"DamagePos=%3i\n",para.rg.DamPos);
	fl1.Write(line,14);
	sprintf(line,"DamageLen=%5.0f\n",para.rg.DamLen);
	fl1.Write(line,16);
	sprintf(line,"boundary=%4i\n",para.rg.boundary);
	fl1.Write(line,14);
	sprintf(line,"SaveingPar=%3i", saveFiles);
	fl1.Write(line,14);
	fl1.Close();
	

}

bool CFlux2dView::ReadParamDt(void)
{
	CFile fl1;
	CString dtp=FileSavePath+"par.dt";
	if(!fl1.Open(dtp,CFile::modeRead))
	{return false;}
	
	fl1.Read(line,3);fl1.Read(line,10);
	prmnfo.Nx=atoi(line);
	fl1.Read(line,4);fl1.Read(line,10);
	prmnfo.Ny=atoi(line);
	fl1.Read(line,4);fl1.Read(line,20);
	prmnfo.Lx=atof(line);
	fl1.Read(line,4);fl1.Read(line,20);
	prmnfo.Ly=atof(line);
	fl1.Read(line,10);fl1.Read(line,20);
	prmnfo.VMaxSp=atof(line);
	fl1.Read(line,11);fl1.Read(line,3);
	prmnfo.DamPos=atoi(line);
	fl1.Read(line,11);fl1.Read(line,5);
	prmnfo.DamLen=atof(line);
	fl1.Read(line,10);fl1.Read(line,5);
	prmnfo.boundary=atoi(line);
	fl1.Read(line,12);fl1.Read(line,3);
	saveFiles=atoi(line);
	fl1.Close();
	return true;

		
}
