# Supplementary material for: Blood flow controls coagulation onset via the positive feedback of factor VII activation by factor Xa
Source: BMC Syst Biol. 2010 Jan 26;4:5. doi: 10.1186/1752-0509-4-5 (PMC2823678; doi:10.1186/1752-0509-4-5)
Supplement: Additional file 4 — Program code files. Source files of program realization of blood coagulation modeling under flow conditions. [file 1752-0509-4-5-S4.ZIP › Program code files/Flux2dView.h]

// Flux2dView.h : interface of the CFlux2dView class
//


#pragma once
#include "afx.h"
#include "koment.h"
#include "GridPan.h"
#include "IIIdPane.h"
#include "Param.h"
#include "raschet.h"
#include "parinfo.h"
#include <atlimage.h>
#include "atltime.h"
#include "atltypes.h"

class CFlux2dView : public CView
{
protected: // create from serialization only
	CFlux2dView();
	DECLARE_DYNCREATE(CFlux2dView)

// Attributes
public:
	CFlux2dDoc* GetDocument() const;

// Operations
public:

// Overrides
	public:
	virtual void OnDraw(CDC* pDC);  // overridden to draw this view
virtual BOOL PreCreateWindow(CREATESTRUCT& cs);

// Implementation
public:
	virtual ~CFlux2dView();
#ifdef _DEBUG
	virtual void AssertValid() const;
	virtual void Dump(CDumpContext& dc) const;
#endif

protected:

// Generated message map functions
protected:
	DECLARE_MESSAGE_MAP()
private:
	void StartTime(void);
	void StopTime(void);
	afx_msg void Choose(UINT nCommandID);
	bool TimeOn;
	bool DataWork;
	bool makedir(void);
	void Comment(void);
private:
	CString directpath;
public:
	afx_msg void OnLButtonDown(UINT nFlags, CPoint point);
	afx_msg BOOL OnMouseWheel(UINT nFlags, short zDelta, CPoint pt);
	afx_msg void OnMouseMove(UINT nFlags, CPoint point);
	afx_msg void OnTimer(UINT nIDEvent);
private:
	CFile coment;
	Koment com;
public:
	void PutInfo(CString info, int i);
private:
	char line[200];
	int i;
	int j;
	void expTimeOut(void);
	afx_msg void GPOut(void);
	GridPan* gp;
	afx_msg void GPCreate(void);
	int setkaOut;
	IIIdPane* IIIpane;
	int pane3dOut;
	afx_msg void IIIdPaneCreate(void);
	afx_msg void IIIdPOut(void);
	afx_msg void toVIEWup(CCmdUI* pCmdUI);
	bool pane3dV;
	afx_msg void toBUTup(CCmdUI* pCmdUI);
	Param para;
	afx_msg void Params(void);
	Raschet* one;
	CString dataFname;
	bool GetData(void);
	char infoline[100];
	CFile dataF;
	PariNfo prmnfo;
	void doeXchange1(void);
	void doeXchange2(void);
	afx_msg void SaveFluxDataFile(void);
	bool SaveData(void);
	afx_msg void OpenFluxDataFile(void);
	int viewPicture;
	afx_msg void toViewPicture(UINT nCommandID);
	afx_msg void toViewPictureUP(CCmdUI* pCmdUI);
	CTime timeBegin;
	CTime timeNow;
	CTime timePer;
	CTime pauseOn;
	CTimeSpan pauseOff;
public:
	afx_msg void OnSize(UINT nType, int cx, int cy);
private:
	int m_cx;
	int m_cy;
	int spanY;
public:
	afx_msg int OnCreate(LPCREATESTRUCT lpCreateStruct);
	afx_msg void OnDestroy();
private:
	CClientDC* pdc;
//	HGLRC hGLRC;
//	int SetWindowPixelFormat(HDC);
	double BoundMapGreen;
	double BoundMapRed;
	double BoundMapBlue;
	int  keypartbound;
	double VelMapGreen;
	double VelMapRed;
	double VelMapBlue;
	double Vxcol;
//	void Displ(void);
	double size_kf;
	double koefx;
	double koefy;
	double shiftx;
	double shifty;
	double povorotx;
	double povoroty;
	bool LCDown;
	CPoint ptDown;
public:
	afx_msg void OnLButtonUp(UINT nFlags, CPoint point);
	afx_msg void OnRButtonDown(UINT nFlags, CPoint point);
	afx_msg void OnRButtonUp(UINT nFlags, CPoint point);
private:
	bool RCDown;
	int interKoef;
	CPoint ptUp;
	afx_msg void TurnOn(void);
	bool TurnMode;
	bool showFn;
	afx_msg void ShowFn(void);
	int coordx;
	int coordy;
	int NumOfProfile[241];
	int NumOfNum;
	int NumberOfEach[21];
	afx_msg void toSaveFiles(UINT nCommandID);
	int saveFiles;
	afx_msg void toSaveFilesUP(CCmdUI* pCmdUI);
	int nameOfFileToSaveData;
	bool SavingDataToFile(int iii);
	CString nameOfFileToSave;
	CFile SaveDataFile;
	afx_msg void OpenDataFile(void);
	afx_msg void OpenDataFileUP(CCmdUI* pCmdUI);
	CString FullFileName;
	CString FileName;
	bool ReadDataFromFile(CString name);
	CFile ReadDataFile;
	bool FirstTimeOpenFile;
	char line1[200];
	int tr;
	CString FileSavePath;
	CString fnm;
	afx_msg void SavePicture(void);
	bool BeforeBeginning;
	CFile ProFile1;
	CFile ProFile2;
	CFile ProFile3;
	CFile ProFile4;
	CFile ProFile5;
	CFile ProFile6;
	CFile ProFile7;
	CFile ProFile8;
	CFile ProFile9;
	CFile ProFile10;
	CFile ProFile11;
	CFile ProFile12;

	CFile SizeClot1;
	CFile SizeClot2;
	CFile SizeClot3;
	CFile SizeClot4;
	CFile SizeClot5;
	CFile SizeClot6;
	CFile SizeClot7;
	CFile SizeClot8;
	CFile SizeClot9;
	CFile SizeClot10;
	CFile SizeClot11;
	CFile SizeClot12;

	bool ProfFileOpen(int number, int that);
	void ProfFileClose(int number);
	void ClearAll(void);
	int ParamsOfProfile[13][3];
	double temporary[200];
	void SaveProfile(int Num);
	afx_msg void toShowBord(UINT nCommandID);
	int showBd;
	afx_msg void toShowBordUP(CCmdUI* pCmdUI);
	afx_msg void theNew(void);
	afx_msg void FindProfUP(CCmdUI* pCmdUI);
	afx_msg void FindProf();
	CFile dProf;
	double prof1len;
	double prof2len;
	double prof3len;
	double prof4len;
	double prof5len;
	bool autoStop;
	afx_msg void aStop(void);
	afx_msg void aStopUP(CCmdUI* pCmdUI);
	void SaveParamDt(void);
	bool ReadParamDt(void);
	int kkkkk;
	CFile FnPr1;
	CFile FnPr2;
	CFile FnPr3;
	CFile FnPr4;
	CFile FnPr5;
	CFile FnPrb1;
	CFile FnPrb2;
	CFile FnPrb3;
	CFile FnPrb4;
	CFile FnPrb5;
	CFile FnPre1;
	CFile FnPre2;
	CFile FnPre3;
	CFile FnPre4;
	CFile FnPre5;
	char sizeline2[200];
	CString sizeline;

public:
	bool clotsize2;
};

#ifndef _DEBUG  // debug version in Flux2dView.cpp
inline CFlux2dDoc* CFlux2dView::GetDocument() const
   { return reinterpret_cast<CFlux2dDoc*>(m_pDocument); }
#endif
