# Supplementary material for: Blood flow controls coagulation onset via the positive feedback of factor VII activation by factor Xa
Source: BMC Syst Biol. 2010 Jan 26;4:5. doi: 10.1186/1752-0509-4-5 (PMC2823678; doi:10.1186/1752-0509-4-5)
Supplement: Additional file 4 — Program code files. Source files of program realization of blood coagulation modeling under flow conditions. [file 1752-0509-4-5-S4.ZIP › Program code files/GridPan.cpp]

// GridPan.cpp : implementation file
//

#include "stdafx.h"
#include "Flux2d.h"
#include "GridPan.h"


// GridPan dialog

IMPLEMENT_DYNAMIC(GridPan, CDialog)
GridPan::GridPan(CWnd* pParent /*=NULL*/)
	: CDialog(IDD_GridPan, pParent)
	, open(false)
	, SelectedFactor(16)
{
}

GridPan::~GridPan()
{
}

void GridPan::DoDataExchange(CDataExchange* pDX)
{
	CDialog::DoDataExchange(pDX);
}


BEGIN_MESSAGE_MAP(GridPan, CDialog)
	ON_WM_CLOSE()
	ON_WM_SHOWWINDOW()
	ON_BN_CLICKED(IDC_RADIO1, OnBnClickedRadio1)
	ON_BN_CLICKED(IDC_RADIO2, OnBnClickedRadio2)
	ON_BN_CLICKED(IDC_RADIO3, OnBnClickedRadio3)
	ON_BN_CLICKED(IDC_RADIO4, OnBnClickedRadio4)
	ON_BN_CLICKED(IDC_RADIO5, OnBnClickedRadio5)
	ON_BN_CLICKED(IDC_RADIO6, OnBnClickedRadio6)
	ON_BN_CLICKED(IDC_RADIO7, OnBnClickedRadio7)
	ON_BN_CLICKED(IDC_RADIO8, OnBnClickedRadio8)
	ON_BN_CLICKED(IDC_RADIO9, OnBnClickedRadio9)
	ON_BN_CLICKED(IDC_RADIO10, OnBnClickedRadio10)
	ON_BN_CLICKED(IDC_RADIO11, OnBnClickedRadio11)
	ON_BN_CLICKED(IDC_RADIO12, OnBnClickedRadio12)
	ON_BN_CLICKED(IDC_RADIO13, OnBnClickedRadio13)
	ON_BN_CLICKED(IDC_RADIO14, OnBnClickedRadio14)
	ON_BN_CLICKED(IDC_RADIO15, OnBnClickedRadio15)
	ON_BN_CLICKED(IDC_RADIO16, OnBnClickedRadio16)
	ON_BN_CLICKED(IDC_RADIO17, OnBnClickedRadio17)
	ON_BN_CLICKED(IDC_RADIO18, OnBnClickedRadio18)
	ON_BN_CLICKED(IDC_RADIO19, OnBnClickedRadio19)
	ON_BN_CLICKED(IDC_RADIO20, OnBnClickedRadio20)
END_MESSAGE_MAP()


// GridPan message handlers

BOOL GridPan::OnInitDialog()
{
	CDialog::OnInitDialog();
CheckRadioButton(IDC_RADIO1,IDC_RADIO20,IDC_RADIO16);
open=true;
	return TRUE;  // return TRUE unless you set the focus to a control
	// EXCEPTION: OCX Property Pages should return FALSE
}

void GridPan::OnClose()
{
	open=false;

	CDialog::OnClose();
}

void GridPan::OnShowWindow(BOOL bShow, UINT nStatus)
{
	CDialog::OnShowWindow(bShow, nStatus);

if(bShow)
	open=true;
else 
	open=false;
}

void GridPan::OnBnClickedRadio1()
{
	CheckRadioButton(IDC_RADIO1,IDC_RADIO20,IDC_RADIO1);
	SelectedFactor=1;
}

void GridPan::OnBnClickedRadio2()
{
	CheckRadioButton(IDC_RADIO1,IDC_RADIO20,IDC_RADIO2);
	SelectedFactor=2;
}
void GridPan::OnBnClickedRadio3()
{
	CheckRadioButton(IDC_RADIO1,IDC_RADIO20,IDC_RADIO3);
	SelectedFactor=3;
}
void GridPan::OnBnClickedRadio4()
{
	CheckRadioButton(IDC_RADIO1,IDC_RADIO20,IDC_RADIO4);
	SelectedFactor=4;
}
void GridPan::OnBnClickedRadio5()
{
	CheckRadioButton(IDC_RADIO1,IDC_RADIO20,IDC_RADIO5);
	SelectedFactor=5;
}
void GridPan::OnBnClickedRadio6()
{
	CheckRadioButton(IDC_RADIO1,IDC_RADIO20,IDC_RADIO6);
	SelectedFactor=6;
}
void GridPan::OnBnClickedRadio7()
{
	CheckRadioButton(IDC_RADIO1,IDC_RADIO20,IDC_RADIO7);
	SelectedFactor=7;
}

void GridPan::OnBnClickedRadio8()
{
	CheckRadioButton(IDC_RADIO1,IDC_RADIO20,IDC_RADIO8);
	SelectedFactor=8;
}
void GridPan::OnBnClickedRadio9()
{
	CheckRadioButton(IDC_RADIO1,IDC_RADIO20,IDC_RADIO9);
	SelectedFactor=9;
}
void GridPan::OnBnClickedRadio10()
{
	CheckRadioButton(IDC_RADIO1,IDC_RADIO20,IDC_RADIO10);
	SelectedFactor=10;
}
void GridPan::OnBnClickedRadio11()
{
	CheckRadioButton(IDC_RADIO1,IDC_RADIO20,IDC_RADIO11);
	SelectedFactor=11;
}
void GridPan::OnBnClickedRadio12()
{
	CheckRadioButton(IDC_RADIO1,IDC_RADIO20,IDC_RADIO12);
	SelectedFactor=12;
}
void GridPan::OnBnClickedRadio13()
{
	CheckRadioButton(IDC_RADIO1,IDC_RADIO20,IDC_RADIO13);
	SelectedFactor=13;
}
void GridPan::OnBnClickedRadio14()
{
	CheckRadioButton(IDC_RADIO1,IDC_RADIO20,IDC_RADIO14);
	SelectedFactor=14;
}
void GridPan::OnBnClickedRadio15()
{
	CheckRadioButton(IDC_RADIO1,IDC_RADIO20,IDC_RADIO15);
	SelectedFactor=15;
}
void GridPan::OnBnClickedRadio16()
{
	CheckRadioButton(IDC_RADIO1,IDC_RADIO20,IDC_RADIO16);
	SelectedFactor=16;
}
void GridPan::OnBnClickedRadio17()
{
	CheckRadioButton(IDC_RADIO1,IDC_RADIO20,IDC_RADIO17);
	SelectedFactor=17;
}
void GridPan::OnBnClickedRadio18()
{
	CheckRadioButton(IDC_RADIO1,IDC_RADIO20,IDC_RADIO18);
	SelectedFactor=18;
}
void GridPan::OnBnClickedRadio19()
{
	CheckRadioButton(IDC_RADIO1,IDC_RADIO20,IDC_RADIO19);
	SelectedFactor=19;
}
void GridPan::OnBnClickedRadio20()
{
	CheckRadioButton(IDC_RADIO1,IDC_RADIO20,IDC_RADIO20);
	SelectedFactor=20;
}
