# Supplementary material for: Blood flow controls coagulation onset via the positive feedback of factor VII activation by factor Xa
Source: BMC Syst Biol. 2010 Jan 26;4:5. doi: 10.1186/1752-0509-4-5 (PMC2823678; doi:10.1186/1752-0509-4-5)
Supplement: Additional file 4 — Program code files. Source files of program realization of blood coagulation modeling under flow conditions. [file 1752-0509-4-5-S4.ZIP › Program code files/GridPan.h]

#pragma once


// GridPan dialog

class GridPan : public CDialog
{
	DECLARE_DYNAMIC(GridPan)

public:
	GridPan(CWnd* pParent = NULL);   // standard constructor
	virtual ~GridPan();

// Dialog Data
//	enum { IDD = IDD_GridPan };

protected:
	virtual void DoDataExchange(CDataExchange* pDX);    // DDX/DDV support

	DECLARE_MESSAGE_MAP()
public:
	virtual BOOL OnInitDialog();
	bool open;
	afx_msg void OnClose();
	afx_msg void OnShowWindow(BOOL bShow, UINT nStatus);
	int SelectedFactor;
	afx_msg void OnBnClickedRadio1();
	afx_msg void OnBnClickedRadio2();
	afx_msg void OnBnClickedRadio3();
	afx_msg void OnBnClickedRadio4();
	afx_msg void OnBnClickedRadio5();
	afx_msg void OnBnClickedRadio6();
	afx_msg void OnBnClickedRadio7();
	afx_msg void OnBnClickedRadio8();
	afx_msg void OnBnClickedRadio9();
	afx_msg void OnBnClickedRadio10();
	afx_msg void OnBnClickedRadio11();
	afx_msg void OnBnClickedRadio12();
	afx_msg void OnBnClickedRadio13();
	afx_msg void OnBnClickedRadio14();
	afx_msg void OnBnClickedRadio15();
	afx_msg void OnBnClickedRadio16();
	afx_msg void OnBnClickedRadio17();
	afx_msg void OnBnClickedRadio18();
	afx_msg void OnBnClickedRadio19();
	afx_msg void OnBnClickedRadio20();
};
