# Supplementary material for: Blood flow controls coagulation onset via the positive feedback of factor VII activation by factor Xa
Source: BMC Syst Biol. 2010 Jan 26;4:5. doi: 10.1186/1752-0509-4-5 (PMC2823678; doi:10.1186/1752-0509-4-5)
Supplement: Additional file 4 — Program code files. Source files of program realization of blood coagulation modeling under flow conditions. [file 1752-0509-4-5-S4.ZIP › Program code files/IIIdPane.cpp]

// IIIdPane.cpp : implementation file
//

#include "stdafx.h"
#include "Flux2d.h"
#include "IIIdPane.h"


// IIIdPane dialog

IMPLEMENT_DYNAMIC(IIIdPane, CDialog)
IIIdPane::IIIdPane(CWnd* pParent /*=NULL*/)
	: CDialog(IIIdPane::IDD, pParent)
	, open(false)
	, II(FALSE)
	, IIa(FALSE)
	, V(FALSE)
	, Va(FALSE)
	, VII(FALSE)
	, VIIa(FALSE)
	, VIII(FALSE)
	, VIIIa(FALSE)
	, IX(FALSE)
	, IXa(FALSE)
	, X(FALSE)
	, Xa(FALSE)
	, XI(FALSE)
	, XIa(FALSE)
	, Fg(FALSE)
	, Fn(true)
	, PC(FALSE)
	, PCa(FALSE)
	, ATIII(FALSE)
	, TFPI(FALSE)
	, Vx(FALSE)
{
}

IIIdPane::~IIIdPane()
{
}

void IIIdPane::DoDataExchange(CDataExchange* pDX)
{
	CDialog::DoDataExchange(pDX);
	DDX_Check(pDX, IDC_CHECK1, II);
	DDX_Check(pDX, IDC_CHECK2, IIa);
	DDX_Check(pDX, IDC_CHECK3, V);
	DDX_Check(pDX, IDC_CHECK4, Va);
	DDX_Check(pDX, IDC_CHECK5, VII);
	DDX_Check(pDX, IDC_CHECK6, VIIa);
	DDX_Check(pDX, IDC_CHECK7, VIII);
	DDX_Check(pDX, IDC_CHECK8, VIIIa);
	DDX_Check(pDX, IDC_CHECK9, IX);
	DDX_Check(pDX, IDC_CHECK10, IXa);
	DDX_Check(pDX, IDC_CHECK11, X);
	DDX_Check(pDX, IDC_CHECK12, Xa);
	DDX_Check(pDX, IDC_CHECK13, XI);
	DDX_Check(pDX, IDC_CHECK14, XIa);
	DDX_Check(pDX, IDC_CHECK15, Fg);
	DDX_Check(pDX, IDC_CHECK16, Fn);
	DDX_Check(pDX, IDC_CHECK17, PC);
	DDX_Check(pDX, IDC_CHECK18, PCa);
	DDX_Check(pDX, IDC_CHECK19, ATIII);
	DDX_Check(pDX, IDC_CHECK20, TFPI);
	DDX_Check(pDX, IDC_CHECK21, Vx);
}


BEGIN_MESSAGE_MAP(IIIdPane, CDialog)
	ON_WM_CLOSE()
	ON_WM_SHOWWINDOW()
	ON_BN_CLICKED(IDC_CHECK1, OnBnClickedCheck1)
	ON_BN_CLICKED(IDC_CHECK2, OnBnClickedCheck2)
	ON_BN_CLICKED(IDC_CHECK3, OnBnClickedCheck3)
	ON_BN_CLICKED(IDC_CHECK4, OnBnClickedCheck4)
	ON_BN_CLICKED(IDC_CHECK5, OnBnClickedCheck5)
	ON_BN_CLICKED(IDC_CHECK6, OnBnClickedCheck6)
	ON_BN_CLICKED(IDC_CHECK7, OnBnClickedCheck7)
	ON_BN_CLICKED(IDC_CHECK8, OnBnClickedCheck8)
	ON_BN_CLICKED(IDC_CHECK9, OnBnClickedCheck9)
	ON_BN_CLICKED(IDC_CHECK10, OnBnClickedCheck10)
	ON_BN_CLICKED(IDC_CHECK11, OnBnClickedCheck11)
	ON_BN_CLICKED(IDC_CHECK12, OnBnClickedCheck12)
	ON_BN_CLICKED(IDC_CHECK13, OnBnClickedCheck13)
	ON_BN_CLICKED(IDC_CHECK14, OnBnClickedCheck14)
	ON_BN_CLICKED(IDC_CHECK15, OnBnClickedCheck15)
	ON_BN_CLICKED(IDC_CHECK16, OnBnClickedCheck16)
	ON_BN_CLICKED(IDC_CHECK17, OnBnClickedCheck17)
	ON_BN_CLICKED(IDC_CHECK18, OnBnClickedCheck18)
	ON_BN_CLICKED(IDC_CHECK19, OnBnClickedCheck19)
	ON_BN_CLICKED(IDC_CHECK20, OnBnClickedCheck20)
	ON_BN_CLICKED(IDC_CHECK21, OnBnClickedCheck21)
END_MESSAGE_MAP()


// IIIdPane message handlers

BOOL IIIdPane::OnInitDialog()
{
	CDialog::OnInitDialog();

	//CheckDlgButton(IDC_CHECK1, BST_CHECKED);  
	open=true;

	return TRUE;  // return TRUE unless you set the focus to a control
	// EXCEPTION: OCX Property Pages should return FALSE
}

void IIIdPane::OnClose()
{
	open=false;

	CDialog::OnClose();
}

void IIIdPane::OnShowWindow(BOOL bShow, UINT nStatus)
{
	CDialog::OnShowWindow(bShow, nStatus);
if(bShow)
	open=true;
else 
	open=false;
}

void IIIdPane::OnBnClickedCheck1()
{
	if(II) II=false;
	else II=true;
}

void IIIdPane::OnBnClickedCheck2()
{
	if(IIa) IIa=false;
	else IIa=true;
}

void IIIdPane::OnBnClickedCheck3()
{
	if(V) V=false;
	else V=true;
}

void IIIdPane::OnBnClickedCheck4()
{
	if(Va) Va=false;
	else Va=true;
}

void IIIdPane::OnBnClickedCheck5()
{
	if(VII) VII=false;
	else VII=true;
}

void IIIdPane::OnBnClickedCheck6()
{
	if(VIIa) VIIa=false;
	else VIIa=true;
}

void IIIdPane::OnBnClickedCheck7()
{
	if(VIII) VIII=false;
	else VIII=true;
}

void IIIdPane::OnBnClickedCheck8()
{
	if(VIIIa) VIIIa=false;
	else VIIIa=true;
}

void IIIdPane::OnBnClickedCheck9()
{
	if(IX) IX=false;
	else IX=true;
}

void IIIdPane::OnBnClickedCheck10()
{
	if(IXa) IXa=false;
	else IXa=true;
}

void IIIdPane::OnBnClickedCheck11()
{
	if(X) X=false;
	else X=true;
}

void IIIdPane::OnBnClickedCheck12()
{
	if(Xa) Xa=false;
	else Xa=true;
}

void IIIdPane::OnBnClickedCheck13()
{
	if(XI) XI=false;
	else XI=true;
}

void IIIdPane::OnBnClickedCheck14()
{
	if(XIa) XIa=false;
	else XIa=true;
}

void IIIdPane::OnBnClickedCheck15()
{
	if(Fg) Fg=false;
	else Fg=true;
}

void IIIdPane::OnBnClickedCheck16()
{
	if(Fn) Fn=false;
	else Fn=true;
}

void IIIdPane::OnBnClickedCheck17()
{
	if(PC) PC=false;
	else PC=true;
}

void IIIdPane::OnBnClickedCheck18()
{
	if(PCa) PCa=false;
	else PCa=true;
}

void IIIdPane::OnBnClickedCheck19()
{
	if(ATIII) ATIII=false;
	else ATIII=true;
}

void IIIdPane::OnBnClickedCheck20()
{
	if(TFPI) TFPI=false;
	else TFPI=true;
}

void IIIdPane::OnBnClickedCheck21()
{
	if(Vx) Vx=false;
	else Vx=true;
}
