# Supplementary material for: Blood flow controls coagulation onset via the positive feedback of factor VII activation by factor Xa
Source: BMC Syst Biol. 2010 Jan 26;4:5. doi: 10.1186/1752-0509-4-5 (PMC2823678; doi:10.1186/1752-0509-4-5)
Supplement: Additional file 4 — Program code files. Source files of program realization of blood coagulation modeling under flow conditions. [file 1752-0509-4-5-S4.ZIP › Program code files/IIIdPane.h]

#pragma once


// IIIdPane dialog

class IIIdPane : public CDialog
{
	DECLARE_DYNAMIC(IIIdPane)

public:
	IIIdPane(CWnd* pParent = NULL);   // standard constructor
	virtual ~IIIdPane();

// Dialog Data
	enum { IDD = IDD_3dPane };

protected:
	virtual void DoDataExchange(CDataExchange* pDX);    // DDX/DDV support

	DECLARE_MESSAGE_MAP()
public:
	virtual BOOL OnInitDialog();
	afx_msg void OnClose();
	bool open;
	afx_msg void OnShowWindow(BOOL bShow, UINT nStatus);
	BOOL II;
	BOOL IIa;
	BOOL V;
	BOOL Va;
	BOOL VII;
	BOOL VIIa;
	BOOL VIII;
	BOOL VIIIa;
	BOOL IX;
	BOOL IXa;
	BOOL X;
	BOOL Xa;
	BOOL XI;
	BOOL XIa;
	BOOL Fg;
	BOOL Fn;
	BOOL PC;
	BOOL PCa;
	BOOL ATIII;
	BOOL TFPI;
	BOOL Vx;
	afx_msg void OnBnClickedCheck1();
	afx_msg void OnBnClickedCheck2();
	afx_msg void OnBnClickedCheck3();
	afx_msg void OnBnClickedCheck4();
	afx_msg void OnBnClickedCheck5();
	afx_msg void OnBnClickedCheck6();
	afx_msg void OnBnClickedCheck7();
	afx_msg void OnBnClickedCheck8();
	afx_msg void OnBnClickedCheck9();
	afx_msg void OnBnClickedCheck10();
	afx_msg void OnBnClickedCheck11();
	afx_msg void OnBnClickedCheck12();
	afx_msg void OnBnClickedCheck13();
	afx_msg void OnBnClickedCheck14();
	afx_msg void OnBnClickedCheck15();
	afx_msg void OnBnClickedCheck16();
	afx_msg void OnBnClickedCheck17();
	afx_msg void OnBnClickedCheck18();
	afx_msg void OnBnClickedCheck19();
	afx_msg void OnBnClickedCheck20();
	afx_msg void OnBnClickedCheck21();
};
