# Supplementary material for: Blood flow controls coagulation onset via the positive feedback of factor VII activation by factor Xa
Source: BMC Syst Biol. 2010 Jan 26;4:5. doi: 10.1186/1752-0509-4-5 (PMC2823678; doi:10.1186/1752-0509-4-5)
Supplement: Additional file 4 — Program code files. Source files of program realization of blood coagulation modeling under flow conditions. [file 1752-0509-4-5-S4.ZIP › Program code files/Init.cpp]

// Init.cpp : implementation file
//

#include "stdafx.h"
#include "Flux2d.h"
#include "Init.h"


// Init dialog

IMPLEMENT_DYNAMIC(Init, CPropertyPage)
Init::Init()
	: CPropertyPage(Init::IDD)
	, VMax(0)
	, VIIMax(0)
	, VIIIMax(0)
	, IXMax(0)
	, XMax(0)
	, IIMax(0)
	, FgMax(0)
	, PCMax(0)
	, ATIIIMax(0)
	, TFPIMax(0)
	, VIIaMax(0)
	, roVa(0)
	, roPN2(0)
	, cont(0)
	, alpha2M(0)
	, alpha2AP(0)
	, alpha1AT(0)
	, PCI(0)
	, hcII(0)
	, C1I(0)
	, PS(0)
	, Nm(0)
	, Nl(0)
	, No(0)
	, sigmaTF(0)
	, U2(0)
	, U11(0)
	, APC(0)
	, XIMAX(0)
{
}

Init::~Init()
{
}

void Init::DoDataExchange(CDataExchange* pDX)
{
	CPropertyPage::DoDataExchange(pDX);
	DDX_Text(pDX, IDC_EDIT1, VMax);
	DDX_Text(pDX, IDC_EDIT2, VIIMax);
	DDX_Text(pDX, IDC_EDIT3, VIIIMax);
	DDX_Text(pDX, IDC_EDIT4, IXMax);
	DDX_Text(pDX, IDC_EDIT5, XMax);
	DDX_Text(pDX, IDC_EDIT19, IIMax);
	DDX_Text(pDX, IDC_EDIT20, FgMax);
	DDX_Text(pDX, IDC_EDIT21, PCMax);
	DDX_Text(pDX, IDC_EDIT22, ATIIIMax);
	DDX_Text(pDX, IDC_EDIT23, TFPIMax);
	DDX_Text(pDX, IDC_EDIT24, VIIaMax);
	DDX_Text(pDX, IDC_EDIT13, roVa);
	DDX_Text(pDX, IDC_EDIT14, roPN2);
	DDX_Text(pDX, IDC_EDIT15, cont);
	DDX_Text(pDX, IDC_EDIT16, alpha2M);
	DDX_Text(pDX, IDC_EDIT17, alpha2AP);
	DDX_Text(pDX, IDC_EDIT18, alpha1AT);
	DDX_Text(pDX, IDC_EDIT30, PCI);
	DDX_Text(pDX, IDC_EDIT31, hcII);
	DDX_Text(pDX, IDC_EDIT32, C1I);
	DDX_Text(pDX, IDC_EDIT33, PS);
	DDX_Text(pDX, IDC_EDIT34, Nm);
	DDX_Text(pDX, IDC_EDIT35, Nl);
	DDX_Text(pDX, IDC_EDIT36, No);
	DDX_Text(pDX, IDC_EDIT37, sigmaTF);
	DDX_Text(pDX, IDC_EDIT38, U2);
	DDX_Text(pDX, IDC_EDIT39, U11);
	DDX_Text(pDX, IDC_EDIT40, APC);
	DDX_Text(pDX, IDC_EDIT6, XIMAX);
}


BEGIN_MESSAGE_MAP(Init, CPropertyPage)
	ON_EN_CHANGE(IDC_EDIT1, OnEnChangeEdit1)
	ON_EN_CHANGE(IDC_EDIT2, OnEnChangeEdit2)
	ON_EN_CHANGE(IDC_EDIT3, OnEnChangeEdit3)
	ON_EN_CHANGE(IDC_EDIT4, OnEnChangeEdit4)
	ON_EN_CHANGE(IDC_EDIT5, OnEnChangeEdit5)
	ON_EN_CHANGE(IDC_EDIT6, OnEnChangeEdit6)
	ON_EN_CHANGE(IDC_EDIT13, OnEnChangeEdit13)
	ON_EN_CHANGE(IDC_EDIT14, OnEnChangeEdit14)
	ON_EN_CHANGE(IDC_EDIT15, OnEnChangeEdit15)
	ON_EN_CHANGE(IDC_EDIT16, OnEnChangeEdit16)
	ON_EN_CHANGE(IDC_EDIT17, OnEnChangeEdit17)
	ON_EN_CHANGE(IDC_EDIT18, OnEnChangeEdit18)
	ON_EN_CHANGE(IDC_EDIT19, OnEnChangeEdit19)
	ON_EN_CHANGE(IDC_EDIT20, OnEnChangeEdit20)
	ON_EN_CHANGE(IDC_EDIT21, OnEnChangeEdit21)
	ON_EN_CHANGE(IDC_EDIT22, OnEnChangeEdit22)
	ON_EN_CHANGE(IDC_EDIT23, OnEnChangeEdit23)
	ON_EN_CHANGE(IDC_EDIT24, OnEnChangeEdit24)
	ON_EN_CHANGE(IDC_EDIT30, OnEnChangeEdit30)
	ON_EN_CHANGE(IDC_EDIT31, OnEnChangeEdit31)
	ON_EN_CHANGE(IDC_EDIT32, OnEnChangeEdit32)
	ON_EN_CHANGE(IDC_EDIT33, OnEnChangeEdit33)
	ON_EN_CHANGE(IDC_EDIT34, OnEnChangeEdit34)
	ON_EN_CHANGE(IDC_EDIT35, OnEnChangeEdit35)
	ON_EN_CHANGE(IDC_EDIT36, OnEnChangeEdit36)
	ON_EN_CHANGE(IDC_EDIT37, OnEnChangeEdit37)
	ON_EN_CHANGE(IDC_EDIT38, OnEnChangeEdit38)
	ON_EN_CHANGE(IDC_EDIT39, OnEnChangeEdit39)
	ON_EN_CHANGE(IDC_EDIT40, OnEnChangeEdit40)
END_MESSAGE_MAP()


// Init message handlers

void Init::OnEnChangeEdit1()
{SetModified(true);
}

void Init::OnEnChangeEdit2()
{SetModified(true);
}

void Init::OnEnChangeEdit3()
{SetModified(true);
}

void Init::OnEnChangeEdit4()
{SetModified(true);
}

void Init::OnEnChangeEdit5()
{SetModified(true);
}

void Init::OnEnChangeEdit6()
{SetModified(true);
}

void Init::OnEnChangeEdit13()
{SetModified(true);
}

void Init::OnEnChangeEdit14()
{SetModified(true);
}

void Init::OnEnChangeEdit15()
{SetModified(true);
}

void Init::OnEnChangeEdit16()
{SetModified(true);
}

void Init::OnEnChangeEdit17()
{SetModified(true);
}

void Init::OnEnChangeEdit18()
{SetModified(true);
}

void Init::OnEnChangeEdit19()
{SetModified(true);
}

void Init::OnEnChangeEdit20()
{SetModified(true);
}

void Init::OnEnChangeEdit21()
{SetModified(true);
}

void Init::OnEnChangeEdit22()
{SetModified(true);
}

void Init::OnEnChangeEdit23()
{SetModified(true);
}

void Init::OnEnChangeEdit24()
{SetModified(true);
}

void Init::OnEnChangeEdit30()
{SetModified(true);
}

void Init::OnEnChangeEdit31()
{SetModified(true);
}

void Init::OnEnChangeEdit32()
{SetModified(true);
}

void Init::OnEnChangeEdit33()
{SetModified(true);
}

void Init::OnEnChangeEdit34()
{SetModified(true);
}

void Init::OnEnChangeEdit35()
{SetModified(true);
}

void Init::OnEnChangeEdit36()
{SetModified(true);
}

void Init::OnEnChangeEdit37()
{SetModified(true);
}

void Init::OnEnChangeEdit38()
{SetModified(true);
}

void Init::OnEnChangeEdit39()
{SetModified(true);
}

void Init::OnEnChangeEdit40()
{SetModified(true);
}
