# Supplementary material for: Blood flow controls coagulation onset via the positive feedback of factor VII activation by factor Xa
Source: BMC Syst Biol. 2010 Jan 26;4:5. doi: 10.1186/1752-0509-4-5 (PMC2823678; doi:10.1186/1752-0509-4-5)
Supplement: Additional file 4 — Program code files. Source files of program realization of blood coagulation modeling under flow conditions. [file 1752-0509-4-5-S4.ZIP › Program code files/Init.h]

#pragma once


// Init dialog

class Init : public CPropertyPage
{
	DECLARE_DYNAMIC(Init)

public:
	Init();
	virtual ~Init();

// Dialog Data
	enum { IDD = IDD_InitPar };

protected:
	virtual void DoDataExchange(CDataExchange* pDX);    // DDX/DDV support

	DECLARE_MESSAGE_MAP()
public:
	double VMax;
	double VIIMax;
	double VIIIMax;
	double IXMax;
	double XMax;
	double IIMax;
	double FgMax;
	double PCMax;
	double ATIIIMax;
	double TFPIMax;
	double VIIaMax;
	double roVa;
	double roPN2;
	double cont;
	double alpha2M;
	double alpha2AP;
	double alpha1AT;
	double PCI;
	double hcII;
	double C1I;
	double PS;
	double Nm;
	double Nl;
	double No;
	double sigmaTF;
	double U2;
	double U11;
	double APC;
	double XIMAX;
	afx_msg void OnEnChangeEdit1();
	afx_msg void OnEnChangeEdit2();
	afx_msg void OnEnChangeEdit3();
	afx_msg void OnEnChangeEdit4();
	afx_msg void OnEnChangeEdit5();
	afx_msg void OnEnChangeEdit6();
	afx_msg void OnEnChangeEdit13();
	afx_msg void OnEnChangeEdit14();
	afx_msg void OnEnChangeEdit15();
	afx_msg void OnEnChangeEdit16();
	afx_msg void OnEnChangeEdit17();
	afx_msg void OnEnChangeEdit18();
	afx_msg void OnEnChangeEdit19();
	afx_msg void OnEnChangeEdit20();
	afx_msg void OnEnChangeEdit21();
	afx_msg void OnEnChangeEdit22();
	afx_msg void OnEnChangeEdit23();
	afx_msg void OnEnChangeEdit24();
	afx_msg void OnEnChangeEdit30();
	afx_msg void OnEnChangeEdit31();
	afx_msg void OnEnChangeEdit32();
	afx_msg void OnEnChangeEdit33();
	afx_msg void OnEnChangeEdit34();
	afx_msg void OnEnChangeEdit35();
	afx_msg void OnEnChangeEdit36();
	afx_msg void OnEnChangeEdit37();
	afx_msg void OnEnChangeEdit38();
	afx_msg void OnEnChangeEdit39();
	afx_msg void OnEnChangeEdit40();
};
