# Supplementary material for: Blood flow controls coagulation onset via the positive feedback of factor VII activation by factor Xa
Source: BMC Syst Biol. 2010 Jan 26;4:5. doi: 10.1186/1752-0509-4-5 (PMC2823678; doi:10.1186/1752-0509-4-5)
Supplement: Additional file 4 — Program code files. Source files of program realization of blood coagulation modeling under flow conditions. [file 1752-0509-4-5-S4.ZIP › Program code files/KEconst.cpp]

// KEconst.cpp : implementation file
//

#include "stdafx.h"
#include "Flux2d.h"
#include "KEconst.h"


// KEconst dialog

IMPLEMENT_DYNAMIC(KEconst, CPropertyPage)
KEconst::KEconst()
	: CPropertyPage(KEconst::IDD)
	, VIITFIIa(0)
	, VIIIIa(0)
	, IXVIIaTF(0)
	, IXXIa(0)
	, XVIIaTF(0)
	, XIXaloc(0)
	, XIXaVIIIaloc(0)
	, FgIIa(0)
	, VIIIIIa(0)
	, VIIa(0)
	, PCIIa(0)
	, PCIIasTm(0)
	, PCIIaTm(0)
	, NIIa(0)
	, iVaPS(0)
	, iVIIIaPS(0)
	, VIITFXa(0)
	, IXVIIa(0)
	, XVIIa(0)
	, LPIIXa(0)
	, XIIIa(0)
	, Va_1(0)
	, Va_2(0)
	, hVIIIa(0)
	, PCPCa(0)
{
}

KEconst::~KEconst()
{
}

void KEconst::DoDataExchange(CDataExchange* pDX)
{
	CPropertyPage::DoDataExchange(pDX);
	DDX_Text(pDX, IDC_EDIT1, VIITFIIa);
	DDX_Text(pDX, IDC_EDIT2, VIIIIa);
	DDX_Text(pDX, IDC_EDIT3, IXVIIaTF);
	DDX_Text(pDX, IDC_EDIT4, IXXIa);
	DDX_Text(pDX, IDC_EDIT5, XVIIaTF);
	DDX_Text(pDX, IDC_EDIT6, XIXaloc);
	DDX_Text(pDX, IDC_EDIT7, XIXaVIIIaloc);
	DDX_Text(pDX, IDC_EDIT8, FgIIa);
	DDX_Text(pDX, IDC_EDIT9, VIIIIIa);
	DDX_Text(pDX, IDC_EDIT10, VIIa);
	DDX_Text(pDX, IDC_EDIT11, PCIIa);
	DDX_Text(pDX, IDC_EDIT12, PCIIasTm);
	DDX_Text(pDX, IDC_EDIT13, PCIIaTm);
	DDX_Text(pDX, IDC_EDIT14, NIIa);
	DDX_Text(pDX, IDC_EDIT15, iVaPS);
	DDX_Text(pDX, IDC_EDIT16, iVIIIaPS);
	DDX_Text(pDX, IDC_EDIT17, VIITFXa);
	DDX_Text(pDX, IDC_EDIT18, IXVIIa);
	DDX_Text(pDX, IDC_EDIT19, XVIIa);
	DDX_Text(pDX, IDC_EDIT20, LPIIXa);
	DDX_Text(pDX, IDC_EDIT21, XIIIa);
	DDX_Text(pDX, IDC_EDIT23, Va_1);
	DDX_Text(pDX, IDC_EDIT24, Va_2);
	DDX_Text(pDX, IDC_EDIT25, hVIIIa);
	DDX_Text(pDX, IDC_EDIT22, PCPCa);
}


BEGIN_MESSAGE_MAP(KEconst, CPropertyPage)
	ON_EN_CHANGE(IDC_EDIT1, OnEnChangeEdit1)
	ON_EN_CHANGE(IDC_EDIT2, OnEnChangeEdit2)
	ON_EN_CHANGE(IDC_EDIT3, OnEnChangeEdit3)
	ON_EN_CHANGE(IDC_EDIT4, OnEnChangeEdit4)
	ON_EN_CHANGE(IDC_EDIT5, OnEnChangeEdit5)
	ON_EN_CHANGE(IDC_EDIT6, OnEnChangeEdit6)
	ON_EN_CHANGE(IDC_EDIT7, OnEnChangeEdit7)
	ON_EN_CHANGE(IDC_EDIT8, OnEnChangeEdit8)
	ON_EN_CHANGE(IDC_EDIT9, OnEnChangeEdit9)
	ON_EN_CHANGE(IDC_EDIT10, OnEnChangeEdit10)
	ON_EN_CHANGE(IDC_EDIT11, OnEnChangeEdit11)
	ON_EN_CHANGE(IDC_EDIT12, OnEnChangeEdit12)
	ON_EN_CHANGE(IDC_EDIT13, OnEnChangeEdit13)
	ON_EN_CHANGE(IDC_EDIT14, OnEnChangeEdit14)
	ON_EN_CHANGE(IDC_EDIT15, OnEnChangeEdit15)
	ON_EN_CHANGE(IDC_EDIT16, OnEnChangeEdit16)
	ON_EN_CHANGE(IDC_EDIT17, OnEnChangeEdit17)
	ON_EN_CHANGE(IDC_EDIT18, OnEnChangeEdit18)
	ON_EN_CHANGE(IDC_EDIT19, OnEnChangeEdit19)
	ON_EN_CHANGE(IDC_EDIT20, OnEnChangeEdit20)
	ON_EN_CHANGE(IDC_EDIT21, OnEnChangeEdit21)
	ON_EN_CHANGE(IDC_EDIT22, OnEnChangeEdit22)
	ON_EN_CHANGE(IDC_EDIT23, OnEnChangeEdit23)
	ON_EN_CHANGE(IDC_EDIT24, OnEnChangeEdit24)
	ON_EN_CHANGE(IDC_EDIT25, OnEnChangeEdit25)
END_MESSAGE_MAP()


// KEconst message handlers

void KEconst::OnEnChangeEdit1()
{SetModified(true);
}

void KEconst::OnEnChangeEdit2()
{SetModified(true);
}

void KEconst::OnEnChangeEdit3()
{SetModified(true);
}

void KEconst::OnEnChangeEdit4()
{SetModified(true);
}

void KEconst::OnEnChangeEdit5()
{SetModified(true);
}

void KEconst::OnEnChangeEdit6()
{SetModified(true);
}

void KEconst::OnEnChangeEdit7()
{SetModified(true);
}

void KEconst::OnEnChangeEdit8()
{SetModified(true);
}

void KEconst::OnEnChangeEdit9()
{SetModified(true);
}

void KEconst::OnEnChangeEdit10()
{SetModified(true);
}

void KEconst::OnEnChangeEdit11()
{SetModified(true);
}

void KEconst::OnEnChangeEdit12()
{SetModified(true);
}

void KEconst::OnEnChangeEdit13()
{SetModified(true);
}

void KEconst::OnEnChangeEdit14()
{SetModified(true);
}

void KEconst::OnEnChangeEdit15()
{SetModified(true);
}

void KEconst::OnEnChangeEdit16()
{SetModified(true);
}

void KEconst::OnEnChangeEdit17()
{SetModified(true);
}

void KEconst::OnEnChangeEdit18()
{SetModified(true);
}

void KEconst::OnEnChangeEdit19()
{SetModified(true);
}

void KEconst::OnEnChangeEdit20()
{SetModified(true);
}

void KEconst::OnEnChangeEdit21()
{SetModified(true);
}

void KEconst::OnEnChangeEdit22()
{SetModified(true);
}

void KEconst::OnEnChangeEdit23()
{SetModified(true);
}

void KEconst::OnEnChangeEdit24()
{SetModified(true);
}

void KEconst::OnEnChangeEdit25()
{SetModified(true);
}
