# Supplementary material for: Blood flow controls coagulation onset via the positive feedback of factor VII activation by factor Xa
Source: BMC Syst Biol. 2010 Jan 26;4:5. doi: 10.1186/1752-0509-4-5 (PMC2823678; doi:10.1186/1752-0509-4-5)
Supplement: Additional file 4 — Program code files. Source files of program realization of blood coagulation modeling under flow conditions. [file 1752-0509-4-5-S4.ZIP › Program code files/KEconst.h]

#pragma once


// KEconst dialog

class KEconst : public CPropertyPage
{
	DECLARE_DYNAMIC(KEconst)

public:
	KEconst();
	virtual ~KEconst();

// Dialog Data
	enum { IDD = IDD_ConstKE };

protected:
	virtual void DoDataExchange(CDataExchange* pDX);    // DDX/DDV support

	DECLARE_MESSAGE_MAP()
public:
	double VIITFIIa;
	double VIIIIa;
	double IXVIIaTF;
	double IXXIa;
	double XVIIaTF;
	double XIXaloc;
	double XIXaVIIIaloc;
	double FgIIa;
	double VIIIIIa;
	double VIIa;
	double PCIIa;
	double PCIIasTm;
	double PCIIaTm;
	double NIIa;
	double iVaPS;
	double iVIIIaPS;
	double VIITFXa;
	double IXVIIa;
	double XVIIa;
	double LPIIXa;
	double XIIIa;
	double Va_1;
	double Va_2;
	double hVIIIa;
	double PCPCa;
	afx_msg void OnEnChangeEdit1();
	afx_msg void OnEnChangeEdit2();
	afx_msg void OnEnChangeEdit3();
	afx_msg void OnEnChangeEdit4();
	afx_msg void OnEnChangeEdit5();
	afx_msg void OnEnChangeEdit6();
	afx_msg void OnEnChangeEdit7();
	afx_msg void OnEnChangeEdit8();
	afx_msg void OnEnChangeEdit9();
	afx_msg void OnEnChangeEdit10();
	afx_msg void OnEnChangeEdit11();
	afx_msg void OnEnChangeEdit12();
	afx_msg void OnEnChangeEdit13();
	afx_msg void OnEnChangeEdit14();
	afx_msg void OnEnChangeEdit15();
	afx_msg void OnEnChangeEdit16();
	afx_msg void OnEnChangeEdit17();
	afx_msg void OnEnChangeEdit18();
	afx_msg void OnEnChangeEdit19();
	afx_msg void OnEnChangeEdit20();
	afx_msg void OnEnChangeEdit21();
	afx_msg void OnEnChangeEdit22();
	afx_msg void OnEnChangeEdit23();
	afx_msg void OnEnChangeEdit24();
	afx_msg void OnEnChangeEdit25();
};
