# Supplementary material for: Blood flow controls coagulation onset via the positive feedback of factor VII activation by factor Xa
Source: BMC Syst Biol. 2010 Jan 26;4:5. doi: 10.1186/1752-0509-4-5 (PMC2823678; doi:10.1186/1752-0509-4-5)
Supplement: Additional file 4 — Program code files. Source files of program realization of blood coagulation modeling under flow conditions. [file 1752-0509-4-5-S4.ZIP › Program code files/Koment.cpp]

// Koment.cpp : implementation file
//

#include "stdafx.h"
#include "Flux2d.h"
#include "Koment.h"


// Koment dialog

IMPLEMENT_DYNAMIC(Koment, CDialog)
Koment::Koment(CWnd* pParent /*=NULL*/)
	: CDialog(IDD_Coment, pParent)
	, cmt(_T(""))
{
}

Koment::~Koment()
{
}

void Koment::DoDataExchange(CDataExchange* pDX)
{
	CDialog::DoDataExchange(pDX);
	DDX_Text(pDX, IDC_EDIT1, cmt);
}


BEGIN_MESSAGE_MAP(Koment, CDialog)
	ON_EN_CHANGE(IDC_EDIT1, OnEnChangeEdit1)
END_MESSAGE_MAP()


// Koment message handlers

void Koment::OnEnChangeEdit1()
{
	// TODO:  If this is a RICHEDIT control, the control will not
	// send this notification unless you override the CDialog::OnInitDialog()
	// function and call CRichEditCtrl().SetEventMask()
	// with the ENM_CHANGE flag ORed into the mask.

	// TODO:  Add your control notification handler code here
}
