# Supplementary material for: Blood flow controls coagulation onset via the positive feedback of factor VII activation by factor Xa
Source: BMC Syst Biol. 2010 Jan 26;4:5. doi: 10.1186/1752-0509-4-5 (PMC2823678; doi:10.1186/1752-0509-4-5)
Supplement: Additional file 4 — Program code files. Source files of program realization of blood coagulation modeling under flow conditions. [file 1752-0509-4-5-S4.ZIP › Program code files/Koment.h]

#pragma once


// Koment dialog

class Koment : public CDialog
{
	DECLARE_DYNAMIC(Koment)

public:
	Koment(CWnd* pParent = NULL);   // standard constructor
	virtual ~Koment();

// Dialog Data
//	enum { IDD = IDD_Coment };

protected:
	virtual void DoDataExchange(CDataExchange* pDX);    // DDX/DDV support

	DECLARE_MESSAGE_MAP()
public:
	CString cmt;
	afx_msg void OnEnChangeEdit1();
};
