# Supplementary material for: Blood flow controls coagulation onset via the positive feedback of factor VII activation by factor Xa
Source: BMC Syst Biol. 2010 Jan 26;4:5. doi: 10.1186/1752-0509-4-5 (PMC2823678; doi:10.1186/1752-0509-4-5)
Supplement: Additional file 4 — Program code files. Source files of program realization of blood coagulation modeling under flow conditions. [file 1752-0509-4-5-S4.ZIP › Program code files/MainFrm.cpp]

// MainFrm.cpp : implementation of the CMainFrame class
//

#include "stdafx.h"
#include "Flux2d.h"

#include "MainFrm.h"

#ifdef _DEBUG
#define new DEBUG_NEW
#endif


// CMainFrame

IMPLEMENT_DYNCREATE(CMainFrame, CFrameWnd)

BEGIN_MESSAGE_MAP(CMainFrame, CFrameWnd)
	ON_WM_CREATE()
END_MESSAGE_MAP()

static UINT indicators[] =
{
	ID_SEPARATOR,           // status line indicator
	ID_INDICATOR_CAPS
	
};


// CMainFrame construction/destruction

CMainFrame::CMainFrame()
{
	// TODO: add member initialization code here
}

CMainFrame::~CMainFrame()
{
}


int CMainFrame::OnCreate(LPCREATESTRUCT lpCreateStruct)
{
	if (CFrameWnd::OnCreate(lpCreateStruct) == -1)
		return -1;


	if (!m_wndToolBar.CreateEx(this, TBSTYLE_FLAT, WS_CHILD | WS_VISIBLE | CBRS_TOP
		| CBRS_GRIPPER | CBRS_TOOLTIPS | CBRS_FLYBY | CBRS_SIZE_DYNAMIC) ||
		!m_wndToolBar.LoadToolBar(IDR_MAINFRAME))
	{
		TRACE0("Failed to create toolbar\n");
		return -1;      // fail to create
	}
	m_wndToolBar.SetButtonStyle(4,TBBS_CHECKGROUP);
	m_wndToolBar.SetButtonStyle(5,TBBS_CHECKGROUP);
	m_wndToolBar.SetButtonStyle(6,TBBS_CHECKGROUP);
	m_wndToolBar.SetButtonStyle(8,TBBS_CHECKBOX);
	m_wndToolBar.SetButtonStyle(9,TBBS_CHECKBOX);
	m_wndToolBar.SetButtonStyle(11,TBBS_CHECKBOX);
	m_wndToolBar.SetButtonStyle(12,TBBS_CHECKBOX);
	//TBBS_SEPARATOR   


	if (!m_wndStatusBar.Create(this) ||
		!m_wndStatusBar.SetIndicators(indicators,
		 sizeof(indicators)/sizeof(UINT)))
	{
		TRACE0("Failed to create status bar\n");
		return -1;      // fail to create
	}
	m_wndStatusBar.SetPaneInfo(1,NULL,SBPS_NORMAL,100);
	m_wndStatusBar.SetPaneText(1,"",TRUE);

	

	// TODO: Delete these three lines if you don't want the toolbar to be dockable
	m_wndToolBar.EnableDocking(CBRS_ALIGN_ANY);
	EnableDocking(CBRS_ALIGN_ANY);
	DockControlBar(&m_wndToolBar);

	return 0;
}

BOOL CMainFrame::PreCreateWindow(CREATESTRUCT& cs)
{
	if( !CFrameWnd::PreCreateWindow(cs) )
		return FALSE;
	// TODO: Modify the Window class or styles here by modifying
	//  the CREATESTRUCT cs

	return TRUE;
}


// CMainFrame diagnostics

#ifdef _DEBUG
void CMainFrame::AssertValid() const
{
	CFrameWnd::AssertValid();
}

void CMainFrame::Dump(CDumpContext& dc) const
{
	CFrameWnd::Dump(dc);
}

#endif //_DEBUG


// CMainFrame message handlers


void CMainFrame::InfOut(CString info, int i)
{m_wndStatusBar.SetPaneText(i,info,TRUE);
}
