# Supplementary material for: Blood flow controls coagulation onset via the positive feedback of factor VII activation by factor Xa
Source: BMC Syst Biol. 2010 Jan 26;4:5. doi: 10.1186/1752-0509-4-5 (PMC2823678; doi:10.1186/1752-0509-4-5)
Supplement: Additional file 4 — Program code files. Source files of program realization of blood coagulation modeling under flow conditions. [file 1752-0509-4-5-S4.ZIP › Program code files/MainFrm.h]

// MainFrm.h : interface of the CMainFrame class
//


#pragma once
#include "afxext.h"
class CMainFrame : public CFrameWnd
{
	
protected: // create from serialization only
	CMainFrame();
	DECLARE_DYNCREATE(CMainFrame)

// Attributes
public:

// Operations
public:

// Overrides
public:
	virtual BOOL PreCreateWindow(CREATESTRUCT& cs);

// Implementation
public:
	virtual ~CMainFrame();
#ifdef _DEBUG
	virtual void AssertValid() const;
	virtual void Dump(CDumpContext& dc) const;
#endif

protected:  // control bar embedded members
	CStatusBar  m_wndStatusBar;
	CToolBar    m_wndToolBar;

// Generated message map functions
protected:
	afx_msg int OnCreate(LPCREATESTRUCT lpCreateStruct);
	DECLARE_MESSAGE_MAP()
private:
	CDialogBar mDlg;
public:
	void InfOut(CString info, int i);
};
