# Supplementary material for: Blood flow controls coagulation onset via the positive feedback of factor VII activation by factor Xa
Source: BMC Syst Biol. 2010 Jan 26;4:5. doi: 10.1186/1752-0509-4-5 (PMC2823678; doi:10.1186/1752-0509-4-5)
Supplement: Additional file 4 — Program code files. Source files of program realization of blood coagulation modeling under flow conditions. [file 1752-0509-4-5-S4.ZIP › Program code files/Mconst.cpp]

// Mconst.cpp : implementation file
//

#include "stdafx.h"
#include "Flux2d.h"
#include "Mconst.h"


// Mconst dialog

IMPLEMENT_DYNAMIC(Mconst, CPropertyPage)
Mconst::Mconst()
	: CPropertyPage(Mconst::IDD)
	, VIITFIIa(0)
	, VIIIIa(0)
	, IXVIIaTF(0)
	, IXXIa(0)
	, XVIIaTF(0)
	, XIXalock(0)
	, XIXaVIIIalock(0)
	, FgIIa(0)
	, VIIIIIa(0)
	, VIIa(0)
	, PCIIa(0)
	, PCIIasTm(0)
	, PCIIaTm(0)
	, NIIa(0)
{
}

Mconst::~Mconst()
{
}

void Mconst::DoDataExchange(CDataExchange* pDX)
{
	CPropertyPage::DoDataExchange(pDX);
	DDX_Text(pDX, IDC_EDIT1, VIITFIIa);
	DDX_Text(pDX, IDC_EDIT2, VIIIIa);
	DDX_Text(pDX, IDC_EDIT3, IXVIIaTF);
	DDX_Text(pDX, IDC_EDIT4, IXXIa);
	DDX_Text(pDX, IDC_EDIT5, XVIIaTF);
	DDX_Text(pDX, IDC_EDIT6, XIXalock);
	DDX_Text(pDX, IDC_EDIT7, XIXaVIIIalock);
	DDX_Text(pDX, IDC_EDIT8, FgIIa);
	DDX_Text(pDX, IDC_EDIT9, VIIIIIa);
	DDX_Text(pDX, IDC_EDIT10, VIIa);
	DDX_Text(pDX, IDC_EDIT11, PCIIa);
	DDX_Text(pDX, IDC_EDIT12, PCIIasTm);
	DDX_Text(pDX, IDC_EDIT13, PCIIaTm);
	DDX_Text(pDX, IDC_EDIT14, NIIa);
}


BEGIN_MESSAGE_MAP(Mconst, CPropertyPage)
	ON_EN_CHANGE(IDC_EDIT1, OnEnChangeEdit1)
	ON_EN_CHANGE(IDC_EDIT2, OnEnChangeEdit2)
	ON_EN_CHANGE(IDC_EDIT3, OnEnChangeEdit3)
	ON_EN_CHANGE(IDC_EDIT4, OnEnChangeEdit4)
	ON_EN_CHANGE(IDC_EDIT5, OnEnChangeEdit5)
	ON_EN_CHANGE(IDC_EDIT6, OnEnChangeEdit6)
	ON_EN_CHANGE(IDC_EDIT7, OnEnChangeEdit7)
	ON_EN_CHANGE(IDC_EDIT8, OnEnChangeEdit8)
	ON_EN_CHANGE(IDC_EDIT9, OnEnChangeEdit9)
	ON_EN_CHANGE(IDC_EDIT10, OnEnChangeEdit10)
	ON_EN_CHANGE(IDC_EDIT11, OnEnChangeEdit11)
	ON_EN_CHANGE(IDC_EDIT12, OnEnChangeEdit12)
	ON_EN_CHANGE(IDC_EDIT13, OnEnChangeEdit13)
	ON_EN_CHANGE(IDC_EDIT14, OnEnChangeEdit14)
END_MESSAGE_MAP()


// Mconst message handlers

void Mconst::OnEnChangeEdit1()
{SetModified(true);
}

void Mconst::OnEnChangeEdit2()
{SetModified(true);
}

void Mconst::OnEnChangeEdit3()
{SetModified(true);
}

void Mconst::OnEnChangeEdit4()
{SetModified(true);
}

void Mconst::OnEnChangeEdit5()
{SetModified(true);
}

void Mconst::OnEnChangeEdit6()
{SetModified(true);
}

void Mconst::OnEnChangeEdit7()
{SetModified(true);
}

void Mconst::OnEnChangeEdit8()
{SetModified(true);
}

void Mconst::OnEnChangeEdit9()
{SetModified(true);
}

void Mconst::OnEnChangeEdit10()
{SetModified(true);
}

void Mconst::OnEnChangeEdit11()
{SetModified(true);
}

void Mconst::OnEnChangeEdit12()
{SetModified(true);
}

void Mconst::OnEnChangeEdit13()
{SetModified(true);
}

void Mconst::OnEnChangeEdit14()
{SetModified(true);
}
