# Supplementary material for: Blood flow controls coagulation onset via the positive feedback of factor VII activation by factor Xa
Source: BMC Syst Biol. 2010 Jan 26;4:5. doi: 10.1186/1752-0509-4-5 (PMC2823678; doi:10.1186/1752-0509-4-5)
Supplement: Additional file 4 — Program code files. Source files of program realization of blood coagulation modeling under flow conditions. [file 1752-0509-4-5-S4.ZIP › Program code files/Mconst.h]

#pragma once


// Mconst dialog

class Mconst : public CPropertyPage
{
	DECLARE_DYNAMIC(Mconst)

public:
	Mconst();
	virtual ~Mconst();

// Dialog Data
	enum { IDD = IDD_ConstM };

protected:
	virtual void DoDataExchange(CDataExchange* pDX);    // DDX/DDV support

	DECLARE_MESSAGE_MAP()
public:
	double VIITFIIa;
	double VIIIIa;
	double IXVIIaTF;
	double IXXIa;
	double XVIIaTF;
	double XIXalock;
	double XIXaVIIIalock;
	double FgIIa;
	double VIIIIIa;
	double VIIa;
	double PCIIa;
	double PCIIasTm;
	double PCIIaTm;
	double NIIa;
	afx_msg void OnEnChangeEdit1();
	afx_msg void OnEnChangeEdit2();
	afx_msg void OnEnChangeEdit3();
	afx_msg void OnEnChangeEdit4();
	afx_msg void OnEnChangeEdit5();
	afx_msg void OnEnChangeEdit6();
	afx_msg void OnEnChangeEdit7();
	afx_msg void OnEnChangeEdit8();
	afx_msg void OnEnChangeEdit9();
	afx_msg void OnEnChangeEdit10();
	afx_msg void OnEnChangeEdit11();
	afx_msg void OnEnChangeEdit12();
	afx_msg void OnEnChangeEdit13();
	afx_msg void OnEnChangeEdit14();
};
