# Supplementary material for: Blood flow controls coagulation onset via the positive feedback of factor VII activation by factor Xa
Source: BMC Syst Biol. 2010 Jan 26;4:5. doi: 10.1186/1752-0509-4-5 (PMC2823678; doi:10.1186/1752-0509-4-5)
Supplement: Additional file 4 — Program code files. Source files of program realization of blood coagulation modeling under flow conditions. [file 1752-0509-4-5-S4.ZIP › Program code files/Param.cpp]

// Param.cpp : implementation file
//

#include "stdafx.h"
#include "Flux2d.h"
#include "Param.h"


// Param

IMPLEMENT_DYNAMIC(Param, CPropertySheet)
Param::Param(CWnd* pParentWnd)
	:CPropertySheet("Parameters", pParentWnd)
{
	AddPage(&acon);
	AddPage(&dcon);
	AddPage(&kecon);
	AddPage(&mcon);
	AddPage(&dfcon);
	AddPage(&In);
	AddPage(&pl);
	AddPage(&rg);
}

Param::Param(LPCTSTR pszCaption, CWnd* pParentWnd, UINT iSelectPage)
	:CPropertySheet(pszCaption, pParentWnd, iSelectPage)
{
}

Param::~Param()
{
}


BEGIN_MESSAGE_MAP(Param, CPropertySheet)
END_MESSAGE_MAP()


// Param message handlers
