# Supplementary material for: Blood flow controls coagulation onset via the positive feedback of factor VII activation by factor Xa
Source: BMC Syst Biol. 2010 Jan 26;4:5. doi: 10.1186/1752-0509-4-5 (PMC2823678; doi:10.1186/1752-0509-4-5)
Supplement: Additional file 4 — Program code files. Source files of program realization of blood coagulation modeling under flow conditions. [file 1752-0509-4-5-S4.ZIP › Program code files/Param.h]

#pragma once
#include "Aconst.h"
#include "aconst.h"
#include "dconst.h"
#include "keconst.h"
#include "mconst.h"
#include "difconst.h"
#include "Init.h"
#include "Plat.h"
#include "Reg.h"


// Param

class Param : public CPropertySheet
{
	DECLARE_DYNAMIC(Param)

public:
	Param(CWnd* pParentWnd = NULL);
	Param(LPCTSTR pszCaption, CWnd* pParentWnd = NULL, UINT iSelectPage = 0);
	virtual ~Param();

protected:
	DECLARE_MESSAGE_MAP()
public:
	Aconst acon;
	Dconst dcon;
	KEconst kecon;
	Mconst mcon;
	Difconst dfcon;
	Init In;
	Plat pl;
	Reg rg;
};
