# Supplementary material for: Blood flow controls coagulation onset via the positive feedback of factor VII activation by factor Xa
Source: BMC Syst Biol. 2010 Jan 26;4:5. doi: 10.1186/1752-0509-4-5 (PMC2823678; doi:10.1186/1752-0509-4-5)
Supplement: Additional file 4 — Program code files. Source files of program realization of blood coagulation modeling under flow conditions. [file 1752-0509-4-5-S4.ZIP › Program code files/PariNfo.cpp]

#include "StdAfx.h"
#include "parinfo.h"

PariNfo::PariNfo(void)
: Nx(0)
, Lx(0)
, Ny(0)
, Ly(0)
, NumOfCells(25)
	, VMaxSp(0)
	, APCMAX(0)
	, U11MAX(0)
	, U2MAX(0)
	, VIIMAX(0)
	, VIIaMAX(0)
	, IXMAX(0)
	, XMAX(0)
	, FgMAX(0)
	, VIIIMAX(0)
	, VMAX(0)
	, PCMAX(0)
	, TFPIMAX(0)
	, AT_IIIMAX(0)
	, XIMAX(0)
	, IIMAX(0)
	, D_IIa(0)
	, D_II(0)
	, D_IX(0)
	, D_IXa(0)
	, D_Xa(0)
	, D_X(0)
	, D_VII(0)
	, D_VIIa(0)
	, D_TFPI(0)
	, D_Fg(0)
	, D_VIII(0)
	, D_VIIIa(0)
	, D_V(0)
	, D_Va(0)
	, D_PC(0)
	, D_PCa(0)
	, D_Xa_TFPI(0)
	, D_AT_III(0)
	, D_XIa(0)
	, D_XI(0)
	, D_PN2(0)
	, D_IIa_sTm(0)
	, D_sTm(0)
	, Km_X__IXaloc_k(0)
	, Km_X__IXa_VIIIaloc_k(0)
	, Kd_IXa_VIIIaloc_k(0)
	, Kd_VIIIa_Xloc_k(0)
	, Kcat_IX__VIIa_TF(0)
//	, Ka_VIIa_TF(0)
	, Kd_VIIa_TF(0)
	, Kcat_VII_TF__IIa(0)
	, Km_VII_TF__IIa(0)
	, Keff_VII_TF__Xa(0)
	, Ka_Xa_VIIa_TF__TFPI(0)
	, Ka_VIIa_TF__Xa_TFPI(0)
	, Ka_VIIa__TF(0)
	, Kd_VII_TF(0)
	, Ka_VII__TF(0)
	, Kcat_VII__IIa(0)
	, Km_VII__IIa(0)
	, Kcontact(0)
	, Keff_IX__VIIa(0)
	, Kcat_IX__XIa(0)
	, Km_IX__XIa(0)
	, Keff_X__VIIa(0)
	, Kcat_X__IXaloc(0)
	, Km_X__IXaloc(0)
	, Km_X__IXa_VIIIaloc(0)
	, Kcat_X__IXa_VIIIaloc(0)
	, Kd_IXa_VIIIaloc(0)
	, Ka_Xa_VaB__AT_III(0)
	, Kd_Xa__TFPI(0)
	, Ka_Xa__AT_III(0)
	, Ka_Xa__alpha2M(0)
	, Ka_Xa__alpha1AT(0)
	, Ka_Xa__PCI(0)
	, Ka_Xa__TFPI(0)
	, ualpha2M(0)
	, ualpha1AT(0)
	, uPCI(0)
	, uPS(0)
	, ualpha2AP(0)
	, KeffLP_II__Xa(0)
	, Kcatloc_II__Xa_Va(0)
	, Kmloc_II__Xa_Va(0)
	, Kd_IIa__sTm(0)
	, Ka_IIa__sTm(0)
	, Ka_IIa__PCI(0)
	, Ka_IIa__HC_II(0)
	, Kd_IIa__Tm(0)
	, Ka_IIa__Tm(0)
	, Ka_IIa__alpha1AT(0)
	, Ka_IIa__alpha2M(0)
	, Ka_IIa_AT_III(0)
	, uhc_II(0)
	, Kcat_Fg__IIa(0)
	, Km_Fg__IIa(0)
	, Kcat_VIII__IIa(0)
	, Km_VIII__IIa(0)
	, h_VIIIa(0)
	, Kcat_V__IIa(0)
	, Km_V__IIa(0)
	, Kcatloc_Va__PCa(0)
	, Kmloc_Va__PCa(0)
	, Kcatloc_PS__Va__PCa(0)
	, Kmloc_PS__Va__PCa(0)
	, Kcat_N__IIa(0)
	, Km_N__IIa(0)
	, ro_Va(0)
	, koef_Va_1(0)
	, koef_Va_2(0)
	, compl_kf(0)
	, Kcat_PC__IIa(0)
	, sigma_TF(0)
	, Km_PC__IIa(0)
	, Kcat_PC__IIa_sTm(0)
	, Km_PC__IIa_sTm(0)
	, Keff_PC__PCa(0)
	, Ka_PCa__alpha2M(0)
	, Ka_PCa__alpha2AP(0)
	, Ka_PCa__alpha1AT(0)
	, Ka_PCa__PCI(0)
	, Kcat_PC__IIa_Tm(0)
	, Km_PC__IIa_Tm(0)
	, Kd_Xa_TFPI(0)
	, Ka_IXa__AT_III(0)
	, Ka_XIa__AT_III(0)
	, Ka_IIa_sTm__ATIII(0)
	, Keff_XI__IIa(0)
	, Ka_XIa__PN2(0)
	, Ka_XIa__alpha2AP(0)
	, Ka_XIa__alpha1AT(0)
	, Ka_XIa__PCI(0)
	, Ka_XIa__C1I(0)
	, uC1I(0)
	, ro_PN2(0)
	, Ka_IIa_sTm__PCI(0)
	, Km_IX__VIIa_TF(0)
	, Km_X__VIIa_TF(0)
	, Kcat_X__VIIa_TF(0)
	, Kd_Xa_VIIa_TF(0)
	, Kd_IXa(0)
	, n_IXa(0)
	, Kd_IXa__VIIIaloc(0)
	, Kd_IX(0)
	, n_IX(0)
	, Kd_VIIIa_Xloc(0)
	, Kd_VIIIa(0)
	, Ki_VIIIa__PS(0)
	, n_VIIIa(0)
	, n_X_II(0)
	, Kd_X(0)
	, Kd_II(0)
	, Kd_Va(0)
	, Ki_Va__PS(0)
	, Kd_Xa_Va(0)
	, n_Va(0)
	, n_XIa(0)
	, Kd_XIa(0)
	, No(0)
	, Nm(0)
	, Nl(0)
	, Na(0)
	, ConstSp(false)
	, presenceTm(false)
	, boundary(450)
	, DamLen(1000)
	, DamPos(6)
	, tauKoef(1)
	, ZatrLv(760)
	, betha1(0.5)
	, nstest(false)
	{
}

PariNfo::~PariNfo(void)
{
}
