# Supplementary material for: Blood flow controls coagulation onset via the positive feedback of factor VII activation by factor Xa
Source: BMC Syst Biol. 2010 Jan 26;4:5. doi: 10.1186/1752-0509-4-5 (PMC2823678; doi:10.1186/1752-0509-4-5)
Supplement: Additional file 4 — Program code files. Source files of program realization of blood coagulation modeling under flow conditions. [file 1752-0509-4-5-S4.ZIP › Program code files/PariNfo.h]

#pragma once

class PariNfo
{
public:
	PariNfo(void);
	~PariNfo(void);
	int Nx;
	int Ny;
	int NumOfCells;
	double Lx;
	double Ly;
	double VMaxSp;
	double APCMAX;
	double U11MAX;
	double U2MAX;
	double VIIMAX;
	double VIIaMAX;
	double IXMAX;
	double XMAX;
	double FgMAX;
	double VIIIMAX;
	double VMAX;
	double PCMAX;
	double TFPIMAX;
	double AT_IIIMAX;
	double XIMAX;
	double IIMAX;
	double D_IIa;
	double D_II;
	double D_IX;
	double D_IXa;
	double D_Xa;
	double D_X;
	double D_VII;
	double D_VIIa;
	double D_TFPI;
	double D_Fg;
	double D_VIII;
	double D_VIIIa;
	double D_V;
	double D_Va;
	double D_PC;
	double D_PCa;
	double D_Xa_TFPI;
	double D_AT_III;
	double D_XIa;
	double D_XI;
	double D_PN2;
	double D_IIa_sTm;
	double D_sTm;
	double Km_X__IXaloc_k;
	double Km_X__IXa_VIIIaloc_k;
	double Kd_IXa_VIIIaloc_k;
	double Kd_VIIIa_Xloc_k;
	double Kcat_IX__VIIa_TF;
	//double Ka_VIIa_TF;
	double Kd_VIIa_TF;
	double Kcat_VII_TF__IIa;
	double Km_VII_TF__IIa;
	double Keff_VII_TF__Xa;
	double Ka_Xa_VIIa_TF__TFPI;
	double Ka_VIIa_TF__Xa_TFPI;
	double Ka_VIIa__TF;
	double Kd_VII_TF;
	double Ka_VII__TF;
	double Kcat_VII__IIa;
	double Km_VII__IIa;
	double Kcontact;
	double Keff_IX__VIIa;
	double Kcat_IX__XIa;
	double Km_IX__XIa;
	double Keff_X__VIIa;
	double Kcat_X__IXaloc;
	double Km_X__IXaloc;
	double Km_X__IXa_VIIIaloc;
	double Kcat_X__IXa_VIIIaloc;
	double Kd_IXa_VIIIaloc;
	double Ka_Xa_VaB__AT_III;
	double Kd_Xa__TFPI;
	double Ka_Xa__AT_III;
	double Ka_Xa__alpha2M;
	double Ka_Xa__alpha1AT;
	double Ka_Xa__PCI;
	double Ka_Xa__TFPI;
	double ualpha2M;
	double ualpha1AT;
	double uPCI;
	double uPS;
	double ualpha2AP;
	double KeffLP_II__Xa;
	double Kcatloc_II__Xa_Va;
	double Kmloc_II__Xa_Va;
	double Kd_IIa__sTm;
	double Ka_IIa__sTm;
	double Ka_IIa__PCI;
	double Ka_IIa__HC_II;
	double Kd_IIa__Tm;
	double Ka_IIa__Tm;
	double Ka_IIa__alpha1AT;
	double Ka_IIa__alpha2M;
	double Ka_IIa_AT_III;
	double uhc_II;
	double Kcat_Fg__IIa;
	double Km_Fg__IIa;
	double Kcat_VIII__IIa;
	double Km_VIII__IIa;
	double h_VIIIa;
	double Kcat_V__IIa;
	double Km_V__IIa;
	double Kcatloc_Va__PCa;
	double Kmloc_Va__PCa;
	double Kcatloc_PS__Va__PCa;
	double Kmloc_PS__Va__PCa;
	double Kcat_N__IIa;
	double Km_N__IIa;
	double ro_Va;
	double koef_Va_1;
	double koef_Va_2;
	double compl_kf;
	double Kcat_PC__IIa;
	double sigma_TF;
	double Km_PC__IIa;
	double Kcat_PC__IIa_sTm;
	double Km_PC__IIa_sTm;
	double Keff_PC__PCa;
	double Ka_PCa__alpha2M;
	double Ka_PCa__alpha2AP;
	double Ka_PCa__alpha1AT;
	double Ka_PCa__PCI;
	double Kcat_PC__IIa_Tm;
	double Km_PC__IIa_Tm;
	double Kd_Xa_TFPI;
	double Ka_IXa__AT_III;
	double Ka_XIa__AT_III;
	double Ka_IIa_sTm__ATIII;
	double Keff_XI__IIa;
	double Ka_XIa__PN2;
	double Ka_XIa__alpha2AP;
	double Ka_XIa__alpha1AT;
	double Ka_XIa__PCI;
	double Ka_XIa__C1I;
	double uC1I;
	double ro_PN2;
	double Ka_IIa_sTm__PCI;
	double Km_IX__VIIa_TF;
	double Km_X__VIIa_TF;
	double Kcat_X__VIIa_TF;
	double Kd_Xa_VIIa_TF;
	double Kd_IXa;
	double n_IXa;
	double Kd_IXa__VIIIaloc;
	double Kd_IX;
	double n_IX;
	double Kd_VIIIa_Xloc;
	double Kd_VIIIa;
	double Ki_VIIIa__PS;
	double n_VIIIa;
	double n_X_II;
	double Kd_X;
	double Kd_II;
	double Kd_Va;
	double Ki_Va__PS;
	double Kd_Xa_Va;
	double n_Va;
	double n_XIa;
	double Kd_XIa;
	double No;
	double Nm;
	double Nl;
	double Na;
	bool ConstSp;
	bool presenceTm;
	
	int boundary;
	double DamLen;
	int DamPos;
	double tauKoef;
	double ZatrLv;
	double betha1;
	bool nstest;
};
