# Supplementary material for: Blood flow controls coagulation onset via the positive feedback of factor VII activation by factor Xa
Source: BMC Syst Biol. 2010 Jan 26;4:5. doi: 10.1186/1752-0509-4-5 (PMC2823678; doi:10.1186/1752-0509-4-5)
Supplement: Additional file 4 — Program code files. Source files of program realization of blood coagulation modeling under flow conditions. [file 1752-0509-4-5-S4.ZIP › Program code files/Plat.cpp]

// Plat.cpp : implementation file
//

#include "stdafx.h"
#include "Flux2d.h"
#include "Plat.h"


// Plat dialog

IMPLEMENT_DYNAMIC(Plat, CPropertyPage)
Plat::Plat()
	: CPropertyPage(Plat::IDD)
	, XII(0)
	, VIIIa(0)
	, IXa(0)
	, IX(0)
	, XIa(0)
	, Va(0)
{
}

Plat::~Plat()
{
}

void Plat::DoDataExchange(CDataExchange* pDX)
{
	CPropertyPage::DoDataExchange(pDX);
	DDX_Text(pDX, IDC_EDIT1, XII);
	DDX_Text(pDX, IDC_EDIT2, VIIIa);
	DDX_Text(pDX, IDC_EDIT3, IXa);
	DDX_Text(pDX, IDC_EDIT4, IX);
	DDX_Text(pDX, IDC_EDIT5, XIa);
	DDX_Text(pDX, IDC_EDIT6, Va);
}


BEGIN_MESSAGE_MAP(Plat, CPropertyPage)
	ON_EN_CHANGE(IDC_EDIT1, OnEnChangeEdit1)
	ON_EN_CHANGE(IDC_EDIT2, OnEnChangeEdit2)
	ON_EN_CHANGE(IDC_EDIT3, OnEnChangeEdit3)
	ON_EN_CHANGE(IDC_EDIT4, OnEnChangeEdit4)
	ON_EN_CHANGE(IDC_EDIT5, OnEnChangeEdit5)
	ON_EN_CHANGE(IDC_EDIT6, OnEnChangeEdit6)
END_MESSAGE_MAP()


// Plat message handlers

void Plat::OnEnChangeEdit1()
{SetModified(true);
}

void Plat::OnEnChangeEdit2()
{SetModified(true);
}

void Plat::OnEnChangeEdit3()
{SetModified(true);
}

void Plat::OnEnChangeEdit4()
{SetModified(true);
}

void Plat::OnEnChangeEdit5()
{SetModified(true);
}

void Plat::OnEnChangeEdit6()
{SetModified(true);
}
