# Supplementary material for: Blood flow controls coagulation onset via the positive feedback of factor VII activation by factor Xa
Source: BMC Syst Biol. 2010 Jan 26;4:5. doi: 10.1186/1752-0509-4-5 (PMC2823678; doi:10.1186/1752-0509-4-5)
Supplement: Additional file 4 — Program code files. Source files of program realization of blood coagulation modeling under flow conditions. [file 1752-0509-4-5-S4.ZIP › Program code files/Plat.h]

#pragma once


// Plat dialog

class Plat : public CPropertyPage
{
	DECLARE_DYNAMIC(Plat)

public:
	Plat();
	virtual ~Plat();

// Dialog Data
	enum { IDD = IDD_Plat };

protected:
	virtual void DoDataExchange(CDataExchange* pDX);    // DDX/DDV support

	DECLARE_MESSAGE_MAP()
public:
	double XII;
	double VIIIa;
	double IXa;
	double IX;
	double XIa;
	double Va;
	afx_msg void OnEnChangeEdit1();
	afx_msg void OnEnChangeEdit2();
	afx_msg void OnEnChangeEdit3();
	afx_msg void OnEnChangeEdit4();
	afx_msg void OnEnChangeEdit5();
	afx_msg void OnEnChangeEdit6();
};
