# Supplementary material for: Blood flow controls coagulation onset via the positive feedback of factor VII activation by factor Xa
Source: BMC Syst Biol. 2010 Jan 26;4:5. doi: 10.1186/1752-0509-4-5 (PMC2823678; doi:10.1186/1752-0509-4-5)
Supplement: Additional file 4 — Program code files. Source files of program realization of blood coagulation modeling under flow conditions. [file 1752-0509-4-5-S4.ZIP › Program code files/Raschet.cpp]

#include "StdAfx.h"


#include "raschet.h"


Raschet::Raschet(PariNfo pinf)
: NMAXX(0)
, NMAXY(0)
, key_ns(0)
, key_rdc(1)
, i(0)
, j(0)
, sigmaF_VIIa_TF(0)
, s_u2aF(0)
, s_u7a(0)
, s_u7(0)
, s_u10aF(0)
, s_u10a_TFPI(0)
, s_uTFPI(0)
, sigma_TF(0)
, sigma_VII_TF(0)
, hy(0)
, sigma_VIIa_TF_temp(0)
, sigma_TF_temp(0)
, sigma_VII_TF_temp(0)
, hDt_VII(0)
, hDt_VIIa(0)
, hDt_Xa(0)
, hDt_IIa(0)
, hDt_II(0)
, hDt_VIIIa(0)
, kf_IX(0)
, hDt_IX(0)
, hDt_IXa(0)
, kf_PCa(0)
, kf_PC(0), hDt_PCa(0), hDt_PC(0)
, hDt_Xa_TFPI(0), hDt_TFPI(0), hDt_AT_III(0), hDt_XIa(0), hDt_Fg(0)
, hDt_X(0), hDt_Va(0),  hDt_V(0), hDt_IIa_sTm(0), hDt_sTm(0)
, hDt_PN2(0), D_IIa(0), D_II(0), D_IX(0), D_IXa(0), D_Xa(0), D_X(0), D_VII(0), D_VIIa(0)
, D_TFPI(0), D_Fg(0), D_VIII(0), D_VIIIa(0), D_Va(0), D_V(0), D_PCa(0), D_PC(0)
, D_Xa_TFPI(0),  D_AT_III(0), D_XIa(0), D_XI(0), D_IIa_sTm(0), D_sTm(0)
, kf_IIa(0), kf_II(0),  kf_IXa(0), kf_Xa(0), kf_X(0), kf_Xa_TFPI(0), kf_VII(0), kf_VIIa(0)
, kf_TFPI(0), kf_Fg(0), kf_VIII(0), kf_VIIIa(0), kf_Va(0), kf_V(0)
, kf_AT_III(0), kf_XIa(0), kf_XI(0), kf_IIa_sTm(0), kf_sTm(0)
, Km_X__IXaloc_k(0), Km_X__IXa_VIIIaloc_k(0), Kd_IXa_VIIIaloc_k(0), Kd_VIIIa_Xloc_k(0)
, value_firb(0),  k(0)
, Popravka_Vx_temp(NULL)
, VIIMax(0)
, VIIaMax(0)
, IXMax(0)
, XMax(0)
, IIMax(0)
, FgMax(0)
, VIIIMax(0)
, VMax(0)
, PCMax(0)
, AT_IIIMax(0)
, XIMax(0)
, TFPIMax(0)
{	t=0.0;

	lx=pinf.Lx;

ly=pinf.Ly;
NMAXX=pinf.Nx;
NMAXY=pinf.Ny;
VMAXSp=pinf.VMaxSp;
///**/

	//DamagePosition=NMAXX/6;
	DamagePosition=NMAXX/pinf.DamPos;
	VIIMax=pinf.VIIMAX;
	VIIIMax=pinf.VIIIMAX;
	AT_IIIMax=pinf.AT_IIIMAX;
	VIIaMax=pinf.VIIaMAX;
	IXMax=pinf.IXMAX;	VMax=pinf.VMAX;	XIMax=pinf.XIMAX;
	XMax=pinf.XMAX;	PCMax=pinf.PCMAX;	TFPIMax=pinf.TFPIMAX;
	IIMax=pinf.IIMAX;
	FgMax=pinf.FgMAX;


//	VIIMax=10;	

	//--------


	sigma_Tm_=new double [NMAXX+2];
	sigma_Tm_temp=new double [NMAXX+2];
	sigma_IIa_Tm_=new double [NMAXX+2];
	sigma_IIa_Tm_temp=new double [NMAXX+2];
	sigma_Tm_op_=new double [NMAXX+2];
	sigma_Tm_op_temp=new double [NMAXX+2];
	sigma_IIa_Tm_op_=new double [NMAXX+2];
	sigma_IIa_Tm_op_temp=new double [NMAXX+2];
	sigma_Xa_VIIa_TF_=new double [NMAXX+2];
	sigma_X_VIIa_TF_=new double [NMAXX+2];
	sigmaF_VIIa_TF_=new double [NMAXX+2]; 
	sigma_Xa_VIIa_TF_temp_=new double [NMAXX+2];
	sigma_X_VIIa_TF_temp_=new double [NMAXX+2];
	sigmaF_VIIa_TF_temp_=new double [NMAXX+2]; 
	sigma_VIIa_TF_=new double [NMAXX+2];
	sigma_VII_TF_=new double [NMAXX+2];
	sigma_TF_=new double [NMAXX+2];
	sigma_VIIa_TF_temp_=new double [NMAXX+2];
	sigma_VII_TF_temp_=new double [NMAXX+2];
	sigma_TF_temp_=new double [NMAXX+2];

	
	XB = new double* [NMAXX+2];
	for(i=0;i<=NMAXX+1;i++)
		XB[i]=new double[NMAXY+2];

	PS_VaBT = new double* [NMAXX+2];
	for(i=0;i<=NMAXX+1;i++)
		PS_VaBT[i]=new double[NMAXY+2];
	
	VaBF = new double* [NMAXX+2];
	for(i=0;i<=NMAXX+1;i++)
		VaBF[i]=new double[NMAXY+2];

	IXaBF = new double* [NMAXX+2];
	for(i=0;i<=NMAXX+1;i++)
		IXaBF[i]=new double[NMAXY+2];

	XB_temp = new double* [NMAXX+2];
	for(i=0;i<=NMAXX+1;i++)
		XB_temp[i]=new double[NMAXY+2];

	PS_VaBT_temp = new double* [NMAXX+2];
	for(i=0;i<=NMAXX+1;i++)
		PS_VaBT_temp[i]=new double[NMAXY+2];

	VaBF_temp = new double* [NMAXX+2];
	for(i=0;i<=NMAXX+1;i++)
		VaBF_temp[i]=new double[NMAXY+2];

	IXaBF_temp = new double* [NMAXX+2];
	for(i=0;i<=NMAXX+1;i++)
		IXaBF_temp[i]=new double[NMAXY+2];

	VIIa = new double* [NMAXX+2];
	for(i=0;i<=NMAXX+1;i++)
		VIIa[i]=new double[NMAXY+2];

	VII = new double* [NMAXX+2];
	for(i=0;i<=NMAXX+1;i++)
		VII[i]=new double[NMAXY+2];	
	
	VIIa_temp = new double* [NMAXX+2];
	for(i=0;i<=NMAXX+1;i++)
		VIIa_temp[i]=new double[NMAXY+2];

	VII_temp = new double* [NMAXX+2];
	for(i=0;i<=NMAXX+1;i++)
		VII_temp[i]=new double[NMAXY+2];
	
	IXa_temp = new double* [NMAXX+2];
	for(i=0;i<=NMAXX+1;i++)
		IXa_temp[i]=new double[NMAXY+2];
    
	IX_temp = new double* [NMAXX+2];
	for(i=0;i<=NMAXX+1;i++)
		IX_temp[i]=new double[NMAXY+2];

	Xa_temp = new double* [NMAXX+2];
	for(i=0;i<=NMAXX+1;i++)
		Xa_temp[i]=new double[NMAXY+2];

	IX = new double* [NMAXX+2];
	for(i=0;i<=NMAXX+1;i++)
		IX[i]=new double[NMAXY+2];

	IXa = new double* [NMAXX+2];
	for(i=0;i<=NMAXX+1;i++)
		IXa[i]=new double[NMAXY+2];

	Xa = new double* [NMAXX+2];
	for(i=0;i<=NMAXX+1;i++)
		Xa[i]=new double[NMAXY+2];

	X = new double* [NMAXX+2];
	for(i=0;i<=NMAXX+1;i++)
		X[i]=new double[NMAXY+2];

	IIa = new double* [NMAXX+2];
	for(i=0;i<=NMAXX+1;i++)
		IIa[i]=new double[NMAXY+2];

	II = new double* [NMAXX+2];
	for(i=0;i<=NMAXX+1;i++)
		II[i]=new double[NMAXY+2];

	IIaF = new double* [NMAXX+2];
	for(i=0;i<=NMAXX+1;i++)
		IIaF[i]=new double[NMAXY+2];

	IIB = new double* [NMAXX+2];
	for(i=0;i<=NMAXX+1;i++)
		IIB[i]=new double[NMAXY+2];

	Fn_s = new double* [NMAXX+2];
	for(i=0;i<=NMAXX+1;i++)
		Fn_s[i]=new double[NMAXY+2];

	Fn_p = new double* [NMAXX+2];
	for(i=0;i<=NMAXX+1;i++)
		Fn_p[i]=new double[NMAXY+2];

	Fg = new double* [NMAXX+2];
	for(i=0;i<=NMAXX+1;i++)
		Fg[i]=new double[NMAXY+2];

	BondLevel = new int* [NMAXX+2];
	for(i=0;i<=NMAXX+1;i++)
		BondLevel[i]=new int[NMAXY+2];

	VIIIa = new double* [NMAXX+2];
	for(i=0;i<=NMAXX+1;i++)
	VIIIa[i]=new double[NMAXY+2];


	VIII = new double* [NMAXX+2];
	for(i=0;i<=NMAXX+1;i++)
		VIII[i]=new double[NMAXY+2];

	VIIIaBF = new double* [NMAXX+2];
	for(i=0;i<=NMAXX+1;i++)
		VIIIaBF[i]=new double[NMAXY+2];

	Va = new double* [NMAXX+2];
	for(i=0;i<=NMAXX+1;i++)
		Va[i]=new double[NMAXY+2];

	V = new double* [NMAXX+2];
	for(i=0;i<=NMAXX+1;i++)
		V[i]=new double[NMAXY+2];

	VaB = new double* [NMAXX+2];
	for(i=0;i<=NMAXX+1;i++)
		VaB[i]=new double[NMAXY+2];

	VaB_temp = new double* [NMAXX+2];
	for(i=0;i<=NMAXX+1;i++)
		VaB_temp[i]=new double[NMAXY+2];

	PCa = new double* [NMAXX+2];
	for(i=0;i<=NMAXX+1;i++)
		PCa[i]=new double[NMAXY+2];

	PC = new double* [NMAXX+2];
	for(i=0;i<=NMAXX+1;i++)
		PC[i]=new double[NMAXY+2];

	Xa_VaB = new double* [NMAXX+2];
	for(i=0;i<=NMAXX+1;i++)
		Xa_VaB[i]=new double[NMAXY+2];

	Xa_VaB_temp = new double* [NMAXX+2];
	for(i=0;i<=NMAXX+1;i++)
		Xa_VaB_temp[i]=new double[NMAXY+2];

	Xa_TFPI = new double* [NMAXX+2];
	for(i=0;i<=NMAXX+1;i++)
		Xa_TFPI[i]=new double[NMAXY+2];

	TFPI = new double* [NMAXX+2];
	for(i=0;i<=NMAXX+1;i++)
		TFPI[i]=new double[NMAXY+2];

	AT_III = new double* [NMAXX+2];
	for(i=0;i<=NMAXX+1;i++)
		AT_III[i]=new double[NMAXY+2];

	XIa = new double* [NMAXX+2];
	for(i=0;i<=NMAXX+1;i++)
		XIa[i]=new double[NMAXY+2];

	XI = new double* [NMAXX+2];
	for(i=0;i<=NMAXX+1;i++)
		XI[i]=new double[NMAXY+2];

	XIaF = new double* [NMAXX+2];
	for(i=0;i<=NMAXX+1;i++)
		XIaF[i]=new double[NMAXY+2];

	XIaB = new double* [NMAXX+2];
	for(i=0;i<=NMAXX+1;i++)
		XIaB[i]=new double[NMAXY+2];

	XIa_temp = new double* [NMAXX+2];
	for(i=0;i<=NMAXX+1;i++)
		XIa_temp[i]=new double[NMAXY+2];

	XI_temp = new double* [NMAXX+2];
	for(i=0;i<=NMAXX+1;i++)
		XI_temp[i]=new double[NMAXY+2];

	XIaF_temp = new double* [NMAXX+2];
	for(i=0;i<=NMAXX+1;i++)
		XIaF_temp[i]=new double[NMAXY+2];

	XIaB_temp = new double* [NMAXX+2];
	for(i=0;i<=NMAXX+1;i++)
		XIaB_temp[i]=new double[NMAXY+2];

	XaF = new double* [NMAXX+2];
	for(i=0;i<=NMAXX+1;i++)
		XaF[i]=new double[NMAXY+2];

	
	sTm = new double* [NMAXX+2];
	for(i=0;i<=NMAXX+1;i++)
		sTm[i]=new double[NMAXY+2];

	IIa_sTm = new double* [NMAXX+2];
	for(i=0;i<=NMAXX+1;i++)
		IIa_sTm[i]=new double[NMAXY+2];

	Fn_s_temp = new double* [NMAXX+2];
	for(i=0;i<=NMAXX+1;i++)
		Fn_s_temp[i]=new double[NMAXY+2];

	Fn_p_temp = new double* [NMAXX+2];
	for(i=0;i<=NMAXX+1;i++)
		Fn_p_temp[i]=new double[NMAXY+2];

	Fg_temp = new double* [NMAXX+2];
	for(i=0;i<=NMAXX+1;i++)
		Fg_temp[i]=new double[NMAXY+2];

	IIB_temp = new double* [NMAXX+2];
	for(i=0;i<=NMAXX+1;i++)
		IIB_temp[i]=new double[NMAXY+2];

	IIa_temp = new double* [NMAXX+2];
	for(i=0;i<=NMAXX+1;i++)
		IIa_temp[i]=new double[NMAXY+2];
        
	IIaF_temp = new double* [NMAXX+2];
	for(i=0;i<=NMAXX+1;i++)
		IIaF_temp[i]=new double[NMAXY+2];

	IIa_sTm_temp = new double* [NMAXX+2];
	for(i=0;i<=NMAXX+1;i++)
		IIa_sTm_temp[i]=new double[NMAXY+2];

	II_temp = new double* [NMAXX+2];
	for(i=0;i<=NMAXX+1;i++)
		II_temp[i]=new double[NMAXY+2];

	V_temp = new double* [NMAXX+2];
	for(i=0;i<=NMAXX+1;i++)
		V_temp[i]=new double[NMAXY+2];
    
	Va_temp = new double* [NMAXX+2];
	for(i=0;i<=NMAXX+1;i++)
		Va_temp[i]=new double[NMAXY+2];

	PCa_temp = new double* [NMAXX+2];
	for(i=0;i<=NMAXX+1;i++)
		PCa_temp[i]=new double[NMAXY+2];

	PC_temp = new double* [NMAXX+2];
	for(i=0;i<=NMAXX+1;i++)
		PC_temp[i]=new double[NMAXY+2];

	VIII_temp = new double* [NMAXX+2];
	for(i=0;i<=NMAXX+1;i++)
		VIII_temp[i]=new double[NMAXY+2];

	VIIIa_temp = new double* [NMAXX+2];
	for(i=0;i<=NMAXX+1;i++)
		VIIIa_temp[i]=new double[NMAXY+2];

	VIIIaBF_temp = new double* [NMAXX+2];
	for(i=0;i<=NMAXX+1;i++)
		VIIIaBF_temp[i]=new double[NMAXY+2];

	X_temp = new double* [NMAXX+2];
	for(i=0;i<=NMAXX+1;i++)
		X_temp[i]=new double[NMAXY+2];

	XaF_temp = new double* [NMAXX+2];
	for(i=0;i<=NMAXX+1;i++)
		XaF_temp[i]=new double[NMAXY+2];

	Xa_TFPI_temp = new double* [NMAXX+2];
	for(i=0;i<=NMAXX+1;i++)
		Xa_TFPI_temp[i]=new double[NMAXY+2];
	MassivShow = new double* [NMAXX+2];
	for(i=0;i<=NMAXX+1;i++)
		MassivShow[i]=new double[NMAXY+2];


	CellCondition = new int* [NMAXX+2];
	for(i=0;i<=NMAXX+1;i++)
	CellCondition[i]=new int[NMAXY+2];


	//MassivShow

	sTm_temp = new double* [NMAXX+2];
	for(i=0;i<=NMAXX+1;i++)
		sTm_temp[i]=new double[NMAXY+2];

	TFPI_temp = new double* [NMAXX+2];
	for(i=0;i<=NMAXX+1;i++)
		TFPI_temp[i]=new double[NMAXY+2];

	AT_III_temp = new double* [NMAXX+2];
	for(i=0;i<=NMAXX+1;i++)
		AT_III_temp[i]=new double[NMAXY+2];

	
	NYup=new int [NMAXX+1];
	Nup=new int [NMAXX+1];
	Nleft=new int [NMAXX+1];
	Nright=new int [NMAXX+1];

	Vx = new double* [NMAXX+3];
	for(i=0;i<=NMAXX+2;i++)
		Vx[i]=new double[NMAXY+3];

	Vy = new double* [NMAXX+3];
	for(i=0;i<=NMAXX+2;i++)
		Vy[i]=new double[NMAXY+3];

	Popravka_Vx = new double* [NMAXX+3];
	for(i=0;i<=NMAXX+2;i++)
		Popravka_Vx[i]=new double[NMAXY+3];

	Popravka_Vy = new double* [NMAXX+3];
	for(i=0;i<=NMAXX+2;i++)
		Popravka_Vy[i]=new double[NMAXY+3];

	Popravka_Vx_temp = new double* [NMAXX+2];
	for(i=0;i<=NMAXX+1;i++)
		Popravka_Vx_temp[i]=new double[NMAXY+2];

	Popravka_Vy_temp = new double* [NMAXX+2];
	for(i=0;i<=NMAXX+1;i++)
		Popravka_Vy_temp[i]=new double[NMAXY+2];

	Vx_temp = new double* [NMAXX+3];
	for(i=0;i<=NMAXX+2;i++)
		Vx_temp[i]=new double[NMAXY+3];

	Vy_temp = new double* [NMAXX+3];
	for(i=0;i<=NMAXX+2;i++)
		Vy_temp[i]=new double[NMAXY+3];

	
	parab = new double [2*NMAXX+2];
	

	RVx = new double* [NMAXX+2];
	for(i=0;i<=NMAXX+1;i++)
		RVx[i]=new double[NMAXY+2];

	RVy = new double* [NMAXX+2];
	for(i=0;i<=NMAXX+1;i++)
		RVy[i]=new double[NMAXY+2];

	PP = new double* [NMAXX+2];
	for(i=0;i<=NMAXX+1;i++)
		PP[i]=new double[NMAXY+2];

	tau_ns_cheb=new double [NMAXX+2];

	tetta_ord = new int* [NMAXX+2];
	for(i=0;i<=NMAXX+1;i++)
		tetta_ord[i]=new int[NMAXY+2];

	mu=new double [NMAXX+1];

	ax_VIIa=new double [NMAXX+1]; 
	bx_VIIa=new double [NMAXX+1];
	cx_VIIa=new double [NMAXX+1]; 
	ax_VII=new double [NMAXX+1];
	bx_VII=new double [NMAXX+1];
	cx_VII=new double [NMAXX+1];
	ax_IX=new double [NMAXX+1];
	bx_IX=new double [NMAXX+1];
	cx_IX=new double [NMAXX+1];
	ax_IXa=new double [NMAXX+1];
	bx_IXa=new double [NMAXX+1];
	cx_IXa=new double [NMAXX+1];
	ax_X=new double [NMAXX+1];
	bx_X=new double [NMAXX+1];
	cx_X=new double [NMAXX+1];
	ax_Xa=new double [NMAXX+1];
	bx_Xa=new double [NMAXX+1];
	cx_Xa=new double [NMAXX+1];
	ax_IIa=new double [NMAXX+1];
	bx_IIa=new double [NMAXX+1];
	cx_IIa=new double [NMAXX+1];
	ax_II=new double [NMAXX+1];
	bx_II=new double [NMAXX+1];
	cx_II=new double [NMAXX+1];
	ax_VIIIa=new double [NMAXX+1];
	bx_VIIIa=new double [NMAXX+1];
	cx_VIIIa=new double [NMAXX+1];
	ax_VIII=new double [NMAXX+1];
    bx_VIII=new double [NMAXX+1];
	cx_VIII=new double [NMAXX+1];
	ax_Va=new double [NMAXX+1];
	bx_Va=new double [NMAXX+1];
	cx_Va=new double [NMAXX+1];
	ax_V=new double [NMAXX+1];
	bx_V=new double [NMAXX+1];
	cx_V=new double [NMAXX+1];
	ax_PC=new double [NMAXX+1];
	bx_PC=new double [NMAXX+1];
	cx_PC=new double [NMAXX+1];
	ax_PCa=new double [NMAXX+1];
	bx_PCa=new double [NMAXX+1];
	cx_PCa=new double [NMAXX+1];
	ax_Xa_TFPI=new double [NMAXX+1];
	bx_Xa_TFPI=new double [NMAXX+1];
	cx_Xa_TFPI=new double [NMAXX+1];
	ax_TFPI=new double [NMAXX+1];
	bx_TFPI=new double [NMAXX+1];
	cx_TFPI=new double [NMAXX+1]; 
	ax_AT_III=new double [NMAXX+1];
	bx_AT_III=new double [NMAXX+1];
	cx_AT_III=new double [NMAXX+1]; 
	ax_XIa=new double [NMAXX+1];
	bx_XIa=new double [NMAXX+1];
	cx_XIa=new double [NMAXX+1];
	ax_XI=new double [NMAXX+1];
	bx_XI=new double [NMAXX+1];
	cx_XI=new double [NMAXX+1];
	ax_IIa_sTm=new double [NMAXX+1];
	bx_IIa_sTm=new double [NMAXX+1];
	cx_IIa_sTm=new double [NMAXX+1];
	ax_sTm=new double [NMAXX+1];
	bx_sTm=new double [NMAXX+1];
	cx_sTm=new double [NMAXX+1];
	ax_Fn_s=new double [NMAXX+1];
	bx_Fn_s=new double [NMAXX+1];
	cx_Fn_s=new double [NMAXX+1];
	ax_Fn_p=new double [NMAXX+1];
	bx_Fn_p=new double [NMAXX+1];
	cx_Fn_p=new double [NMAXX+1];
	ax_Fg=new double [NMAXX+1];
	bx_Fg=new double [NMAXX+1];
	cx_Fg=new double [NMAXX+1];

	ay_VIIa=new double [NMAXX+1];
	by_VIIa=new double [NMAXX+1];
	cy_VIIa=new double [NMAXX+1]; 
	ay_VII=new double [NMAXX+1];
	by_VII=new double [NMAXX+1];
	cy_VII=new double [NMAXX+1];
	ay_IX=new double [NMAXX+1];
	by_IX=new double [NMAXX+1];
	cy_IX=new double [NMAXX+1]; 
	ay_IXa=new double [NMAXX+1];
	by_IXa=new double [NMAXX+1];
	cy_IXa=new double [NMAXX+1];
	ay_X=new double [NMAXX+1];
	by_X=new double [NMAXX+1];
	cy_X=new double [NMAXX+1];
	ay_Xa=new double [NMAXX+1];
	by_Xa=new double [NMAXX+1];
	cy_Xa=new double [NMAXX+1];
	ay_IIa=new double [NMAXX+1];
	by_IIa=new double [NMAXX+1];
	cy_IIa=new double [NMAXX+1];
	ay_II=new double [NMAXX+1];
	by_II=new double [NMAXX+1];
	cy_II=new double [NMAXX+1];
	ay_VIIIa=new double [NMAXX+1];
	by_VIIIa=new double [NMAXX+1];
	cy_VIIIa=new double [NMAXX+1]; 
	ay_VIII=new double [NMAXX+1];
	by_VIII=new double [NMAXX+1];
	cy_VIII=new double [NMAXX+1]; 
	ay_Va=new double [NMAXX+1];
	by_Va=new double [NMAXX+1];
	cy_Va=new double [NMAXX+1];
	ay_V=new double [NMAXX+1];
	by_V=new double [NMAXX+1];
	cy_V=new double [NMAXX+1];
	ay_PC=new double [NMAXX+1];
	by_PC=new double [NMAXX+1];
	cy_PC=new double [NMAXX+1]; 
	ay_PCa=new double [NMAXX+1];
	by_PCa=new double [NMAXX+1];
	cy_PCa=new double [NMAXX+1]; 
	ay_Xa_TFPI=new double [NMAXX+1];
	by_Xa_TFPI=new double [NMAXX+1];
	cy_Xa_TFPI=new double [NMAXX+1];
	ay_TFPI=new double [NMAXX+1];
	by_TFPI=new double [NMAXX+1];
	cy_TFPI=new double [NMAXX+1];
	ay_AT_III=new double [NMAXX+1];
	by_AT_III=new double [NMAXX+1];
	cy_AT_III=new double [NMAXX+1]; 
	ay_XIa=new double [NMAXX+1];
	by_XIa=new double [NMAXX+1];
	cy_XIa=new double [NMAXX+1];
	ay_XI=new double [NMAXX+1];
	by_XI=new double [NMAXX+1];
	cy_XI=new double [NMAXX+1]; 
	ay_IIa_sTm=new double [NMAXX+1];
	by_IIa_sTm=new double [NMAXX+1];
	cy_IIa_sTm=new double [NMAXX+1]; 
	ay_sTm=new double [NMAXX+1];
	by_sTm=new double [NMAXX+1];
	cy_sTm=new double [NMAXX+1];
	ay_Fg=new double [NMAXX+1];
	by_Fg=new double [NMAXX+1];
	cy_Fg=new double [NMAXX+1];
	ay_Fn_s=new double [NMAXX+1];
	by_Fn_s=new double [NMAXX+1];
	cy_Fn_s=new double [NMAXX+1];
	ay_Fn_p=new double [NMAXX+1];
	by_Fn_p=new double [NMAXX+1];
	cy_Fn_p=new double [NMAXX+1];

	fx_VIIa=new double [NMAXX+1]; 
	fx_VII=new double [NMAXX+1];
	fx_IX=new double [NMAXX+1]; 
	fx_IXa=new double [NMAXX+1];
	fx_X=new double [NMAXX+1];
	fx_Xa=new double [NMAXX+1];
	fx_IIa=new double [NMAXX+1];  
	fx_II=new double [NMAXX+1];
	fx_VIIIa=new double [NMAXX+1]; 
	fx_VIII=new double [NMAXX+1]; 
	fx_Va=new double [NMAXX+1];
	fx_V=new double [NMAXX+1];
	fx_PC=new double [NMAXX+1];      
	fx_PCa=new double [NMAXX+1];     
	fx_Xa_TFPI=new double [NMAXX+1];
	fx_TFPI=new double [NMAXX+1]; 
	fx_AT_III=new double [NMAXX+1]; 
	fx_XIa=new double [NMAXX+1]; 
	fx_XI=new double [NMAXX+1];                 
	fx_IIa_sTm=new double [NMAXX+1]; 
	fx_Fg=new double [NMAXX+1]; 
	fx_Fn_s=new double [NMAXX+1]; 
	fx_Fn_p=new double [NMAXX+1]; 
	fx_sTm=new double [NMAXX+1];

	fy_VIIa=new double [NMAXX+1]; 
	fy_VII=new double [NMAXX+1];
	fy_IX=new double [NMAXX+1];       
	fy_IXa=new double [NMAXX+1];
	fy_X=new double [NMAXX+1];
	fy_Xa=new double [NMAXX+1];
	fy_IIa=new double [NMAXX+1];  
	fy_II=new double [NMAXX+1];
	fy_VIIIa=new double [NMAXX+1]; 
	fy_VIII=new double [NMAXX+1]; 
	fy_Va=new double [NMAXX+1];
	fy_V=new double [NMAXX+1];
	fy_PC=new double [NMAXX+1];      
	fy_PCa=new double [NMAXX+1];     
	fy_Xa_TFPI=new double [NMAXX+1];
	fy_TFPI=new double [NMAXX+1]; 
	fy_AT_III=new double [NMAXX+1]; 
	fy_XIa=new double [NMAXX+1];             
	fy_XI=new double [NMAXX+1];                 
	fy_IIa_sTm=new double [NMAXX+1]; 
	fy_sTm=new double [NMAXX+1];
	fy_Fg=new double [NMAXX+1];
	fy_Fn_s=new double [NMAXX+1];
	fy_Fn_p=new double [NMAXX+1];
	alfa=new double [NMAXX+1];
	betta=new double [NMAXX+1];
	kappa=new double [NMAXX+1];
	tetta=new double [NMAXX+1];
//////////////++++++++++++++++

for(int qwer=0;qwer<=NMAXX;qwer++)
{
	NYup[qwer]=0;
	Nup[qwer]=0;
	Nleft[qwer]=0;
	Nright[qwer]=0;
	mu[qwer]=0;
	ax_VIIa[qwer]=0; 
	bx_VIIa[qwer]=0;
	cx_VIIa[qwer]=0; 
	ax_VII[qwer]=0;
	bx_VII[qwer]=0;
	cx_VII[qwer]=0;
	ax_IX[qwer]=0;
	bx_IX[qwer]=0;
	cx_IX[qwer]=0;
	ax_IXa[qwer]=0;
	bx_IXa[qwer]=0;
	cx_IXa[qwer]=0;
	ax_X[qwer]=0;
	bx_X[qwer]=0;
	cx_X[qwer]=0;
	ax_Xa[qwer]=0;
	bx_Xa[qwer]=0;
	cx_Xa[qwer]=0;
	ax_IIa[qwer]=0;
	bx_IIa[qwer]=0;
	cx_IIa[qwer]=0;
	ax_II[qwer]=0;
	bx_II[qwer]=0;
	cx_II[qwer]=0;
	ax_VIIIa[qwer]=0;
	bx_VIIIa[qwer]=0;
	cx_VIIIa[qwer]=0;
	ax_VIII[qwer]=0;
    bx_VIII[qwer]=0;
	cx_VIII[qwer]=0;
	ax_Va[qwer]=0;
	bx_Va[qwer]=0;
	cx_Va[qwer]=0;
	ax_V[qwer]=0;
	bx_V[qwer]=0;
	cx_V[qwer]=0;
	ax_PC[qwer]=0;
	bx_PC[qwer]=0;
	cx_PC[qwer]=0;
	ax_PCa[qwer]=0;
	bx_PCa[qwer]=0;
	cx_PCa[qwer]=0;
	ax_Xa_TFPI[qwer]=0;
	bx_Xa_TFPI[qwer]=0;
	cx_Xa_TFPI[qwer]=0;
	ax_TFPI[qwer]=0;
	bx_TFPI[qwer]=0;
	cx_TFPI[qwer]=0; 
	ax_AT_III[qwer]=0;
	bx_AT_III[qwer]=0;
	cx_AT_III[qwer]=0; 
	ax_XIa[qwer]=0;
	bx_XIa[qwer]=0;
	cx_XIa[qwer]=0;
	ax_XI[qwer]=0;
	bx_XI[qwer]=0;
	cx_XI[qwer]=0;
	ax_IIa_sTm[qwer]=0;
	bx_IIa_sTm[qwer]=0;
	cx_IIa_sTm[qwer]=0;
	ax_sTm[qwer]=0;
	bx_sTm[qwer]=0;
	cx_sTm[qwer]=0;
	ax_Fn_s[qwer]=0;
	bx_Fn_s[qwer]=0;
	cx_Fn_s[qwer]=0;
	ax_Fn_p[qwer]=0;
	bx_Fn_p[qwer]=0;
	cx_Fn_p[qwer]=0;
	ax_Fg[qwer]=0;
	bx_Fg[qwer]=0;
	cx_Fg[qwer]=0;

	ay_VIIa[qwer]=0;
	by_VIIa[qwer]=0;
	cy_VIIa[qwer]=0; 
	ay_VII[qwer]=0;
	by_VII[qwer]=0;
	cy_VII[qwer]=0;
	ay_IX[qwer]=0;
	by_IX[qwer]=0;
	cy_IX[qwer]=0; 
	ay_IXa[qwer]=0;
	by_IXa[qwer]=0;
	cy_IXa[qwer]=0;
	ay_X[qwer]=0;
	by_X[qwer]=0;
	cy_X[qwer]=0;
	ay_Xa[qwer]=0;
	by_Xa[qwer]=0;
	cy_Xa[qwer]=0;
	ay_IIa[qwer]=0;
	by_IIa[qwer]=0;
	cy_IIa[qwer]=0;
	ay_II[qwer]=0;
	by_II[qwer]=0;
	cy_II[qwer]=0;
	ay_VIIIa[qwer]=0;
	by_VIIIa[qwer]=0;
	cy_VIIIa[qwer]=0; 
	ay_VIII[qwer]=0;
	by_VIII[qwer]=0;
	cy_VIII[qwer]=0; 
	ay_Va[qwer]=0;
	by_Va[qwer]=0;
	cy_Va[qwer]=0;
	ay_V[qwer]=0;
	by_V[qwer]=0;
	cy_V[qwer]=0;
	ay_PC[qwer]=0;
	by_PC[qwer]=0;
	cy_PC[qwer]=0; 
	ay_PCa[qwer]=0;
	by_PCa[qwer]=0;
	cy_PCa[qwer]=0; 
	ay_Xa_TFPI[qwer]=0;
	by_Xa_TFPI[qwer]=0;
	cy_Xa_TFPI[qwer]=0;
	ay_TFPI[qwer]=0;
	by_TFPI[qwer]=0;
	cy_TFPI[qwer]=0;
	ay_AT_III[qwer]=0;
	by_AT_III[qwer]=0;
	cy_AT_III[qwer]=0; 
	ay_XIa[qwer]=0;
	by_XIa[qwer]=0;
	cy_XIa[qwer]=0;
	ay_XI[qwer]=0;
	by_XI[qwer]=0;
	cy_XI[qwer]=0; 
	ay_IIa_sTm[qwer]=0;
	by_IIa_sTm[qwer]=0;
	cy_IIa_sTm[qwer]=0; 
	ay_sTm[qwer]=0;
	by_sTm[qwer]=0;
	cy_sTm[qwer]=0;
	ay_Fg[qwer]=0;
	by_Fg[qwer]=0;
	cy_Fg[qwer]=0;
	ay_Fn_s[qwer]=0;
	by_Fn_s[qwer]=0;
	cy_Fn_s[qwer]=0;
	ay_Fn_p[qwer]=0;
	by_Fn_p[qwer]=0;
	cy_Fn_p[qwer]=0;

	fx_VIIa[qwer]=0; 
	fx_VII[qwer]=0;
	fx_IX[qwer]=0; 
	fx_IXa[qwer]=0;
	fx_X[qwer]=0;
	fx_Xa[qwer]=0;
	fx_IIa[qwer]=0;  
	fx_II[qwer]=0;
	fx_VIIIa[qwer]=0; 
	fx_VIII[qwer]=0; 
	fx_Va[qwer]=0;
	fx_V[qwer]=0;
	fx_PC[qwer]=0;      
	fx_PCa[qwer]=0;     
	fx_Xa_TFPI[qwer]=0;
	fx_TFPI[qwer]=0; 
	fx_AT_III[qwer]=0; 
	fx_XIa[qwer]=0; 
	fx_XI[qwer]=0;                 
	fx_IIa_sTm[qwer]=0; 
	fx_Fg[qwer]=0; 
	fx_Fn_s[qwer]=0; 
	fx_Fn_p[qwer]=0; 
	fx_sTm[qwer]=0;

	fy_VIIa[qwer]=0; 
	fy_VII[qwer]=0;
	fy_IX[qwer]=0;       
	fy_IXa[qwer]=0;
	fy_X[qwer]=0;
	fy_Xa[qwer]=0;
	fy_IIa[qwer]=0;  
	fy_II[qwer]=0;
	fy_VIIIa[qwer]=0; 
	fy_VIII[qwer]=0; 
	fy_Va[qwer]=0;
	fy_V[qwer]=0;
	fy_PC[qwer]=0;      
	fy_PCa[qwer]=0;     
	fy_Xa_TFPI[qwer]=0;
	fy_TFPI[qwer]=0; 
	fy_AT_III[qwer]=0; 
	fy_XIa[qwer]=0;             
	fy_XI[qwer]=0;                 
	fy_IIa_sTm[qwer]=0; 
	fy_sTm[qwer]=0;
	fy_Fg[qwer]=0;
	fy_Fn_s[qwer]=0;
	fy_Fn_p[qwer]=0;
	alfa[qwer]=0;
	betta[qwer]=0;
	kappa[qwer]=0;
	tetta[qwer]=0;

	sigma_Tm_[qwer]=0;
	sigma_Tm_temp[qwer]=0;
	sigma_IIa_Tm_[qwer]=0;
	sigma_IIa_Tm_temp[qwer]=0;
	sigma_Tm_op_[qwer]=0;
	sigma_Tm_op_temp[qwer]=0;
	sigma_IIa_Tm_op_[qwer]=0;
	sigma_IIa_Tm_op_temp[qwer]=0;
	sigma_Xa_VIIa_TF_[qwer]=0;
	sigma_X_VIIa_TF_[qwer]=0;
	sigmaF_VIIa_TF_[qwer]=0; 
	sigma_Xa_VIIa_TF_temp_[qwer]=0;
	sigma_X_VIIa_TF_temp_[qwer]=0;
	sigmaF_VIIa_TF_temp_[qwer]=0; 
	sigma_VIIa_TF_[qwer]=0;
	sigma_VII_TF_[qwer]=0;
	sigma_TF_[qwer]=0;
	sigma_VIIa_TF_temp_[qwer]=0;
	sigma_VII_TF_temp_[qwer]=0;
	sigma_TF_temp_[qwer]=0;
}

for(ii=0;ii<NMAXX+2;ii++)
	for(jj=0;jj<NMAXY+2;jj++)
	{
		  XB[ii][jj]=0;
	  PS_VaBT[ii][jj]=0;
	  VaBF[ii][jj]=0;
	  IXaBF[ii][jj]=0;
	  XB_temp[ii][jj]=0;
      PS_VaBT_temp[ii][jj]=0;
	  VaBF_temp[ii][jj]=0;
	  IXaBF_temp[ii][jj]=0;
    
	  VIIa[ii][jj]=0;
	  VII[ii][jj]=0;
      VIIa_temp[ii][jj]=0;
	  VII_temp[ii][jj]=0;
      IXa_temp[ii][jj]=0;
	  IX_temp[ii][jj]=0;
      Xa_temp[ii][jj]=0;
	  IX[ii][jj]=0;
      IXa[ii][jj]=0;

      Xa[ii][jj]=0;
	  X[ii][jj]=0;
      IIa[ii][jj]=0;
	  II[ii][jj]=0;
	  IIaF[ii][jj]=0;
	  IIB[ii][jj]=0;
      Fn_s[ii][jj]=0;
      Fn_p[ii][jj]=0;
	  Fg[ii][jj]=0;
      VIIIa[ii][jj]=0;
	BondLevel[ii][jj]=0;
	  VIII[ii][jj]=0;
      VIIIaBF[ii][jj]=0;
      Va[ii][jj]=0;
	  V[ii][jj]=0;
	  VaB[ii][jj]=0;
	  VaB_temp[ii][jj]=0;
      PCa[ii][jj]=0;
	  PC[ii][jj]=0;
      Xa_VaB[ii][jj]=0;
	  Xa_VaB_temp[ii][jj]=0;

      Xa_TFPI[ii][jj]=0;
	  TFPI[ii][jj]=0;
      AT_III[ii][jj]=0;
      XIa[ii][jj]=0;
	  XI[ii][jj]=0;
	  XIaF[ii][jj]=0;
	  XIaB[ii][jj]=0;
      XIa_temp[ii][jj]=0;
	  XI_temp[ii][jj]=0;
	  XIaF_temp[ii][jj]=0;
	  XIaB_temp[ii][jj]=0;
      XaF[ii][jj]=0;

	CellCondition[ii][jj]=0;
	  sTm[ii][jj]=0;
	  IIa_sTm[ii][jj]=0;

		  Fg_temp[ii][jj]=0;
		  Fn_s_temp[ii][jj]=0;
		  Fn_p_temp[ii][jj]=0;
          IIB_temp[ii][jj]=0;
		  IIa_temp[ii][jj]=0;
		  IIaF_temp[ii][jj]=0;
		  IIa_sTm_temp[ii][jj]=0;
		  II_temp[ii][jj]=0;
		  V_temp[ii][jj]=0;
		  Va_temp[ii][jj]=0;
		  PCa_temp[ii][jj]=0;
		  PC_temp[ii][jj]=0;
		  VIII_temp[ii][jj]=0;
		  VIIIa_temp[ii][jj]=0;
		  VIIIaBF_temp[ii][jj]=0;
		  X_temp[ii][jj]=0;
		  XaF_temp[ii][jj]=0;
		  Xa_TFPI_temp[ii][jj]=0;
		  sTm_temp[ii][jj]=0;
		  TFPI_temp[ii][jj]=0;
		  MassivShow[ii][jj]=0;
		  AT_III_temp[ii][jj]=0;
		   Vx[ii][jj]=0;
	  Vy[ii][jj]=0;
	  Popravka_Vx[ii][jj]=0;
	  Popravka_Vy[ii][jj]=0;
	  Popravka_Vx_temp[ii][jj]=0;
	  Popravka_Vy_temp[ii][jj]=0;
	
	  Vx_temp[ii][jj]=0;
	  Vy_temp[ii][jj]=0;
	  RVx[ii][jj]=0;
	  RVy[ii][jj]=0;
	  PP[ii][jj]=0;
	}
	

//////////////----------------
	//--------
	Nup[0]=0;
	boundary=pinf.boundary;
	//boundary=pinf.FgMAX/100*pinf.boundary;
	
	NumOfCells=pinf.NumOfCells;
	Number_cells_sealed_previous=NumOfCells;
	Number_cells_sealed_current=0;
	//htemp=ly/(2*(NMAXY+1-2));
    //h=2*htemp;
	h=ly/NMAXY;
	htemp=h/2;
	//Uslovie dly divveregenzii
	epsilon=0.01;
	betta1=pinf.betha1;	
	h1=1/h;
	h2=1/(h*h);
	betta1_h1=betta1*h1;	
	pi=3.1415;
	delta_large=4*h2+4*h2;
	delta_small=4*h2*(sin((0.5*pi)/NMAXX)*sin((0.5*pi)/NMAXX)+sin((0.5*pi)/NMAXY)*sin((0.5*pi)/NMAXY));
	w0=2/(sqrt(delta_small*delta_large));
	alfa_new=w0*h*h/(h*h*h*h+w0*(h*h+h*h));
	betta_new=w0*h*h/(h*h*h*h+w0*(h*h+h*h));
	kappa_new=h*h*h*h/(h*h*h*h+w0*(h*h+h*h));
	etta=delta_small/delta_large;
	gamma1=0.5*delta_small/(1+sqrt(etta));
	gamma2=0.25*delta_small/(sqrt(etta));
	ksi=gamma1/gamma2;
	ro0=(1-ksi)/(1+ksi);
	ro1=(1-sqrt(ksi))/(1+sqrt(ksi));
	tau0=2/(gamma1+gamma2)/16;
	//Tochnost' nahozhdenia reshenii
	eps=0.00001;
	n0=(int)(log(2*eps)/log(ro1));
         

	//tau0=(tau0/20);


	M0=32;
	tetta_ord[1][1]=1;

	for(m=1;m<=M0;m++)
	for(i=1;i<=m;i++)
		{
	tetta_ord[2*m][2*i-1]=tetta_ord[m][i];
	tetta_ord[2*m][2*i]=4*m-tetta_ord[2*m][2*i-1];
		}
     

	for(m=1;m<=M0;m++)
	for(i=1;i<=2*m;i++)
		{
	tetta_ord[2*m+1][i]=tetta_ord[2*m][i];
	tetta_ord[2*m+1][2*m+1]=2*m+1;
		}


	for(i=1;i<=M0;i++)
	mu[i]=cos((double)((0.5*tetta_ord[M0][i]*pi)/M0));

	for(i=1;i<=M0;i++)
	tau_ns_cheb[i]=tau0/(1+ro0*mu[i]);

	tau_ns_cheb[0]=tau0;
for(i=0;i<=M0;i++)
summa_tau_ns=summa_tau_ns+tau_ns_cheb[i];

 
tns_test=summa_tau_ns*10;
tShowBoundary=0;

	for(j=0;j<=NMAXY;j++)
	{
	Popravka_Vy_temp[0][j]=0.;
	Popravka_Vx_temp[0][j]=0.;
	Popravka_Vx[NMAXX][j]=0.;
	Popravka_Vy[NMAXX][j]=0.;
	}
                
	for(i=0;i<=NMAXX;i++)
	{
	Popravka_Vx_temp[i][0]=0.;
	Popravka_Vy_temp[i][0]=0.;
	Popravka_Vx[i][NMAXY]=0.;
	Popravka_Vy[i][NMAXY-1]=0.;
	}


    ind=1;
	hy=h;
	
//=======
	kP=0.06;
	k_P=3.84;
	Ka_VIIa__TF=pinf.Ka_VIIa__TF;
	Kd_VIIa_TF=pinf.Kd_VIIa_TF;
Ka_VII__TF=pinf.Ka_VII__TF;
Kd_VII_TF=pinf.Kd_VII_TF;   
Kcat_VII_TF__IIa=pinf.Kcat_VII_TF__IIa;
Km_VII_TF__IIa=pinf.Km_VII_TF__IIa;
Keff_VII_TF__Xa=pinf.Keff_VII_TF__Xa;                       
Kcat_VII__IIa=pinf.Kcat_VII__IIa;
Km_VII__IIa=pinf.Km_VII__IIa;      

Kcat_IX__VIIa_TF=pinf.Kcat_IX__VIIa_TF; 
Km_IX__VIIa_TF=pinf.Km_IX__VIIa_TF;    
Kd_Xa_VIIa_TF=pinf.Kd_Xa_VIIa_TF;                         
Keff_IX__VIIa=pinf.Keff_IX__VIIa;                      
Kcat_IX__XIa=pinf.Kcat_IX__XIa;
Km_IX__XIa=pinf.Km_IX__XIa;          
Kcat_X__VIIa_TF=pinf.Kcat_X__VIIa_TF;
Km_X__VIIa_TF=pinf.Km_X__VIIa_TF;    
Keff_X__VIIa=pinf.Keff_X__VIIa;                         
Kcat_X__IXaloc=pinf.Kcat_X__IXaloc;
Km_X__IXaloc_k=pinf.Km_X__IXaloc_k;    
Kcat_X__IXa_VIIIaloc=pinf.Kcat_X__IXa_VIIIaloc;                  
Km_X__IXa_VIIIaloc_k=pinf.Km_X__IXa_VIIIaloc_k;                 

Kd_IXa_VIIIaloc_k=pinf.Kd_IXa_VIIIaloc_k;                     
Kd_VIIIa_Xloc_k=pinf.Kd_VIIIa_Xloc_k;                      
KeffLP_II__Xa=pinf.KeffLP_II__Xa;
compl_kf=0.047;//1;//                        
Kcat_Fg__IIa=pinf.Kcat_Fg__IIa; Km_Fg__IIa=pinf.Km_Fg__IIa;        

Kcat_VIII__IIa=pinf.Kcat_VIII__IIa;
Km_VIII__IIa=pinf.Km_VIII__IIa;
Kcat_V__IIa=pinf.Kcat_V__IIa;
Km_V__IIa=pinf.Km_V__IIa;

Ka_VIIa_TF__Xa_TFPI=pinf.Ka_VIIa_TF__Xa_TFPI;
Ka_Xa_VIIa_TF__TFPI=pinf.Ka_Xa_VIIa_TF__TFPI;
Ka_Xa__TFPI=pinf.Ka_Xa__TFPI;
Kd_Xa_TFPI=pinf.Kd_Xa_TFPI;
Ka_IXa__AT_III=pinf.Ka_IXa__AT_III; 
Ka_Xa__AT_III=pinf.Ka_Xa__AT_III;
Ka_Xa__alpha2M=pinf.Ka_Xa__alpha2M;
Ka_Xa__alpha1AT=pinf.Ka_Xa__alpha1AT;
Ka_Xa__PCI=pinf.Ka_Xa__PCI;
Ka_Xa_VaB__AT_III=pinf.Ka_Xa_VaB__AT_III;
Ka_IIa_AT_III=pinf.Ka_IIa_AT_III;
Ka_IIa__alpha2M=pinf.Ka_IIa__alpha2M;
Ka_IIa__alpha1AT=pinf.Ka_IIa__alpha1AT;
Ka_IIa__PCI=pinf.Ka_IIa__PCI;
Ka_IIa__HC_II=pinf.Ka_IIa__HC_II;                    
Ka_XIa__AT_III=pinf.Ka_XIa__AT_III;
Ka_XIa__alpha2AP=pinf.Ka_XIa__alpha2AP;
Ka_XIa__alpha1AT=pinf.Ka_XIa__alpha1AT;
Ka_XIa__PCI=pinf.Ka_XIa__PCI;
Ka_XIa__C1I=pinf.Ka_XIa__C1I;                       
Ka_PCa__alpha2M=pinf.Ka_PCa__alpha2M;
Ka_PCa__alpha2AP=pinf.Ka_PCa__alpha2AP;
Ka_PCa__alpha1AT=pinf.Ka_PCa__alpha1AT;
Ka_PCa__PCI=pinf.Ka_PCa__PCI;                       
Ka_IIa_sTm__PCI=pinf.Ka_IIa_sTm__PCI;                      
Ka_IIa_sTm__ATIII=pinf.Ka_IIa_sTm__ATIII;
h_VIIIa=pinf.h_VIIIa;
koef_Va_1=pinf.koef_Va_1;
koef_Va_2=pinf.koef_Va_2;
Keff_PC__PCa=pinf.Keff_PC__PCa;
Ki_Va__PS=pinf.Ki_Va__PS;
Ki_VIIIa__PS=pinf.Ki_VIIIa__PS;
Kcat_PC__IIa=pinf.Kcat_PC__IIa;
Km_PC__IIa=pinf.Km_PC__IIa;
Kcat_PC__IIa_sTm=pinf.Kcat_PC__IIa_sTm;
Km_PC__IIa_sTm=pinf.Km_PC__IIa_sTm;
Kcat_PC__IIa_Tm=pinf.Kcat_PC__IIa_Tm;
Km_PC__IIa_Tm=pinf.Km_PC__IIa_Tm;
Ka_IIa__AT_III=pinf.Ka_IIa_AT_III;
Kd_Xa__TFPI=pinf.Kd_Xa_TFPI;
Ka_IIa_sTm__AT_III=pinf.Ka_IIa_sTm__ATIII;

Ka_XIa__PN2=pinf.Ka_XIa__PN2;

Keff_XI__IIa=pinf.Keff_XI__IIa;

Kcat_N__IIa=pinf.Kcat_N__IIa;
Km_N__IIa=pinf.Km_N__IIa;   
n_X_II=pinf.n_X_II;
Kd_X=pinf.Kd_X;
Kd_II=pinf.Kd_II;
n_VIIIa=pinf.n_VIIIa;
Kd_VIIIa=pinf.Kd_VIIIa;
n_IXa=pinf.n_IXa;
Kd_IXa=pinf.Kd_IXa;
n_IX=pinf.n_IX;
Kd_IX=pinf.Kd_IX;
n_XIa=pinf.n_XIa;
Kd_XIa=pinf.Kd_XIa;
Kd_Xa_Va=pinf.Kd_Xa_Va;
n_Va=pinf.n_Va;
Kd_Va=pinf.Kd_Va;
ro_Va=pinf.ro_Va;
ro_PN2=pinf.ro_PN2;       

Ka_IIa__sTm=pinf.Ka_IIa__sTm;
Kd_IIa__sTm=pinf.Kd_IIa__sTm;
Ka_IIa__Tm=pinf.Ka_IIa__sTm;
Kd_IIa__Tm=pinf.Kd_IIa__sTm;

Kcontact=pinf.Kcontact;


ualpha2M=pinf.ualpha2M;
ualpha2AP=pinf.ualpha2AP;
ualpha1AT=pinf.ualpha1AT;
uPCI=pinf.uPCI;
uhc_II=pinf.uhc_II;
uC1I=pinf.uC1I;
uPS=pinf.uPS;


//nach
  for (i=0; i<=NMAXX; i++) 
  for (j=0; j<=NMAXY; j++) 
{
 VIIa[i][j]=VIIaMax;
 VII[i][j]=VIIMax;
 IXa[i][j]=0;
 IX[i][j]=IXMax;
 Xa[i][j]=0;
 X[i][j]=XMax;
 IIa[i][j]=0;
 II[i][j]=IIMax;
 Fn_s[i][j]=0;
 Fn_p[i][j]=0;
 Fg[i][j]=FgMax;
 VIIIa[i][j]=0;
 BondLevel[i][j]=0;
 VIII[i][j]=VIIIMax;
 Va[i][j]=0;
 V[i][j]=VMax;
 PCa[i][j]=0;
 PC[i][j]=PCMax;
 Xa_TFPI[i][j]=0;
 TFPI[i][j]=TFPIMax;
 AT_III[i][j]=AT_IIIMax;
 XIa[i][j]=0;
 XI[i][j]=XIMax;
 IIa_sTm[i][j]=0;
 sTm[i][j]=0;
   }             

Nm=pinf.Nm;
Nl=pinf.Nl;
Na=Nm+Nl;

//dl_damage=2;
//dl_damage=.05/h;
dl_damage=(pinf.DamLen/2000)/h;

for(j=DamagePosition-dl_damage; j<=DamagePosition+dl_damage; j++)
{sigma_TF_[j]=pinf.sigma_TF*0.5*60000/602e6;
//Fn_s[j][0]=pinf.boundary*1.1;
//Fn_s[j][1]=pinf.boundary*1.1;
Fn_p[j][0]=pinf.ZatrLv;}	
Ztr=pinf.ZatrLv;
//sigma_TF_[j]=0;
//sigma_TF_[j]=0.5*60000/(0.1*0.01*602000000);

for(j=0; j<DamagePosition-dl_damage; j++)
{
	if(pinf.presenceTm)
		sigma_Tm_[j]=6000*0.5*40000/602000000;
	else
		sigma_Tm_[j]=0;
}


for(j=DamagePosition+dl_damage+1; j<=NMAXX; j++)
{
	if(pinf.presenceTm)
		sigma_Tm_[j]=6000*0.5*40000/602000000;
	else
		sigma_Tm_[j]=0;
}


for(j=0; j<=NMAXX; j++)
{
sigma_Tm_op_[j]=0;
//sigma_Tm_[j]=6000*0.5*40000/602000000;
}


nu=120;
nu1=1/nu;


//VMAX=5;


V0=4*VMAXSp/(ly*ly);
P_ENTER=VMAXSp*(lx*8*nu)/(ly*ly);
dP=P_ENTER/NMAXX;

for(i=0;i<=NMAXY;i++)
	PP[0][i]=P_ENTER;
 for (i=1; i<=NMAXX; i++)
   for (j=0; j<=NMAXY; j++)
   {
	   PP[i][j]=PP[i-1][j]-dP;
	   Vx[i][j]=0;
	   Vy[i][j]=0;
   }

   for (i=0; i<=NMAXX; i++)
   for (j=0; j<=NMAXY; j++)
	{              
    
	Vy[i][j]=0;
	Vx[i][j]=j*(NMAXY-j)*h*h*V0;
    
	}
/*
j=0;
for(xtemp=-htemp;xtemp<=ly+htemp;xtemp=xtemp+htemp)
{               
parab[j]=xtemp*(ly-xtemp);
j++;
}

k=1;
for(j=2;j<=2*NMAXY+4;j=j+2)
{
Vx[0][k]=V0*parab[j];
k++;
}


for(i=0;i<=NMAXX+1;i++)
{
Vx[i][0]=-Vx[i][1];
Vx[i][NMAXY]=-Vx[i][NMAXY-1];
}

   for (i=1; i<=NMAXX; i++)
   for (j=0; j<=NMAXY; j++)
	{              
	Vx[i][j]=Vx[0][j];     
	Vy[i][j]=0;     
	}

  for(i=0;i<=NMAXX;i++)
	{
	Vx[i][NMAXY]=-Vx[i][NMAXY-1];
	Vx[i][0]=-Vx[i][1];
	Vy[i][NMAXY-1]=0.;
	Vy[i][0]=0.;
	}
 */
	D_IIa=pinf.D_IIa;
	D_II=pinf.D_II;
	D_Va=pinf.D_Va;
	D_V=pinf.D_V;
	D_VII=pinf.D_VII;
	D_VIIa=pinf.D_VIIa;
	D_VIIIa=pinf.D_VIIIa;
	D_IX=pinf.D_IX;
	D_IXa=pinf.D_IXa;
	D_Xa=pinf.D_Xa;
	D_X=pinf.D_X;
	D_Xa_TFPI=pinf.D_Xa_TFPI;
	D_XIa=pinf.D_XIa;
	D_XI=pinf.D_XI;
	D_AT_III=pinf.D_AT_III;
	D_TFPI=pinf.D_TFPI;
	D_Fg=pinf.D_Fg;
	D_Fn_s=D_Fg;//pinf.D_Fn_s;
	D_PCa=pinf.D_PCa;
	D_PC=pinf.D_PC;
	D_IIa_sTm=pinf.D_IIa_sTm;
	D_sTm=pinf.D_sTm;

//tau=0.5*h/((VMAX/h)+(2*D_IIa/h/h));
  //		tau=h*h/(50*D_Fg);
 // 		tau=h*h/(25*D_Fg);
//		tau=h*h/(100*D_Fg);
//	tau=h*h/(pinf.tauKoef*D_Fg);
//    tau1=1/tau;
	tau=h/pinf.tauKoef;
    tau1=1/tau;
   
h2D_IIa=(h*h)/D_IIa;
h2D_II=(h*h)/D_II;
h2D_Va=(h*h)/D_Va;
h2D_V=(h*h)/D_V;
h2D_VII=(h*h)/D_VII;
h2D_VIIa=(h*h)/D_VIIa;
h2D_VIIIa=(h*h)/D_VIIIa;
//h2D_VIII=(h*h)/D_VIII;
h2D_IX=(h*h)/D_IX;
h2D_IXa=(h*h)/D_IXa;
h2D_Xa=(h*h)/D_Xa;
h2D_X=(h*h)/D_X;
h2D_Xa_TFPI=(h*h)/D_Xa_TFPI;
h2D_XIa=(h*h)/D_XIa;
h2D_XI=(h*h)/D_XI;
h2D_AT_III=(h*h)/D_AT_III;
h2D_TFPI=(h*h)/D_TFPI;
h2D_Fg=(h*h)/D_Fg;
h2D_Fn_s=(h*h)/D_Fn_s;
h2D_PCa=(h*h)/D_PCa;
h2D_PC=(h*h)/D_PC;
h2D_IIa_sTm=(h*h)/D_IIa_sTm;
h2D_sTm=(h*h)/D_sTm;

	
hD_IIa=h/D_IIa;
hD_II=h/D_II;
hD_Va=h/D_Va;
hD_V=h/D_V;
hD_VII=h/D_VII;
hD_VIIa=h/D_VIIa;
hD_VIIIa=h/D_VIIIa;
//hD_VIII=h/D_VIII;
hD_IX=h/D_IX;
hD_IXa=h/D_IXa;
hD_Xa=h/D_Xa;
hD_X=h/D_X;
hD_Xa_TFPI=h/D_Xa_TFPI;
hD_XIa=h/D_XIa;
hD_XI=h/D_XI;
hD_AT_III=h/D_AT_III;
hD_TFPI=h/D_TFPI;
hD_Fg=h/D_Fg;
hD_Fn_s=h/D_Fn_s;
hD_PCa=h/D_PCa;
hD_PC=h/D_PC;
hD_IIa_sTm=h/D_IIa_sTm;
hD_sTm=h/D_sTm;


h2Dtau_IIa=h2D_IIa/tau;
h2Dtau_II=h2D_II/tau;
h2Dtau_Va=h2D_Va/tau;
h2Dtau_V=h2D_V/tau;
h2Dtau_VII=h2D_VII/tau;
h2Dtau_VIIa=h2D_VIIa/tau;
h2Dtau_VIIIa=h2D_VIIIa/tau;
//h2Dtau_VIII=h2D_VIII/tau;
h2Dtau_IX=h2D_IX/tau;
h2Dtau_IXa=h2D_IXa/tau;
h2Dtau_Xa=h2D_Xa/tau;
h2Dtau_X=h2D_X/tau;
h2Dtau_Xa_TFPI=h2D_Xa_TFPI/tau;
h2Dtau_XIa=h2D_XIa/tau;
h2Dtau_XI=h2D_XI/tau;
h2Dtau_AT_III=h2D_AT_III/tau;
h2Dtau_TFPI=h2D_TFPI/tau;
h2Dtau_Fg=h2D_Fg/tau;
h2Dtau_Fn_s=h2D_Fn_s/tau;
h2Dtau_PCa=h2D_PCa/tau;
h2Dtau_PC=h2D_PC/tau;
h2Dtau_IIa_sTm=h2D_IIa_sTm/tau;
h2Dtau_sTm=h2D_sTm/tau;

hDt_IIa=(D_IIa*tau)/(h*h);
hDt_II=(D_II*tau)/(h*h);
hDt_Va=(D_Va*tau)/(h*h);
hDt_V=(D_V*tau)/(h*h);
hDt_VII=(D_VII*tau)/(h*h);
hDt_VIIa=(D_VIIa*tau)/(h*h);
hDt_VIIIa=(D_VIIIa*tau)/(h*h);
hDt_IX=(D_IX*tau)/(h*h);
hDt_IXa=(D_IXa*tau)/(h*h);
hDt_Xa=(D_Xa*tau)/(h*h);
hDt_X=(D_X*tau)/(h*h);
hDt_Xa_TFPI=(D_Xa_TFPI*tau)/(h*h);
hDt_XIa=(D_XIa*tau)/(h*h);
hDt_XI=(D_XI*tau)/(h*h);
hDt_AT_III=(D_AT_III*tau)/(h*h);
hDt_TFPI=(D_TFPI*tau)/(h*h);
hDt_Fg=(D_Fg*tau)/(h*h);
hDt_Fn_s=(D_Fn_s*tau)/(h*h);
hDt_PCa=(D_PCa*tau)/(h*h);
hDt_PC=(D_PC*tau)/(h*h);
hDt_IIa_sTm=(D_IIa_sTm*tau)/(h*h);
hDt_sTm=(D_sTm*tau)/(h*h);

          
kf_II=1-4*hDt_II;
kf_IIa=1-4*hDt_IIa;
kf_IIa_sTm=1-4*hDt_IIa_sTm;
kf_V=1-4*hDt_V;
kf_Va=1-4*hDt_Va;
kf_VII=1-4*hDt_VII;
kf_VIIa=1-4*hDt_VIIa;
kf_VIIIa=1-4*hDt_VIIIa;
kf_IX=1-4*hDt_IX;
kf_IXa=1-4*hDt_IXa;
kf_X=1-4*hDt_X;
kf_Xa=1-4*hDt_Xa;
kf_Xa_TFPI=1-4*hDt_Xa_TFPI;
kf_XIa=1-4*hDt_XIa;
kf_XI=1-4*hDt_XI;
kf_AT_III=1-4*hDt_AT_III;
kf_TFPI=1-4*hDt_TFPI;
kf_Fg=1-4*hDt_Fg;
kf_Fn_s=1-4*hDt_Fn_s;
kf_PCa=1-4*hDt_PCa;
kf_PC=1-4*hDt_PC;
kf_TFPI=1-4*hDt_TFPI;       
kf_sTm=1-4*hDt_sTm;

//=======


}

Raschet::~Raschet(void)
{
	delete [] sigma_Tm_;
	delete [] sigma_Tm_temp;
    delete [] sigma_IIa_Tm_;
    delete [] sigma_IIa_Tm_temp;
    delete [] sigma_Tm_op_;
    delete [] sigma_Tm_op_temp;
	delete [] sigma_IIa_Tm_op_;
    delete [] sigma_IIa_Tm_op_temp;
	delete [] sigma_Xa_VIIa_TF_;
    delete [] sigma_X_VIIa_TF_;
    delete [] sigmaF_VIIa_TF_;
    delete [] sigma_Xa_VIIa_TF_temp_;
	delete [] sigma_X_VIIa_TF_temp_;
    delete [] sigmaF_VIIa_TF_temp_;
    delete [] sigma_VIIa_TF_;
    delete [] sigma_VII_TF_;
	delete [] sigma_TF_;
    delete [] sigma_VIIa_TF_temp_;
    delete [] sigma_VII_TF_temp_;
    delete [] sigma_TF_temp_;
///////////////Block1
/*
	for(i=0;i<=NMAXX+1;i++)
		delete [] XB[i];
	delete [] XB;

	for(i=0;i<=NMAXX+1;i++)
		delete [] PS_VaBT[i];
	delete [] PS_VaBT;

	for(i=0;i<=NMAXX+1;i++)
		delete [] VaBF[i];
	delete [] VaBF;

	for(i=0;i<=NMAXX+1;i++)
		delete [] IXaBF[i];
    delete [] IXaBF;

	for(i=0;i<=NMAXX+1;i++)
		delete [] XB_temp[i];
	delete [] XB_temp;

	for(i=0;i<=NMAXX+1;i++)
		delete [] PS_VaBT_temp[i];
	delete [] PS_VaBT_temp;

	for(i=0;i<=NMAXX+1;i++)
		delete [] VaBF_temp[i];
	delete [] VaBF_temp;

	for(i=0;i<=NMAXX+1;i++)
		delete [] IXaBF_temp[i];
	delete [] IXaBF_temp;

	for(i=0;i<=NMAXX+1;i++)
		delete [] VIIa[i];
	delete [] VIIa;

	for(i=0;i<=NMAXX+1;i++)
		delete [] VII[i];
	delete [] VII;
	
	for(i=0;i<=NMAXX+1;i++)
		delete [] VIIa_temp[i];
	delete [] VIIa_temp;

	for(i=0;i<=NMAXX+1;i++)
		delete [] VII_temp[i];
	delete [] VII_temp;
	
	for(i=0;i<=NMAXX+1;i++)
		delete [] IXa_temp[i];
	delete [] IXa_temp;
    
	for(i=0;i<=NMAXX+1;i++)
		delete [] IX_temp[i];
	delete [] IX_temp;

	for(i=0;i<=NMAXX+1;i++)
		delete [] Xa_temp[i];
	delete [] Xa_temp;

	for(i=0;i<=NMAXX+1;i++)
		delete [] IX[i];
	delete [] IX;

	for(i=0;i<=NMAXX+1;i++)
		delete [] IXa[i];
	delete [] IXa;

	for(i=0;i<=NMAXX+1;i++)
		delete [] Xa[i];
	delete [] Xa;

	for(i=0;i<=NMAXX+1;i++)
		delete [] X[i];
	delete [] X;

	for(i=0;i<=NMAXX+1;i++)
		delete [] IIa[i];
	delete [] IIa;
    
	for(i=0;i<=NMAXX+1;i++)
		delete [] II[i];
	delete [] II;

	for(i=0;i<=NMAXX+1;i++)
		delete [] IIaF[i];
	delete [] IIaF;

	for(i=0;i<=NMAXX+1;i++)
		delete [] IIB[i];
	delete [] IIB;

	for(i=0;i<=NMAXX+1;i++)
		delete [] Fn_s[i];
	delete [] Fn_s;

	for(i=0;i<=NMAXX+1;i++)
		delete [] Fn_p[i];
	delete [] Fn_p;

	for(i=0;i<=NMAXX+1;i++)
		delete [] Fg[i];
	delete [] Fg;

	for(i=0;i<=NMAXX+1;i++)
		delete [] VIIIa[i];
	delete [] VIIIa;

	for(i=0;i<=NMAXX+1;i++)
		delete [] VIII[i];
	delete [] VIII;

	for(i=0;i<=NMAXX+1;i++)
		delete [] VIIIaBF[i];
	delete [] VIIIaBF;

	for(i=0;i<=NMAXX+1;i++)
		delete [] Va[i];
	delete [] Va;

	for(i=0;i<=NMAXX+1;i++)
		delete [] V[i];
	delete [] V;

	for(i=0;i<=NMAXX+1;i++)
		delete [] VaB[i];
	delete [] VaB;

	for(i=0;i<=NMAXX+1;i++)
		delete [] VaB_temp[i];
	delete [] VaB_temp;

	for(i=0;i<=NMAXX+1;i++)
		delete [] PCa[i];
	delete [] PCa;

	for(i=0;i<=NMAXX+1;i++)
		delete [] PC[i];
	delete [] PC;

	for(i=0;i<=NMAXX+1;i++)
		delete [] Xa_VaB[i];
	delete [] Xa_VaB;

	for(i=0;i<=NMAXX+1;i++)
		delete [] Xa_VaB_temp[i];
	delete [] Xa_VaB_temp;

	for(i=0;i<=NMAXX+1;i++)
		delete [] Xa_TFPI[i];
	delete [] Xa_TFPI;

	for(i=0;i<=NMAXX+1;i++)
		delete [] TFPI[i];
	delete [] TFPI;


	

	for(i=0;i<=NMAXX+1;i++)
		delete [] AT_III[i];
	delete [] AT_III;

	for(i=0;i<=NMAXX+1;i++)
		delete [] XIa[i];
	delete [] XIa;

	for(i=0;i<=NMAXX+1;i++)
		delete [] XI[i];
	delete [] XI;

	for(i=0;i<=NMAXX+1;i++)
		delete [] XIaF[i];
	delete [] XIaF;

	for(i=0;i<=NMAXX+1;i++)
		delete [] XIaB[i];
	delete [] XIaB;

	for(i=0;i<=NMAXX+1;i++)
		delete [] XIa_temp[i];
	delete [] XIa_temp;

	for(i=0;i<=NMAXX+1;i++)
		delete [] XI_temp[i];
	delete [] XI_temp;

	for(i=0;i<=NMAXX+1;i++)
		delete [] XIaF_temp[i];
	delete [] XIaF_temp;

	for(i=0;i<=NMAXX+1;i++)
		delete [] XIaB_temp[i];
	delete [] XIaB_temp;

	for(i=0;i<=NMAXX+1;i++)
		delete [] XaF[i];
	delete [] XaF;

	
	for(i=0;i<=NMAXX+1;i++)
		delete [] sTm[i];
	delete [] sTm;

	for(i=0;i<=NMAXX+1;i++)
		delete [] IIa_sTm[i];
	delete [] IIa_sTm;

	
	for(i=0;i<=NMAXX+1;i++)
		delete [] Fn_p_temp[i];
	delete [] Fn_p_temp;

	for(i=0;i<=NMAXX+1;i++)
		delete [] Fn_s_temp[i];
	delete [] Fn_s_temp;

	for(i=0;i<=NMAXX+1;i++)
		delete [] Fg_temp[i];
	delete [] Fg_temp;

	for(i=0;i<=NMAXX+1;i++)
		delete [] IIB_temp[i];
	delete [] IIB_temp;

	for(i=0;i<=NMAXX+1;i++)
		delete [] IIa_temp[i];
	delete [] IIa_temp;
        
	for(i=0;i<=NMAXX+1;i++)
		delete [] IIaF_temp[i];
	delete [] IIaF_temp;

	for(i=0;i<=NMAXX+1;i++)
		delete [] IIa_sTm_temp[i];
	delete [] IIa_sTm_temp;

	for(i=0;i<=NMAXX+1;i++)
		delete [] II_temp[i];
	delete [] II_temp;

	for(i=0;i<=NMAXX+1;i++)
		delete [] V_temp[i];
	delete [] V_temp;
    
	for(i=0;i<=NMAXX+1;i++)
		delete [] Va_temp[i];
	delete [] Va_temp;

	for(i=0;i<=NMAXX+1;i++)
		delete [] PCa_temp[i];
	delete [] PCa_temp;

	for(i=0;i<=NMAXX+1;i++)
		delete [] PC_temp[i];
	delete [] PC_temp;

	for(i=0;i<=NMAXX+1;i++)
		delete [] VIII_temp[i];
	delete [] VIII_temp;

	for(i=0;i<=NMAXX+1;i++)
		delete [] VIIIa_temp[i];
	delete [] VIIIa_temp;

	for(i=0;i<=NMAXX+1;i++)
		delete [] VIIIaBF_temp[i];
	delete [] VIIIaBF_temp;

	for(i=0;i<=NMAXX+1;i++)
		delete [] X_temp[i];
	delete [] X_temp;

	for(i=0;i<=NMAXX+1;i++)
		delete [] XaF_temp[i];
	delete [] XaF_temp;

	for(i=0;i<=NMAXX+1;i++)
		delete [] Xa_TFPI_temp[i];
	delete [] Xa_TFPI_temp;

	for(i=0;i<=NMAXX+1;i++)
		delete [] sTm_temp[i];
	delete [] sTm_temp;

	for(i=0;i<=NMAXX+1;i++)
		delete [] TFPI_temp[i];
	delete [] TFPI_temp;

	for(i=0;i<=NMAXX+1;i++)
		delete [] AT_III_temp[i];
	delete [] AT_III_temp;
*/

	delete  [] NYup;
	delete  [] Nup;
	delete  [] Nleft;
	delete  [] Nright;
/*
	for(i=0;i<=NMAXX+2;i++)
		delete [] Vx[i];
	delete [] Vx;

	for(i=0;i<=NMAXX+2;i++)
		delete [] Vy[i];
	delete [] Vy;

	for(i=0;i<=NMAXX+2;i++)
		delete [] Popravka_Vx[i];
	delete [] Popravka_Vx;

	for(i=0;i<=NMAXX+2;i++)
		delete [] Popravka_Vy[i];
	delete [] Popravka_Vy;

	for(i=0;i<=NMAXX+1;i++)
		delete [] Popravka_Vx_temp[i];
	delete [] Popravka_Vx_temp;


*/
///////////////End Block1
/*	for(i=0;i<=NMAXX+1;i++)
		delete [] Popravka_Vy_temp[i];
	delete [] Popravka_Vy_temp;

	for(i=0;i<=NMAXX+2;i++)
		delete [] Vx_temp[i];
	delete [] Vx_temp;

	for(i=0;i<=NMAXX+2;i++)
		delete [] Vy_temp[i];
	delete [] Vy_temp;

	*/
	delete [] parab;
	
/*
	for(i=0;i<=NMAXX+1;i++)
		delete [] RVx[i];
	delete [] RVx;

	for(i=0;i<=NMAXX+1;i++)
		delete [] RVy[i];
	delete [] RVy;

	for(i=0;i<=NMAXX+1;i++)
		delete [] PP[i];
	delete [] PP;


	for(i=0;i<=NMAXX+1;i++)
		delete [] CellCondition[i];
	delete [] CellCondition;
*/
	delete [] tau_ns_cheb;

//	for(i=0;i<=NMAXX+1;i++)
//	delete [] tetta_ord[i];
//	delete [] tetta_ord;

	delete [] mu;

	delete [] ax_VIIa;
    delete [] bx_VIIa;
	delete [] cx_VIIa; 
	delete [] ax_VII;
	delete [] bx_VII;
	delete [] cx_VII;
	delete [] ax_IX;
	delete [] bx_IX;
	delete [] cx_IX;
	delete [] ax_IXa;
	delete [] bx_IXa;
	delete [] cx_IXa;
	delete [] ax_X;
	delete [] bx_X;
	delete [] cx_X;
	delete [] ax_Xa;
	delete [] bx_Xa;
	delete [] cx_Xa;
	delete [] ax_IIa;
	delete [] bx_IIa;
	delete [] cx_IIa;
	delete [] ax_II;
	delete [] bx_II;
	delete [] cx_II;
	delete [] ax_VIIIa;
	delete [] bx_VIIIa;
	delete [] cx_VIIIa;
	delete [] ax_VIII;
    delete [] bx_VIII;
	delete [] cx_VIII;
	delete [] ax_Va;
	delete [] bx_Va;
	delete [] cx_Va;
	delete [] ax_V;
	delete [] bx_V;
	delete [] cx_V;
	delete [] ax_PC;
	delete [] bx_PC;
	delete [] cx_PC;
	delete [] ax_PCa;
	delete [] bx_PCa;
	delete [] cx_PCa;
	delete [] ax_Xa_TFPI;
	delete [] bx_Xa_TFPI;
	delete [] cx_Xa_TFPI;
	delete [] ax_TFPI;
	delete [] bx_TFPI;
	delete [] cx_TFPI;
	delete [] ax_AT_III;
	delete [] bx_AT_III;
	delete [] cx_AT_III;
	delete [] ax_XIa;
	delete [] bx_XIa;
	delete [] cx_XIa;
	delete [] ax_XI;
	delete [] bx_XI;
	delete [] cx_XI;
	delete [] ax_IIa_sTm;
	delete [] bx_IIa_sTm;
	delete [] cx_IIa_sTm;
	delete [] ax_sTm;
	delete [] bx_sTm;
	delete [] cx_sTm;
	delete [] ax_Fn_s;
	delete [] bx_Fn_s;
	delete [] cx_Fn_s;
	delete [] ax_Fn_p;
	delete [] bx_Fn_p;
	delete [] cx_Fn_p;
	delete [] ax_Fg;
	delete [] bx_Fg;
	delete [] cx_Fg;

	delete [] ay_VIIa;
	delete [] by_VIIa;
	delete [] cy_VIIa;
	delete [] ay_VII;
	delete [] by_VII;
	delete [] cy_VII;
	delete [] ay_IX;
	delete [] by_IX;
	delete [] cy_IX;
	delete [] ay_IXa;
	delete [] by_IXa;
	delete [] cy_IXa;
	delete [] ay_X;
	delete [] by_X;
	delete [] cy_X;
	delete [] ay_Xa;
	delete [] by_Xa;
	delete [] cy_Xa;
	delete [] ay_IIa;
	delete [] by_IIa;
	delete [] cy_IIa;
	delete [] ay_II;
	delete [] by_II;
	delete [] cy_II;
	delete [] ay_VIIIa;
	delete [] by_VIIIa;
	delete [] cy_VIIIa;
	delete [] ay_VIII;
	delete [] by_VIII;
	delete [] cy_VIII;
	delete [] ay_Va;
	delete [] by_Va;
	delete [] cy_Va;
	delete [] ay_V;
	delete [] by_V;
	delete [] cy_V;
	delete [] ay_PC;
	delete [] by_PC;
	delete [] cy_PC;
	delete [] ay_PCa;
	delete [] by_PCa;
	delete [] cy_PCa;
	delete [] ay_Xa_TFPI;
	delete [] by_Xa_TFPI;
	delete [] cy_Xa_TFPI;
	delete [] ay_TFPI;
	delete [] by_TFPI;
	delete [] cy_TFPI;
	delete [] ay_AT_III;
	delete [] by_AT_III;
	delete [] cy_AT_III;
	delete [] ay_XIa;
	delete [] by_XIa;
	delete [] cy_XIa;
	delete [] ay_XI;
	delete [] by_XI;
	delete [] cy_XI;
	delete [] ay_IIa_sTm;
	delete [] by_IIa_sTm;
	delete [] cy_IIa_sTm;
	delete [] ay_sTm;
	delete [] by_sTm;
	delete [] cy_sTm;
	delete [] ay_Fg;
	delete [] by_Fg;
	delete [] cy_Fg;
	delete [] ay_Fn_s;
	delete [] by_Fn_s;
	delete [] cy_Fn_s;
	delete [] ay_Fn_p;
	delete [] by_Fn_p;
	delete [] cy_Fn_p;


	delete [] fx_VIIa;
	delete [] fx_VII;
	delete [] fx_IX;
	delete [] fx_IXa;
	delete [] fx_X;
	delete [] fx_Xa;
	delete [] fx_IIa;
	delete [] fx_II;
	delete [] fx_VIIIa;
	delete [] fx_VIII;
	delete [] fx_Va;
	delete [] fx_V;
	delete [] fx_PC;
	delete [] fx_PCa;
	delete [] fx_Xa_TFPI;
	delete [] fx_TFPI;
	delete [] fx_AT_III;
	delete [] fx_XIa;
	delete [] fx_XI;
	delete [] fx_IIa_sTm;
	delete [] fx_Fg;
	delete [] fx_Fn_s;
	delete [] fx_Fn_p;
	delete [] fx_sTm;

	delete [] fy_VIIa;
	delete [] fy_VII;
	delete [] fy_IX;
	delete [] fy_IXa;
	delete [] fy_X;
	delete [] fy_Xa;
	delete [] fy_IIa;
	delete [] fy_II;
	delete [] fy_VIIIa;
	delete [] fy_VIII;
	delete [] fy_Va;
	delete [] fy_V;
	delete [] fy_PC;
	delete [] fy_PCa;
	delete [] fy_Xa_TFPI;
	delete [] fy_TFPI;
	delete [] fy_AT_III;
	delete [] fy_XIa;
	delete [] fy_XI;
	delete [] fy_IIa_sTm;
	delete [] fy_sTm;
	delete [] fy_Fg;
	delete [] fy_Fn_s;
	delete [] fy_Fn_p;
	delete [] alfa;
	delete [] betta;
	delete [] kappa;
	delete [] tetta;

}

void Raschet::RDC(void)
{

  	if(key_rdc==1)
	{
 		//step 1

for (m=1;m<=NMAXY-1;m++)
{    
 for(l=1;l<=NMAXX-1;l++)
 	{
 	v_uFg=Fg[l][m];
 	v_uFn_s=Fn_s[l][m];
 	//v_uFn_p=Fn_p[l][m];
	//v_10uFn_p=Fn_p[l-1][m];
	//v10uFn_p=Fn_p[l+1][m];
	//v0_1uFn_p=Fn_p[l][m-1];
	//v01uFn_p=Fn_p[l][m+1];
 	v_u2a=IIa[l][m];
 	v_u2=II[l][m];
 	v_u2a_sTm=IIa_sTm[l][m];
 	v_u5=V[l][m];
 	v_u5a=Va[l][m];         
 	v_uPCa=PCa[l][m];
 	v_uPC=PC[l][m];         
 	v_u7=VII[l][m];
 	v_u7a=VIIa[l][m];
 	v_u8=VIII[l][m];
 	v_u8a=VIIIa[l][m];
 	v_u9=IX[l][m];
 	v_u9a=IXa[l][m];  
 	v_u10=X[l][m];    
 	v_u10a_TFPI=Xa_TFPI[l][m];
 	v_u10a=Xa[l][m];  
 	v_u11=XI[l][m];
 	v_u11a=XIa[l][m]; 
 	v_usTm=sTm[l][m];    
 	v_uTFPI=TFPI[l][m];
 	v_uat3=AT_III[l][m];
	
 	v_u2B=IIB[l][m];                        
 	v_u2aF=IIaF[l][m];
 	v_u5aB=VaB[l][m];
 	v_u10B=XB[l][m];                         
 	v_u8aBF=VIIIaBF[l][m];
 	v_u11aB=XIaB[l][m];   
 	v_u11aF=XIaF[l][m];
 	v_u10a_u5aB=Xa_VaB[l][m];
 	v_u10aF=XaF[l][m];
 	v_uPS_u5aBT=PS_VaBT[l][m];
 	v_u5aBF=VaBF[l][m]; 
 	v_u9aBF=IXaBF[l][m];
 
 
 if(Vx[l][m]>=0 && Vx[l-1][m]>=0){delta_Vx_up=0;delta_Vx_down=2;}
 if(Vx[l][m]<=0 && Vx[l-1][m]<=0){delta_Vx_up=2;delta_Vx_down=0;}
 if(Vx[l][m]>=0 && Vx[l-1][m]<=0){delta_Vx_up=1;delta_Vx_down=1;}
 if(Vx[l][m]<=0 && Vx[l-1][m]>=0){delta_Vx_up=1;delta_Vx_down=1;}
 
 if(Vy[l][m]>=0 && Vy[l][m-1]>=0){delta_Vy_up=0;delta_Vy_down=2;}
 if(Vy[l][m]<=0 && Vy[l][m-1]<=0){delta_Vy_up=2;delta_Vy_down=0;}
 if(Vy[l][m]>=0 && Vy[l][m-1]<=0){delta_Vy_up=1;delta_Vy_down=1;}
 if(Vy[l][m]<=0 && Vy[l][m-1]>=0){delta_Vy_up=1;delta_Vy_down=1;} 
 


 	ax_VIIa[l]=-(1+0.5*hD_VIIa*delta_Vx_down*Vx[l-1][m]);
 	bx_VIIa[l]=-(1-0.5*hD_VIIa*delta_Vx_up*Vx[l][m]);
 	cx_VIIa[l]=-(2+h2Dtau_VIIa+0.5*hD_VIIa*delta_Vx_down*Vx[l-1][m]-0.5*delta_Vx_up*hD_VIIa*Vx[l][m]);
 
 	ax_VII[l]=-(1+0.5*hD_VII*delta_Vx_down*Vx[l-1][m]);
 	bx_VII[l]=-(1-0.5*hD_VII*delta_Vx_up*Vx[l][m]);
 	cx_VII[l]=-(2+h2Dtau_VII+0.5*hD_VII*delta_Vx_down*Vx[l-1][m]-0.5*delta_Vx_up*hD_VII*Vx[l][m]);
 
 	ax_IX[l]=-(1+0.5*hD_IX*delta_Vx_down*Vx[l-1][m]);
 	bx_IX[l]=-(1-0.5*hD_IX*delta_Vx_up*Vx[l][m]);
 	cx_IX[l]=-(2+h2Dtau_IX+0.5*hD_IX*delta_Vx_down*Vx[l-1][m]-0.5*delta_Vx_up*hD_IX*Vx[l][m]);
 
 
 	ax_IXa[l]=-(1+0.5*hD_IXa*delta_Vx_down*Vx[l-1][m]);
 	bx_IXa[l]=-(1-0.5*hD_IXa*delta_Vx_up*Vx[l][m]);
 	cx_IXa[l]=-(2+h2Dtau_IXa+0.5*hD_IXa*delta_Vx_down*Vx[l-1][m]-0.5*delta_Vx_up*hD_IXa*Vx[l][m]);
 
 	ax_X[l]=-(1+0.5*hD_X*delta_Vx_down*Vx[l-1][m]);
 	bx_X[l]=-(1-0.5*hD_X*delta_Vx_up*Vx[l][m]);
 	cx_X[l]=-(2+h2Dtau_X+0.5*hD_X*delta_Vx_down*Vx[l-1][m]-0.5*delta_Vx_up*hD_X*Vx[l][m]);
 
 
 	ax_Xa[l]=-(1+0.5*hD_Xa*delta_Vx_down*Vx[l-1][m]);
 	bx_Xa[l]=-(1-0.5*hD_Xa*delta_Vx_up*Vx[l][m]);
 	cx_Xa[l]=-(2+h2Dtau_Xa+0.5*hD_Xa*delta_Vx_down*Vx[l-1][m]-0.5*delta_Vx_up*hD_Xa*Vx[l][m]);
 
 	ax_IIa[l]=-(1+0.5*hD_IIa*delta_Vx_down*Vx[l-1][m]);
 	bx_IIa[l]=-(1-0.5*hD_IIa*delta_Vx_up*Vx[l][m]);
 	cx_IIa[l]=-(2+h2Dtau_IIa+0.5*hD_IIa*delta_Vx_down*Vx[l-1][m]-0.5*delta_Vx_up*hD_IIa*Vx[l][m]);
 
 	ax_II[l]=-(1+0.5*hD_II*delta_Vx_down*Vx[l-1][m]);
 	bx_II[l]=-(1-0.5*hD_II*delta_Vx_up*Vx[l][m]);
 	cx_II[l]=-(2+h2Dtau_II+0.5*hD_II*delta_Vx_down*Vx[l-1][m]-0.5*delta_Vx_up*hD_II*Vx[l][m]);
 
 	ax_VIIIa[l]=-(1+0.5*hD_VIIIa*delta_Vx_down*Vx[l-1][m]);
 	bx_VIIIa[l]=-(1-0.5*hD_VIIIa*delta_Vx_up*Vx[l][m]);
 	cx_VIIIa[l]=-(2+h2Dtau_VIIIa+0.5*hD_VIIIa*delta_Vx_down*Vx[l-1][m]-0.5*delta_Vx_up*hD_VIIIa*Vx[l][m]);
 
 	ax_VIII[l]=-0.5*h1*delta_Vx_down*Vx[l-1][m];
 	bx_VIII[l]=0.5*h1*delta_Vx_up*Vx[l][m];
 	cx_VIII[l]=-(tau1+0.5*h1*delta_Vx_down*Vx[l-1][m]-0.5*delta_Vx_up*h1*Vx[l][m]); 
 
 	ax_Va[l]=-(1+0.5*hD_Va*delta_Vx_down*Vx[l-1][m]);
 	bx_Va[l]=-(1-0.5*hD_Va*delta_Vx_up*Vx[l][m]);
 	cx_Va[l]=-(2+h2Dtau_Va+0.5*hD_Va*delta_Vx_down*Vx[l-1][m]-0.5*delta_Vx_up*hD_Va*Vx[l][m]);
 
 	ax_V[l]=-(1+0.5*hD_V*delta_Vx_down*Vx[l-1][m]);
 	bx_V[l]=-(1-0.5*hD_V*delta_Vx_up*Vx[l][m]);
 	cx_V[l]=-(2+h2Dtau_V+0.5*hD_V*delta_Vx_down*Vx[l-1][m]-0.5*delta_Vx_up*hD_V*Vx[l][m]);
 
 	ax_PC[l]=-(1+0.5*hD_PC*delta_Vx_down*Vx[l-1][m]);
 	bx_PC[l]=-(1-0.5*hD_PC*delta_Vx_up*Vx[l][m]);
 	cx_PC[l]=-(2+h2Dtau_PC+0.5*hD_PC*delta_Vx_down*Vx[l-1][m]-0.5*delta_Vx_up*hD_PC*Vx[l][m]);
 
 	ax_PCa[l]=-(1+0.5*hD_PCa*delta_Vx_down*Vx[l-1][m]);
 	bx_PCa[l]=-(1-0.5*hD_PCa*delta_Vx_up*Vx[l][m]);
 	cx_PCa[l]=-(2+h2Dtau_PCa+0.5*hD_PCa*delta_Vx_down*Vx[l-1][m]-0.5*delta_Vx_up*hD_PCa*Vx[l][m]);
 
 	ax_Xa_TFPI[l]=-(1+0.5*hD_Xa_TFPI*delta_Vx_down*Vx[l-1][m]);
 	bx_Xa_TFPI[l]=-(1-0.5*hD_Xa_TFPI*delta_Vx_up*Vx[l][m]);
 	cx_Xa_TFPI[l]=-(2+h2Dtau_Xa_TFPI+0.5*hD_Xa_TFPI*delta_Vx_down*Vx[l-1][m]-0.5*delta_Vx_up*hD_Xa_TFPI*Vx[l][m]);
 
 	ax_TFPI[l]=-(1+0.5*hD_TFPI*delta_Vx_down*Vx[l-1][m]);
 	bx_TFPI[l]=-(1-0.5*hD_TFPI*delta_Vx_up*Vx[l][m]);
 	cx_TFPI[l]=-(2+h2Dtau_TFPI+0.5*hD_TFPI*delta_Vx_down*Vx[l-1][m]-0.5*delta_Vx_up*hD_TFPI*Vx[l][m]);
 
 	ax_AT_III[l]=-(1+0.5*hD_AT_III*delta_Vx_down*Vx[l-1][m]);
 	bx_AT_III[l]=-(1-0.5*hD_AT_III*delta_Vx_up*Vx[l][m]);
 	cx_AT_III[l]=-(2+h2Dtau_AT_III+0.5*hD_AT_III*delta_Vx_down*Vx[l-1][m]-0.5*delta_Vx_up*hD_AT_III*Vx[l][m]);
 
 	ax_XIa[l]=-(1+0.5*hD_XIa*delta_Vx_down*Vx[l-1][m]);
 	bx_XIa[l]=-(1-0.5*hD_XIa*delta_Vx_up*Vx[l][m]);
 	cx_XIa[l]=-(2+h2Dtau_XIa+0.5*hD_XIa*delta_Vx_down*Vx[l-1][m]-0.5*delta_Vx_up*hD_XIa*Vx[l][m]);
 
 	ax_XI[l]=-(1+0.5*hD_XI*delta_Vx_down*Vx[l-1][m]);
	bx_XI[l]=-(1-0.5*hD_XI*delta_Vx_up*Vx[l][m]);
 	cx_XI[l]=-(2+h2Dtau_XI+0.5*hD_XI*delta_Vx_down*Vx[l-1][m]-0.5*delta_Vx_up*hD_XI*Vx[l][m]);
 
   	ax_IIa_sTm[l]=-(1+0.5*hD_IIa_sTm*delta_Vx_down*Vx[l-1][m]);
 	bx_IIa_sTm[l]=-(1-0.5*hD_IIa_sTm*delta_Vx_up*Vx[l][m]);
 	cx_IIa_sTm[l]=-(2+h2Dtau_IIa_sTm+0.5*hD_IIa_sTm*delta_Vx_down*Vx[l-1][m]-0.5*delta_Vx_up*hD_IIa_sTm*Vx[l][m]);
 
 
 	ax_sTm[l]=-(1+0.5*hD_sTm*delta_Vx_down*Vx[l-1][m]);
 	bx_sTm[l]=-(1-0.5*hD_sTm*delta_Vx_up*Vx[l][m]);
 	cx_sTm[l]=-(2+h2Dtau_sTm+0.5*hD_sTm*delta_Vx_down*Vx[l-1][m]-0.5*delta_Vx_up*hD_sTm*Vx[l][m]);
 
 	ax_Fg[l]=-(1+0.5*hD_Fg*delta_Vx_down*Vx[l-1][m]);
 	bx_Fg[l]=-(1-0.5*hD_Fg*delta_Vx_up*Vx[l][m]);
 	cx_Fg[l]=-(2+h2Dtau_Fg+0.5*hD_Fg*delta_Vx_down*Vx[l-1][m]-0.5*delta_Vx_up*hD_Fg*Vx[l][m]);

	ax_Fn_s[l]=0;//-0.5*h1*delta_Vx_down*Vx[l-1][m];//-(1+0.5*hD_Fn_s*delta_Vx_down*Vx[l-1][m]);
 	bx_Fn_s[l]=0;//0.5*h1*delta_Vx_up*Vx[l][m];//-(1-0.5*hD_Fn_s*delta_Vx_up*Vx[l][m]);
 	cx_Fn_s[l]=-tau1;//-(tau1+0.5*h1*delta_Vx_down*Vx[l-1][m]-0.5*delta_Vx_up*h1*Vx[l][m]);//(2+h2Dtau_Fn_s+0.5*hD_Fn_s*delta_Vx_down*Vx[l-1][m]-0.5*delta_Vx_up*hD_Fn_s*Vx[l][m]);

//	ax_Fn_p[l]=0;//-0.5*h1*delta_Vx_down*Vx[l-1][m];
// 	bx_Fn_p[l]=0;//0.5*h1*delta_Vx_up*Vx[l][m];
// 	cx_Fn_p[l]=-tau1;//(tau1+0.5*h1*delta_Vx_down*Vx[l-1][m]-0.5*delta_Vx_up*h1*Vx[l][m]); 

 	   fx_VIIa[l]=-h2Dtau_VIIa*VIIa[l][m]-h2D_VIIa*F_VIIa(v_u2aF, v_u7)-(VIIa[l][m-1]-2*VIIa[l][m]+VIIa[l][m+1])+delta_Vy_down*0.5*hD_VIIa*Vy[l][m-1]*(VIIa[l][m]-VIIa[l][m-1])+delta_Vy_up*0.5*Vy[l][m]*hD_VIIa*(VIIa[l][m+1]-VIIa[l][m]);
 	   fx_VII[l]=-h2Dtau_VII*VII[l][m]-h2D_VII*F_VII(v_u2aF, v_u7)-(VII[l][m-1]-2*VII[l][m]+VII[l][m+1])+delta_Vy_down*0.5*hD_VII*Vy[l][m-1]*(VII[l][m]-VII[l][m-1])+delta_Vy_up*0.5*Vy[l][m]*hD_VII*(VII[l][m+1]-VII[l][m]);
 	   fx_IXa[l]=-h2Dtau_IXa*IXa[l][m]-h2D_IXa*F_IXa(v_u7a, v_u9, v_u9a, v_u11aF, v_u11aB, v_uat3)-(IXa[l][m-1]-2*IXa[l][m]+IXa[l][m+1])+delta_Vy_down*0.5*hD_IXa*Vy[l][m-1]*(IXa[l][m]-IXa[l][m-1])+delta_Vy_up*0.5*Vy[l][m]*hD_IXa*(IXa[l][m+1]-IXa[l][m]);
 	   fx_IX[l]=-h2Dtau_IX*IX[l][m]-h2D_IX*F_IX(v_u7a, v_u9, v_u11aF, v_u11aB)-(IX[l][m-1]-2*IX[l][m]+IX[l][m+1])+delta_Vy_down*0.5*hD_IX*Vy[l][m-1]*(IX[l][m]-IX[l][m-1])+delta_Vy_up*0.5*Vy[l][m]*hD_IX*(IX[l][m+1]-IX[l][m]);
 	   fx_Xa[l]=-h2Dtau_Xa*Xa[l][m]-h2D_Xa*F_Xa(v_u7a, v_u8aBF, v_u9aBF, v_u10, v_u10aF, v_u10B, v_u10a_u5aB, v_u10a_TFPI, v_uTFPI, v_uat3)-(Xa[l][m-1]-2*Xa[l][m]+Xa[l][m+1])+delta_Vy_down*0.5*hD_Xa*Vy[l][m-1]*(Xa[l][m]-Xa[l][m-1])+delta_Vy_up*0.5*Vy[l][m]*hD_Xa*(Xa[l][m+1]-Xa[l][m]);
 	   fx_X[l]=-h2Dtau_X*X[l][m]-h2D_X*F_X(v_u7a, v_u8aBF, v_u9aBF, v_u10, v_u10B)-(X[l][m-1]-2*X[l][m]+X[l][m+1])+delta_Vy_down*0.5*hD_X*Vy[l][m-1]*(X[l][m]-X[l][m-1])+delta_Vy_up*0.5*Vy[l][m]*hD_X*(X[l][m+1]-X[l][m]);
 	   fx_IIa[l]=-h2Dtau_IIa*IIa[l][m]-h2D_IIa*F_IIa(v_u2, v_u2B, v_u2aF, v_u2a_sTm, v_u10aF, v_u10a_u5aB, v_uat3, v_usTm)-(IIaF[l][m-1]-2*IIaF[l][m]+IIaF[l][m+1])+delta_Vy_down*0.5*hD_IIa*Vy[l][m-1]*(IIa[l][m]-IIa[l][m-1])+delta_Vy_up*0.5*Vy[l][m]*hD_IIa*(IIa[l][m+1]-IIa[l][m]);
 	   fx_II[l]=-h2Dtau_II*II[l][m]-h2D_II*F_II(v_u2, v_u2B, v_u10aF, v_u10a_u5aB)-(II[l][m-1]-2*II[l][m]+II[l][m+1])+delta_Vy_down*0.5*hD_II*Vy[l][m-1]*(II[l][m]-II[l][m-1])+delta_Vy_up*0.5*Vy[l][m]*hD_II*(II[l][m+1]-II[l][m]);
 	   fx_VIIIa[l]=-h2Dtau_VIIIa*VIIIa[l][m]-h2D_VIIIa*F_VIIIa(v_u2aF, v_u8, v_u8a)-(VIIIa[l][m-1]-2*VIIIa[l][m]+VIIIa[l][m+1])+delta_Vy_down*0.5*hD_VIIIa*Vy[l][m-1]*(VIIIa[l][m]-VIIIa[l][m-1])+delta_Vy_up*0.5*Vy[l][m]*hD_VIIIa*(VIIIa[l][m+1]-VIIIa[l][m]);
 	   fx_VIII[l]=-tau1*VIII[l][m]-F_VIII(v_u2aF, v_u8)+delta_Vy_down*0.5*h1*Vy[l][m-1]*(VIII[l][m]-VIII[l][m-1])+delta_Vy_up*0.5*Vy[l][m]*h1*(VIII[l][m+1]-VIII[l][m]);
 	   fx_Va[l]=-h2Dtau_Va*Va[l][m]-h2D_Va*F_Va(v_u2aF, v_u5, v_u5aBF, v_uPCa, v_uPS_u5aBT)-(Va[l][m-1]-2*Va[l][m]+Va[l][m+1])+delta_Vy_down*0.5*hD_Va*Vy[l][m-1]*(Va[l][m]-Va[l][m-1])+delta_Vy_up*0.5*Vy[l][m]*hD_Va*(Va[l][m+1]-Va[l][m]);
 	   fx_V[l]=-h2Dtau_V*V[l][m]-h2D_V*F_V(v_u2aF, v_u5)-(V[l][m-1]-2*V[l][m]+V[l][m+1])+delta_Vy_down*0.5*hD_V*Vy[l][m-1]*(V[l][m]-V[l][m-1])+delta_Vy_up*0.5*Vy[l][m]*hD_V*(V[l][m+1]-V[l][m]);
 	   fx_PCa[l]=-h2Dtau_PCa*PCa[l][m]-h2D_PCa*F_PCa(v_u2aF, v_u2a_sTm, v_uPC, v_uPCa)-(PCa[l][m-1]-2*PCa[l][m]+PCa[l][m+1])+delta_Vy_down*0.5*hD_PCa*Vy[l][m-1]*(PCa[l][m]-PCa[l][m-1])+delta_Vy_up*0.5*Vy[l][m]*hD_PCa*(PCa[l][m+1]-PCa[l][m]);
 	   fx_PC[l]=-h2Dtau_PC*PC[l][m]-h2D_PC*F_PC(v_u2aF, v_u2a_sTm, v_uPC, v_uPCa)-(PC[l][m-1]-2*PC[l][m]+PC[l][m+1])+delta_Vy_down*0.5*hD_PC*Vy[l][m-1]*(PC[l][m]-PC[l][m-1])+delta_Vy_up*0.5*Vy[l][m]*hD_PC*(PC[l][m+1]-PC[l][m]);
 	   fx_Xa_TFPI[l]=-h2Dtau_Xa_TFPI*Xa_TFPI[l][m]-h2D_Xa_TFPI*F_Xa_TFPI(v_u10aF, v_u10a_TFPI, v_uTFPI)-(Xa_TFPI[l][m-1]-2*Xa_TFPI[l][m]+Xa_TFPI[l][m+1])+delta_Vy_down*0.5*hD_Xa_TFPI*Vy[l][m-1]*(Xa_TFPI[l][m]-Xa_TFPI[l][m-1])+delta_Vy_up*0.5*Vy[l][m]*hD_Xa_TFPI*(Xa_TFPI[l][m+1]-Xa_TFPI[l][m]);
 	   fx_TFPI[l]=-h2Dtau_TFPI*TFPI[l][m]-h2D_TFPI*F_TFPI(v_u10aF, v_u10a_TFPI,v_uTFPI)-(TFPI[l][m-1]-2*TFPI[l][m]+TFPI[l][m+1])+delta_Vy_down*0.5*hD_TFPI*Vy[l][m-1]*(TFPI[l][m]-TFPI[l][m-1])+delta_Vy_up*0.5*Vy[l][m]*hD_TFPI*(TFPI[l][m+1]-TFPI[l][m]); 
	 //  fx_AT_III[l]=-h2Dtau_AT_III*AT_III[l][m]-h2D_AT_III*F_Fg(v_u2aF, v_uFg)-(AT_III[l][m-1]-2*AT_III[l][m]+AT_III[l][m+1])+delta_Vy_down*0.5*hD_AT_III*Vy[l][m-1]*(AT_III[l][m]-AT_III[l][m-1])+delta_Vy_up*0.5*Vy[l][m]*hD_AT_III*(AT_III[l][m+1]-AT_III[l][m]);
	   fx_AT_III[l]=-h2Dtau_AT_III*AT_III[l][m]-h2D_AT_III*F_AT_III(v_u2aF, v_u2a_sTm, v_uat3, v_u9a, v_u10aF, v_u10a_u5aB, v_u11aF)-(AT_III[l][m-1]-2*AT_III[l][m]+AT_III[l][m+1])+delta_Vy_down*0.5*hD_AT_III*Vy[l][m-1]*(AT_III[l][m]-AT_III[l][m-1])+delta_Vy_up*0.5*Vy[l][m]*hD_AT_III*(AT_III[l][m+1]-AT_III[l][m]);
	   fx_XIa[l]=-h2Dtau_XIa*XIa[l][m]-h2D_XIa*F_XIa(v_u2aF, v_u11, v_u11aF, v_uat3)-(XIa[l][m-1]-2*XIa[l][m]+XIa[l][m+1])+delta_Vy_down*0.5*hD_XIa*Vy[l][m-1]*(XIa[l][m]-XIa[l][m-1])+delta_Vy_up*0.5*Vy[l][m]*hD_XIa*(XIa[l][m+1]-XIa[l][m]);
 	   fx_XI[l]=-h2Dtau_XI*XI[l][m]-h2D_XI*F_XI(v_u2aF, v_u11)-(XI[l][m-1]-2*XI[l][m]+XI[l][m+1])+delta_Vy_down*0.5*hD_XI*Vy[l][m-1]*(XI[l][m]-XI[l][m-1])+delta_Vy_up*0.5*Vy[l][m]*hD_XI*(XI[l][m+1]-XI[l][m]);
 	   fx_IIa_sTm[l]=-h2Dtau_IIa_sTm*IIa_sTm[l][m]-h2D_IIa_sTm*F_IIa_sTm(v_u2aF, v_u2a_sTm, v_usTm, v_uat3)-(IIa_sTm[l][m-1]-2*IIa_sTm[l][m]+IIa_sTm[l][m+1])+delta_Vy_down*0.5*hD_IIa_sTm*Vy[l][m-1]*(IIa_sTm[l][m]-IIa_sTm[l][m-1])+delta_Vy_up*0.5*Vy[l][m]*hD_IIa_sTm*(IIa_sTm[l][m+1]-IIa_sTm[l][m]);
 	   fx_sTm[l]=-h2Dtau_sTm*sTm[l][m]-h2D_sTm*F_sTm(v_u2aF, v_u2a_sTm, v_usTm, v_uat3)-(sTm[l][m-1]-2*sTm[l][m]+sTm[l][m+1])+delta_Vy_down*0.5*hD_sTm*Vy[l][m-1]*(sTm[l][m]-sTm[l][m-1])+delta_Vy_up*0.5*Vy[l][m]*hD_sTm*(sTm[l][m+1]-sTm[l][m]); 
 	   fx_Fg[l]=-h2Dtau_Fg*Fg[l][m]-h2D_Fg*F_Fg(v_u2aF, v_uFg)-(Fg[l][m-1]-2*Fg[l][m]+Fg[l][m+1])+delta_Vy_down*0.5*hD_Fg*Vy[l][m-1]*(Fg[l][m]-Fg[l][m-1])+delta_Vy_up*0.5*Vy[l][m]*hD_Fg*(Fg[l][m+1]-Fg[l][m]); 
	   fx_Fn_s[l]=-tau1*Fn_s[l][m]-F_Fn_s(v_u2aF, v_uFg, v_uFn_s);//+delta_Vy_down*0.5*h1*Vy[l][m-1]*(Fn_s[l][m]-Fn_s[l][m-1])+delta_Vy_up*0.5*Vy[l][m]*h1*(Fn_s[l][m+1]-Fn_s[l][m]);
//	   -tau1*Fn[l][m]-F_Fn(v_u2aF, v_uFg)+delta_Vy_down*0.5*h1*Vy[l][m-1]*(Fn[l][m]-Fn[l][m-1])+delta_Vy_up*0.5*Vy[l][m]*h1*(Fn[l][m+1]-Fn[l][m]); 
// 	   fx_Fn_p[l]=-tau1*Fn_p[l][m]-F_Fn_p(v_uFn_s,v_uFn_p, v_10uFn_p, v10uFn_p, v0_1uFn_p, v01uFn_p);
//	   Fn_p_temp[l][m]=v_uFn_p+tau*F_Fn_p(v_uFn_s,v_uFn_p);
	   }
 
 
 bx_VIIa[0]=0;	   cx_VIIa[0]=1;
 bx_VII[0]=0;	   cx_VII[0]=1;
 bx_IX[0]=0;	   cx_IX[0]=1;
 bx_IXa[0]=0; 	   cx_IXa[0]=1;
 bx_X[0]=0;	       cx_X[0]=1;
 bx_Xa[0]=0; 	   cx_Xa[0]=1;
 bx_IIa[0]=0;	   cx_IIa[0]=1;
 bx_II[0]=0;	   cx_II[0]=1;
 bx_VIIIa[0]=0;	   cx_VIIIa[0]=1;
 bx_VIII[0]=0;	   cx_VIII[0]=1;
 bx_Va[0]=0;	   cx_Va[0]=1;
 bx_V[0]=0;        cx_V[0]=1;
 bx_PC[0]=0; 	   cx_PC[0]=1;
 bx_PCa[0]=0; 	   cx_PCa[0]=1;
 bx_Xa_TFPI[0]=0;  cx_Xa_TFPI[0]=1;
 bx_TFPI[0]=0;	   cx_TFPI[0]=1;
 bx_AT_III[0]=0;   cx_AT_III[0]=1;
 bx_XIa[0]=0;	   cx_XIa[0]=1;
 bx_XI[0]=0;	   cx_XI[0]=1;
 bx_IIa_sTm[0]=0;  cx_IIa_sTm[0]=1;
 bx_sTm[0]=0;      cx_sTm[0]=1;
 bx_Fg[0]=0;	   cx_Fg[0]=1;
 bx_Fn_s[0]=0;	   cx_Fn_s[0]=1;
 //bx_Fn_p[0]=0;	   cx_Fn_p[0]=1;
 
 
 ax_VIIa[NMAXX]=1;	      cx_VIIa[NMAXX]=1;
 ax_VII[NMAXX]=1;	      cx_VII[NMAXX]=1;
 ax_IX[NMAXX]=1;	      cx_IX[NMAXX]=1;
 ax_IXa[NMAXX]=1;	      cx_IXa[NMAXX]=1;
 ax_X[NMAXX]=1;	 	      cx_X[NMAXX]=1;
 ax_Xa[NMAXX]=1;	      cx_Xa[NMAXX]=1;
 ax_IIa[NMAXX]=1;	      cx_IIa[NMAXX]=1;
 ax_II[NMAXX]=1;	      cx_II[NMAXX]=1;
 ax_VIIIa[NMAXX]=1;	      cx_VIIIa[NMAXX]=1;
 ax_VIII[NMAXX]=1;        cx_VIII[NMAXX]=1;
 ax_Va[NMAXX]=1;	      cx_Va[NMAXX]=1;
 ax_V[NMAXX]=1;	          cx_V[NMAXX]=1;
 ax_PC[NMAXX]=1;          cx_PC[NMAXX]=1;
 ax_PCa[NMAXX]=1;         cx_PCa[NMAXX]=1;
 ax_Xa_TFPI[NMAXX]=1;	  cx_Xa_TFPI[NMAXX]=1;
 ax_TFPI[NMAXX]=1;	      cx_TFPI[NMAXX]=1;
 ax_AT_III[NMAXX]=1;	  cx_AT_III[NMAXX]=1;
 ax_XIa[NMAXX]=1;	      cx_XIa[NMAXX]=1;
 ax_XI[NMAXX]=1;		  cx_XI[NMAXX]=1;
 ax_IIa_sTm[NMAXX]=1;     cx_IIa_sTm[NMAXX]=1;
 ax_sTm[NMAXX]=1;         cx_sTm[NMAXX]=1;
 ax_Fg[NMAXX]=1;	      cx_Fg[NMAXX]=1;
 ax_Fn_s[NMAXX]=1;	      cx_Fn_s[NMAXX]=1;
// ax_Fn_p[NMAXX]=1;	      cx_Fn_p[NMAXX]=1;
 
    fx_VIIa[0]=VIIaMax;
    fx_VII[0]=VIIMax;
    fx_IXa[0]=0;
    fx_IX[0]=IXMax;
    fx_Xa[0]=0;
    fx_X[0]=XMax;
    fx_IIa[0]=0;
    fx_II[0]=IIMax;
    fx_VIIIa[0]=0;
    fx_VIII[0]=VIIIMax;
    fx_Va[0]=0;
    fx_V[0]=VMax;
    fx_PCa[0]=0;
    fx_PC[0]=PCMax;
    fx_Xa_TFPI[0]=0;
    fx_TFPI[0]=TFPIMax; 
    fx_AT_III[0]=AT_IIIMax;
    fx_XIa[0]=0;
    fx_XI[0]=XIMax;
    fx_IIa_sTm[0]=0;
    fx_sTm[0]=0; 
    fx_Fg[0]=FgMax;         
	fx_Fn_s[0]=0;            
	//fx_Fn_p[0]=0;            
       
    fx_VIIa[NMAXX]=0;
    fx_VII[NMAXX]=0;
    fx_IXa[NMAXX]=0;
    fx_IX[NMAXX]=0;
    fx_Xa[NMAXX]=0;
    fx_X[NMAXX]=0;
    fx_IIa[NMAXX]=0;
    fx_II[NMAXX]=0;
    fx_VIIIa[NMAXX]=0;
    fx_VIII[NMAXX]=0;
    fx_Va[NMAXX]=0;
    fx_V[NMAXX]=0;
    fx_PCa[NMAXX]=0;
    fx_PC[NMAXX]=0;
    fx_Xa_TFPI[NMAXX]=0;
    fx_TFPI[NMAXX]=0; 
    fx_AT_III[NMAXX]=0;
    fx_XIa[NMAXX]=0;
    fx_XI[NMAXX]=0;
    fx_IIa_sTm[NMAXX]=0;
    fx_sTm[NMAXX]=0; 
    fx_Fg[NMAXX]=0; 
	fx_Fn_s[NMAXX]=0; 
	//fx_Fn_p[NMAXX]=0; 
 
 //VIIa

 CC=cx_VIIa[0];
 AA=ax_VIIa[1];
 FF=fx_VIIa[0];
 FI=fx_VIIa[1];
 
 kappa[0]=0;        
 
 for (i=0;i<=NMAXX-1;i++)
 {   
 value1=CC;
 value2=bx_VIIa[i];
 if(fabs(value1)>=fabs(value2))
{
 alfa[i+1]=bx_VIIa[i]/CC;
 betta[i+1]=FF/CC;
 CC=cx_VIIa[i+1]-AA*alfa[i+1];
 FF=FI+AA*betta[i+1];
 tetta[i+1]=kappa[i];
 kappa[i+1]=i+1;
 if(i!=NMAXX-1){AA=ax_VIIa[i+2];FI=fx_VIIa[i+2];}
 }     
 
 if(fabs(value1)<fabs(value2))
 {
 alfa[i+1]=CC/bx_VIIa[i];
 betta[i+1]=-FF/bx_VIIa[i];
 CC=cx_VIIa[i+1]*alfa[i+1]-AA;
 FF=FI-cx_VIIa[i+1]*betta[i+1];
 tetta[i+1]=i+1;
 kappa[i+1]=kappa[i];
 if(i!=NMAXX-1){ AA=alfa[i+1]*ax_VIIa[i+2];FI=fx_VIIa[i+2]+ax_VIIa[i+2]*betta[i+1];}              
 }                     
                        
 }
 
 VIIa_temp[(int)kappa[NMAXX]][m]=FF/CC;
 
 for (i=NMAXX-1;i>=0;i--)
 {
 VIIa_temp[(int)tetta[i+1]][m]=alfa[i+1]*VIIa_temp[(int)kappa[i+1]][m]+betta[i+1];
 }
 
 
  //VII
 CC=cx_VII[0];
 AA=ax_VII[1];
 FF=fx_VII[0];
 FI=fx_VII[1];
 
 kappa[0]=0;        
 
 for (i=0;i<=NMAXX-1;i++)
 {   
 value1=CC;
 value2=bx_VII[i];
 if(fabs(value1)>=fabs(value2))
 {
 alfa[i+1]=bx_VII[i]/CC;
 betta[i+1]=FF/CC;
 CC=cx_VII[i+1]-AA*alfa[i+1];
 FF=FI+AA*betta[i+1];
 tetta[i+1]=kappa[i];
 kappa[i+1]=i+1;
 
 if(i!=NMAXX-1)
 {
 AA=ax_VII[i+2];
 FI=fx_VII[i+2];
 }
 }
 
  
 if(fabs(value1)<fabs(value2))
 {
 alfa[i+1]=CC/bx_VII[i];
 betta[i+1]=-FF/bx_VII[i];
 CC=cx_VII[i+1]*alfa[i+1]-AA;
 FF=FI-cx_VII[i+1]*betta[i+1];
 tetta[i+1]=i+1;
 kappa[i+1]=kappa[i];
 if(i!=NMAXX-1)
 {
 AA=alfa[i+1]*ax_VII[i+2];
 FI=fx_VII[i+2]+ax_VII[i+2]*betta[i+1];
 }              
 }
                                  
 }
 
 VII_temp[(int)kappa[NMAXX]][m]=FF/CC;
 
 for (i=NMAXX-1;i>=0;i--)
 {
 VII_temp[(int)tetta[i+1]][m]=alfa[i+1]*VII_temp[(int)kappa[i+1]][m]+betta[i+1];
 }
 //IX
 
 CC=cx_IX[0];
 AA=ax_IX[1];
 FF=fx_IX[0];
 FI=fx_IX[1];
 
 kappa[0]=0;        
 
 for (i=0;i<=NMAXX-1;i++)
 {   
 value1=CC;
 value2=bx_IX[i];
 if(fabs(value1)>=fabs(value2))
 {
 alfa[i+1]=bx_IX[i]/CC;
 betta[i+1]=FF/CC;
 CC=cx_IX[i+1]-AA*alfa[i+1];
 FF=FI+AA*betta[i+1];
 tetta[i+1]=kappa[i];
 kappa[i+1]=i+1;
 
if(i!=NMAXX-1)
 {
 AA=ax_IX[i+2];
 FI=fx_IX[i+2];
 }
 }
 
  
 if(fabs(value1)<fabs(value2))
 {
 alfa[i+1]=CC/bx_IX[i];
 betta[i+1]=-FF/bx_IX[i];
 CC=cx_IX[i+1]*alfa[i+1]-AA;
 FF=FI-cx_IX[i+1]*betta[i+1];
 tetta[i+1]=i+1;
 kappa[i+1]=kappa[i];
 if(i!=NMAXX-1)
 {
 AA=alfa[i+1]*ax_IX[i+2];
 FI=fx_IX[i+2]+ax_IX[i+2]*betta[i+1];
 }              
 }
                                  
 }
 
 IX_temp[(int)kappa[NMAXX]][m]=FF/CC;
 
 for (i=NMAXX-1;i>=0;i--)
 {
 IX_temp[(int)tetta[i+1]][m]=alfa[i+1]*IX_temp[(int)kappa[i+1]][m]+betta[i+1];
 }
 
 //IXa
 CC=cx_IXa[0];
 AA=ax_IXa[1];
 FF=fx_IXa[0];
 FI=fx_IXa[1];
 
 kappa[0]=0;        
 
 for (i=0;i<=NMAXX-1;i++)
 {   
 value1=CC;
 value2=bx_IXa[i];
 if(fabs(value1)>=fabs(value2))
 {
 alfa[i+1]=bx_IXa[i]/CC;
 betta[i+1]=FF/CC;
 CC=cx_IXa[i+1]-AA*alfa[i+1];
 FF=FI+AA*betta[i+1];
 tetta[i+1]=kappa[i];
 kappa[i+1]=i+1;
 
 if(i!=NMAXX-1)
 {
 AA=ax_IXa[i+2];
 FI=fx_IXa[i+2];
 }
 }
 
  
 if(fabs(value1)<fabs(value2))
 {
 alfa[i+1]=CC/bx_IXa[i];
 betta[i+1]=-FF/bx_IXa[i];
 CC=cx_IXa[i+1]*alfa[i+1]-AA;
 FF=FI-cx_IXa[i+1]*betta[i+1];
 tetta[i+1]=i+1;
 kappa[i+1]=kappa[i];
 if(i!=NMAXX-1)
 {
 AA=alfa[i+1]*ax_IXa[i+2];
 FI=fx_IXa[i+2]+ax_IXa[i+2]*betta[i+1];
 }              
 }
                                  
 }
 
 IXa_temp[(int)kappa[NMAXX]][m]=FF/CC;
 
 for (i=NMAXX-1;i>=0;i--)
 {
 IXa_temp[(int)tetta[i+1]][m]=alfa[i+1]*IXa_temp[(int)kappa[i+1]][m]+betta[i+1];
 }
 
 //X
 CC=cx_X[0];
 AA=ax_X[1];
 FF=fx_X[0];
 FI=fx_X[1];
 
 kappa[0]=0;        
 
 for (i=0;i<=NMAXX-1;i++)
 {   
 value1=CC;
 value2=bx_X[i];
 if(fabs(value1)>=fabs(value2))
 {
 alfa[i+1]=bx_X[i]/CC;
 betta[i+1]=FF/CC;
 CC=cx_X[i+1]-AA*alfa[i+1];
 FF=FI+AA*betta[i+1];
 tetta[i+1]=kappa[i];
 kappa[i+1]=i+1;
 
 if(i!=NMAXX-1)
 {
 AA=ax_X[i+2];
 FI=fx_X[i+2];
 }
 }
 
  
 if(fabs(value1)<fabs(value2))
 {
 alfa[i+1]=CC/bx_X[i];
 betta[i+1]=-FF/bx_X[i];
 CC=cx_X[i+1]*alfa[i+1]-AA;
 FF=FI-cx_X[i+1]*betta[i+1];
 tetta[i+1]=i+1;
 kappa[i+1]=kappa[i];
 if(i!=NMAXX-1)
 {
 AA=alfa[i+1]*ax_X[i+2];
 FI=fx_X[i+2]+ax_X[i+2]*betta[i+1];
 }              
 }
                                  
 }
 
 X_temp[(int)kappa[NMAXX]][m]=FF/CC;
 
 for (i=NMAXX-1;i>=0;i--)
 {
 X_temp[(int)tetta[i+1]][m]=alfa[i+1]*X_temp[(int)kappa[i+1]][m]+betta[i+1];
 }
 
 //Xa
 CC=cx_Xa[0];
 AA=ax_Xa[1];
 FF=fx_Xa[0];
 FI=fx_Xa[1];
 
 kappa[0]=0;        
 
 for (i=0;i<=NMAXX-1;i++)
 {   
 value1=CC;
 value2=bx_Xa[i];
 if(fabs(value1)>=fabs(value2))
 {
 alfa[i+1]=bx_Xa[i]/CC;
 betta[i+1]=FF/CC;
 CC=cx_Xa[i+1]-AA*alfa[i+1];
 FF=FI+AA*betta[i+1];
 tetta[i+1]=kappa[i];
 kappa[i+1]=i+1;
 
 if(i!=NMAXX-1)
 {
 AA=ax_Xa[i+2];
 FI=fx_Xa[i+2];
 }
 }
 
  
 if(fabs(value1)<fabs(value2))
 {
 alfa[i+1]=CC/bx_Xa[i];
 betta[i+1]=-FF/bx_Xa[i];
 CC=cx_Xa[i+1]*alfa[i+1]-AA;
 FF=FI-cx_Xa[i+1]*betta[i+1];
 tetta[i+1]=i+1;
 kappa[i+1]=kappa[i];
 if(i!=NMAXX-1)
 {
 AA=alfa[i+1]*ax_Xa[i+2];
 FI=fx_Xa[i+2]+ax_Xa[i+2]*betta[i+1];
 }              
 }
                                  
 }

 Xa_temp[(int)kappa[NMAXX]][m]=FF/CC;

 for (i=NMAXX-1;i>=0;i--)
 {
 Xa_temp[(int)tetta[i+1]][m]=alfa[i+1]*Xa_temp[(int)kappa[i+1]][m]+betta[i+1];
 }
 
 //II
 
 CC=cx_II[0];
 AA=ax_II[1];
 FF=fx_II[0];
 FI=fx_II[1];
 
 kappa[0]=0;        
 
 for (i=0;i<=NMAXX-1;i++)
 {   
 value1=CC;
 value2=bx_II[i];
 if(fabs(value1)>=fabs(value2))
 {
 alfa[i+1]=bx_II[i]/CC;
 betta[i+1]=FF/CC;
 CC=cx_II[i+1]-AA*alfa[i+1];
 FF=FI+AA*betta[i+1];
 tetta[i+1]=kappa[i];
 kappa[i+1]=i+1;
 
 if(i!=NMAXX-1)
 {
 AA=ax_II[i+2];
 FI=fx_II[i+2];
 }
 }
 
  
 if(fabs(value1)<fabs(value2))
 {
 alfa[i+1]=CC/bx_II[i];
 betta[i+1]=-FF/bx_II[i];
 CC=cx_II[i+1]*alfa[i+1]-AA;
 FF=FI-cx_II[i+1]*betta[i+1];
 tetta[i+1]=i+1;
 kappa[i+1]=kappa[i];
 if(i!=NMAXX-1)
 {
 AA=alfa[i+1]*ax_II[i+2];
 FI=fx_II[i+2]+ax_II[i+2]*betta[i+1];
 }              
 }
                                  
 }
 
 II_temp[(int)kappa[NMAXX]][m]=FF/CC;
 
 for (i=NMAXX-1;i>=0;i--)
 {
 II_temp[(int)tetta[i+1]][m]=alfa[i+1]*II_temp[(int)kappa[i+1]][m]+betta[i+1];
 }
 
 //IIa
 CC=cx_IIa[0];
 AA=ax_IIa[1];
 FF=fx_IIa[0];
 FI=fx_IIa[1];
 
 kappa[0]=0;        
 
 for (i=0;i<=NMAXX-1;i++)
 {   
 value1=CC;
value2=bx_IIa[i];
 if(fabs(value1)>=fabs(value2))
 {
 alfa[i+1]=bx_IIa[i]/CC;
 betta[i+1]=FF/CC;
 CC=cx_IIa[i+1]-AA*alfa[i+1];
 FF=FI+AA*betta[i+1];
 tetta[i+1]=kappa[i];
 kappa[i+1]=i+1;
 
 if(i!=NMAXX-1)
 {
 AA=ax_IIa[i+2];
 FI=fx_IIa[i+2];
 }
 }
 
  
 if(fabs(value1)<fabs(value2))
 {
 alfa[i+1]=CC/bx_IIa[i];
 betta[i+1]=-FF/bx_IIa[i];
 CC=cx_IIa[i+1]*alfa[i+1]-AA;
 FF=FI-cx_IIa[i+1]*betta[i+1];
 tetta[i+1]=i+1;
 kappa[i+1]=kappa[i];
 if(i!=NMAXX-1)
 {
 AA=alfa[i+1]*ax_IIa[i+2];
 FI=fx_IIa[i+2]+ax_IIa[i+2]*betta[i+1];
 }              
 }
                                  
 }
 
 IIa_temp[(int)kappa[NMAXX]][m]=FF/CC;
 
 for (i=NMAXX-1;i>=0;i--)
 {
 IIa_temp[(int)tetta[i+1]][m]=alfa[i+1]*IIa_temp[(int)kappa[i+1]][m]+betta[i+1];
}
 
 //VIIIa
 
 CC=cx_VIIIa[0];
 AA=ax_VIIIa[1];
 FF=fx_VIIIa[0];
 FI=fx_VIIIa[1];
 
 kappa[0]=0;        
 
 for (i=0;i<=NMAXX-1;i++)
 {   
 value1=CC;
 value2=bx_VIIIa[i];
 if(fabs(value1)>=fabs(value2))
 {
 alfa[i+1]=bx_VIIIa[i]/CC;
 betta[i+1]=FF/CC;
 CC=cx_VIIIa[i+1]-AA*alfa[i+1];
 FF=FI+AA*betta[i+1];
 tetta[i+1]=kappa[i];
 kappa[i+1]=i+1;
 
 if(i!=NMAXX-1)
 {
 AA=ax_VIIIa[i+2];
 FI=fx_VIIIa[i+2];
 }
 }
 
  
 if(fabs(value1)<fabs(value2))
 {
 alfa[i+1]=CC/bx_VIIIa[i];
 betta[i+1]=-FF/bx_VIIIa[i];
 CC=cx_VIIIa[i+1]*alfa[i+1]-AA;
 FF=FI-cx_VIIIa[i+1]*betta[i+1];
 tetta[i+1]=i+1;
 kappa[i+1]=kappa[i];
 if(i!=NMAXX-1)
 {
 AA=alfa[i+1]*ax_VIIIa[i+2];
 FI=fx_VIIIa[i+2]+ax_VIIIa[i+2]*betta[i+1];
 }              
 }
                                  
 }
 
 VIIIa_temp[(int)kappa[NMAXX]][m]=FF/CC;
 
 for (i=NMAXX-1;i>=0;i--)
 {
 VIIIa_temp[(int)tetta[i+1]][m]=alfa[i+1]*VIIIa_temp[(int)kappa[i+1]][m]+betta[i+1];
 }
 
 //VIII
 
 CC=cx_VIII[0];
 AA=ax_VIII[1];
 FF=fx_VIII[0];
 FI=fx_VIII[1];
 
 kappa[0]=0;        
 
 for (i=0;i<=NMAXX-1;i++)
 {   
 value1=CC;
 value2=bx_VIII[i];
 if(fabs(value1)>=fabs(value2))
 {
 alfa[i+1]=bx_VIII[i]/CC;
 betta[i+1]=FF/CC;
 CC=cx_VIII[i+1]-AA*alfa[i+1];
 FF=FI+AA*betta[i+1];
 tetta[i+1]=kappa[i];
 kappa[i+1]=i+1;
 
 if(i!=NMAXX-1)
 {
 AA=ax_VIII[i+2];
 FI=fx_VIII[i+2];
 }   
 }
 
  
 if(fabs(value1)<fabs(value2))
 {
 alfa[i+1]=CC/bx_VIII[i];
 betta[i+1]=-FF/bx_VIII[i];
 CC=cx_VIII[i+1]*alfa[i+1]-AA;
 FF=FI-cx_VIII[i+1]*betta[i+1];
 tetta[i+1]=i+1;
 kappa[i+1]=kappa[i];
 if(i!=NMAXX-1)
 {
 AA=alfa[i+1]*ax_VIII[i+2];
 FI=fx_VIII[i+2]+ax_VIII[i+2]*betta[i+1];
 }              
 }
                                  
 }
 
 VIII_temp[(int)kappa[NMAXX]][m]=FF/CC;
 
 for (i=NMAXX-1;i>=0;i--)
 {
 VIII_temp[(int)tetta[i+1]][m]=alfa[i+1]*VIII_temp[(int)kappa[i+1]][m]+betta[i+1];
 }
 
 //V

 CC=cx_V[0];
 AA=ax_V[1];
 FF=fx_V[0];
 FI=fx_V[1];
 
 kappa[0]=0;        
 
 for (i=0;i<=NMAXX-1;i++)
 {   
value1=CC;
 value2=bx_V[i];
 if(fabs(value1)>=fabs(value2))
 {
 alfa[i+1]=bx_V[i]/CC;
 betta[i+1]=FF/CC;
 CC=cx_V[i+1]-AA*alfa[i+1];
 FF=FI+AA*betta[i+1];
 tetta[i+1]=kappa[i];
 kappa[i+1]=i+1;
 
 if(i!=NMAXX-1)
 {
 AA=ax_V[i+2];
 FI=fx_V[i+2];
 }
 }
 
  
 if(fabs(value1)<fabs(value2))
 {
 alfa[i+1]=CC/bx_V[i];
 betta[i+1]=-FF/bx_V[i];
 CC=cx_V[i+1]*alfa[i+1]-AA;
 FF=FI-cx_V[i+1]*betta[i+1];
 tetta[i+1]=i+1;
 kappa[i+1]=kappa[i];
 if(i!=NMAXX-1)
 {
 AA=alfa[i+1]*ax_V[i+2];
 FI=fx_V[i+2]+ax_V[i+2]*betta[i+1];
 }              
 }
                                  
 }
 
 V_temp[(int)kappa[NMAXX]][m]=FF/CC;
 
 for (i=NMAXX-1;i>=0;i--)
 {
 V_temp[(int)tetta[i+1]][m]=alfa[i+1]*V_temp[(int)kappa[i+1]][m]+betta[i+1];
 }
 
 //Va
 CC=cx_Va[0];
 AA=ax_Va[1];
 FF=fx_Va[0];
 FI=fx_Va[1];
 
 kappa[0]=0;        
 
for (i=0;i<=NMAXX-1;i++)
 {   
 value1=CC;
 value2=bx_Va[i];
 if(fabs(value1)>=fabs(value2))
 {
 alfa[i+1]=bx_Va[i]/CC;
 betta[i+1]=FF/CC;
 CC=cx_Va[i+1]-AA*alfa[i+1];
 FF=FI+AA*betta[i+1];
 tetta[i+1]=kappa[i];
 kappa[i+1]=i+1;
 
 if(i!=NMAXX-1)
 {
 AA=ax_Va[i+2];
 FI=fx_Va[i+2];
 }
 }
 
  
 if(fabs(value1)<fabs(value2))
 {
 alfa[i+1]=CC/bx_Va[i];
 betta[i+1]=-FF/bx_Va[i];
 CC=cx_Va[i+1]*alfa[i+1]-AA;
 FF=FI-cx_Va[i+1]*betta[i+1];
 tetta[i+1]=i+1;
 kappa[i+1]=kappa[i];
 if(i!=NMAXX-1)
 {
 AA=alfa[i+1]*ax_Va[i+2];
 FI=fx_Va[i+2]+ax_Va[i+2]*betta[i+1];
 }              
 }
                                  
 }
 
 Va_temp[(int)kappa[NMAXX]][m]=FF/CC;
 
 for (i=NMAXX-1;i>=0;i--)
 {
 Va_temp[(int)tetta[i+1]][m]=alfa[i+1]*Va_temp[(int)kappa[i+1]][m]+betta[i+1];
 }
 
 
 //PC
 CC=cx_PC[0];
 AA=ax_PC[1];
 FF=fx_PC[0];
 FI=fx_PC[1];
 
 kappa[0]=0;        
 
 for (i=0;i<=NMAXX-1;i++)
 {   
 value1=CC;
 value2=bx_PC[i];
 if(fabs(value1)>=fabs(value2))
 {
  alfa[i+1]=bx_PC[i]/CC;
  betta[i+1]=FF/CC;
 CC=cx_PC[i+1]-AA*alfa[i+1];
 FF=FI+AA*betta[i+1];
 tetta[i+1]=kappa[i];
 kappa[i+1]=i+1;
 
 if(i!=NMAXX-1)
 {
 AA=ax_PC[i+2];
 FI=fx_PC[i+2];
 }
}
 
  
 if(fabs(value1)<fabs(value2))
 {
 alfa[i+1]=CC/bx_PC[i];
 betta[i+1]=-FF/bx_PC[i];
 CC=cx_PC[i+1]*alfa[i+1]-AA;
 FF=FI-cx_PC[i+1]*betta[i+1];
 tetta[i+1]=i+1;
 kappa[i+1]=kappa[i];
 if(i!=NMAXX-1)
 {
 AA=alfa[i+1]*ax_PC[i+2];
 FI=fx_PC[i+2]+ax_PC[i+2]*betta[i+1];
 }              
 }
                                  
 }
 
 PC_temp[(int)kappa[NMAXX]][m]=FF/CC;
 
 for (i=NMAXX-1;i>=0;i--)
 {
 PC_temp[(int)tetta[i+1]][m]=alfa[i+1]*PC_temp[(int)kappa[i+1]][m]+betta[i+1];
 }
 
 
 //PCa
 CC=cx_PCa[0];
 AA=ax_PCa[1];
 FF=fx_PCa[0];
 FI=fx_PCa[1];
 
 kappa[0]=0;        
 
 for (i=0;i<=NMAXX-1;i++)
 {   
 value1=CC;
 value2=bx_PCa[i];
 if(fabs(value1)>=fabs(value2))
 {
 alfa[i+1]=bx_PCa[i]/CC;
 betta[i+1]=FF/CC;
 CC=cx_PCa[i+1]-AA*alfa[i+1];
 FF=FI+AA*betta[i+1];
 tetta[i+1]=kappa[i];
 kappa[i+1]=i+1;
 
 if(i!=NMAXX-1)
 {
 AA=ax_PCa[i+2];
 FI=fx_PCa[i+2];
 }
 }
 
  
 if(fabs(value1)<fabs(value2))
 {
 alfa[i+1]=CC/bx_PCa[i];
 betta[i+1]=-FF/bx_PCa[i];
 CC=cx_PCa[i+1]*alfa[i+1]-AA;
 FF=FI-cx_PCa[i+1]*betta[i+1];
 tetta[i+1]=i+1;
 kappa[i+1]=kappa[i];
 if(i!=NMAXX-1)
 {
 AA=alfa[i+1]*ax_PCa[i+2];
 FI=fx_PCa[i+2]+ax_PCa[i+2]*betta[i+1];
 }              
 }
                                  
 }

 PCa_temp[(int)kappa[NMAXX]][m]=FF/CC;
 
 for (i=NMAXX-1;i>=0;i--)
 {
 PCa_temp[(int)tetta[i+1]][m]=alfa[i+1]*PCa_temp[(int)kappa[i+1]][m]+betta[i+1];
 }
 
 
 
 //Xa-TFPI
 
 CC=cx_Xa_TFPI[0];
 AA=ax_Xa_TFPI[1];
 FF=fx_Xa_TFPI[0];
 FI=fx_Xa_TFPI[1];
 
 kappa[0]=0;        
 
 for (i=0;i<=NMAXX-1;i++)
 {   
 value1=CC;
 value2=bx_Xa_TFPI[i];
 if(fabs(value1)>=fabs(value2))
 {
 alfa[i+1]=bx_Xa_TFPI[i]/CC;
 betta[i+1]=FF/CC;
 CC=cx_Xa_TFPI[i+1]-AA*alfa[i+1];
 FF=FI+AA*betta[i+1];
 tetta[i+1]=kappa[i];
 kappa[i+1]=i+1;
 
 if(i!=NMAXX-1)
 {
 AA=ax_Xa_TFPI[i+2];
 FI=fx_Xa_TFPI[i+2];
 }
 }
 
  
 if(fabs(value1)<fabs(value2))
 {
 alfa[i+1]=CC/bx_Xa_TFPI[i];
 betta[i+1]=-FF/bx_Xa_TFPI[i];
 CC=cx_Xa_TFPI[i+1]*alfa[i+1]-AA;
 FF=FI-cx_Xa_TFPI[i+1]*betta[i+1];
 tetta[i+1]=i+1;
 kappa[i+1]=kappa[i];
 if(i!=NMAXX-1)
 {
 AA=alfa[i+1]*ax_Xa_TFPI[i+2];
 FI=fx_Xa_TFPI[i+2]+ax_Xa_TFPI[i+2]*betta[i+1];
 }              
 }
                                  
 }
 
 Xa_TFPI_temp[(int)kappa[NMAXX]][m]=FF/CC;
 
 for (i=NMAXX-1;i>=0;i--)
 {
 Xa_TFPI_temp[(int)tetta[i+1]][m]=alfa[i+1]*Xa_TFPI_temp[(int)kappa[i+1]][m]+betta[i+1];
 }
 //TFPI
 
 CC=cx_TFPI[0];
 AA=ax_TFPI[1];
 FF=fx_TFPI[0];
 FI=fx_TFPI[1];
 
 kappa[0]=0;        
 
 for (i=0;i<=NMAXX-1;i++)
 {   
 value1=CC;
 value2=bx_TFPI[i];
 if(fabs(value1)>=fabs(value2))
 {
 alfa[i+1]=bx_TFPI[i]/CC;
 betta[i+1]=FF/CC;
 CC=cx_TFPI[i+1]-AA*alfa[i+1];
 FF=FI+AA*betta[i+1];
 tetta[i+1]=kappa[i];
 kappa[i+1]=i+1;
 
 if(i!=NMAXX-1)
 {
 AA=ax_TFPI[i+2];
 FI=fx_TFPI[i+2];
 }
 }
 
  
 if(fabs(value1)<fabs(value2))
 {
 alfa[i+1]=CC/bx_TFPI[i];
 betta[i+1]=-FF/bx_TFPI[i];
 CC=cx_TFPI[i+1]*alfa[i+1]-AA;
 FF=FI-cx_TFPI[i+1]*betta[i+1];
 tetta[i+1]=i+1;
 kappa[i+1]=kappa[i];
 if(i!=NMAXX-1)
 {
 AA=alfa[i+1]*ax_TFPI[i+2];
 FI=fx_TFPI[i+2]+ax_TFPI[i+2]*betta[i+1];
 }              
 }
                                  
 }
 
 TFPI_temp[(int)kappa[NMAXX]][m]=FF/CC;
 
 for (i=NMAXX-1;i>=0;i--)
 {
 TFPI_temp[(int)tetta[i+1]][m]=alfa[i+1]*TFPI_temp[(int)kappa[i+1]][m]+betta[i+1];
 }
 
 
 //AT_III
 
 CC=cx_AT_III[0];
 AA=ax_AT_III[1];
 FF=fx_AT_III[0];
 FI=fx_AT_III[1];
 
 kappa[0]=0;        
 
 for (i=0;i<=NMAXX-1;i++)
 {   
 value1=CC;
 value2=bx_AT_III[i];
 if(fabs(value1)>=fabs(value2))
 {
 alfa[i+1]=bx_AT_III[i]/CC;
 betta[i+1]=FF/CC;
 CC=cx_AT_III[i+1]-AA*alfa[i+1];
 FF=FI+AA*betta[i+1];
 tetta[i+1]=kappa[i];
 kappa[i+1]=i+1;
 
 if(i!=NMAXX-1)
 {
 AA=ax_AT_III[i+2];
 FI=fx_AT_III[i+2];
 }
 }
 
  
 if(fabs(value1)<fabs(value2))
 {
 alfa[i+1]=CC/bx_AT_III[i];
 betta[i+1]=-FF/bx_AT_III[i];
 CC=cx_AT_III[i+1]*alfa[i+1]-AA;
 FF=FI-cx_AT_III[i+1]*betta[i+1];
 tetta[i+1]=i+1;
 kappa[i+1]=kappa[i];
 if(i!=NMAXX-1)
 {
 AA=alfa[i+1]*ax_AT_III[i+2];
 FI=fx_II[i+2]+ax_AT_III[i+2]*betta[i+1];
 }              
 }
                                  
 }
 
 AT_III_temp[(int)kappa[NMAXX]][m]=FF/CC;
 
 for (i=NMAXX-1;i>=0;i--)
{
 AT_III_temp[(int)tetta[i+1]][m]=alfa[i+1]*AT_III_temp[(int)kappa[i+1]][m]+betta[i+1];
 //if(AT_III_temp[(int)tetta[i+1]][m]<0) AT_III_temp[(int)tetta[i+1]][m]=0;
 }
 
 
 //XIa
 CC=cx_XIa[0];
 AA=ax_XIa[1];
 FF=fx_XIa[0];
 FI=fx_XIa[1];
 
 kappa[0]=0;        
 
 for (i=0;i<=NMAXX-1;i++)
 {   
 value1=CC;
 value2=bx_XIa[i];
 if(fabs(value1)>=fabs(value2))
 {
 alfa[i+1]=bx_XIa[i]/CC;
 betta[i+1]=FF/CC;
 CC=cx_XIa[i+1]-AA*alfa[i+1];
 FF=FI+AA*betta[i+1];
 tetta[i+1]=kappa[i];
 kappa[i+1]=i+1;
 
 if(i!=NMAXX-1)
 {
 AA=ax_XIa[i+2];
 FI=fx_XIa[i+2];
 }
 }
 
  
 if(fabs(value1)<fabs(value2))
 {
 alfa[i+1]=CC/bx_XIa[i];
 betta[i+1]=-FF/bx_XIa[i];
 CC=cx_XIa[i+1]*alfa[i+1]-AA;
 FF=FI-cx_XIa[i+1]*betta[i+1];
 tetta[i+1]=i+1;
 kappa[i+1]=kappa[i];
 if(i!=NMAXX-1)
 {
  AA=alfa[i+1]*ax_XIa[i+2];
 FI=fx_XIa[i+2]+ax_XIa[i+2]*betta[i+1];
 }              
 }
                                  
 }
 
 XIa_temp[(int)kappa[NMAXX]][m]=FF/CC;
 
 for (i=NMAXX-1;i>=0;i--)
 {
 XIa_temp[(int)tetta[i+1]][m]=alfa[i+1]*XIa_temp[(int)kappa[i+1]][m]+betta[i+1];
 }
 
 
 //XI
 CC=cx_XI[0];
 AA=ax_XI[1];
 FF=fx_XI[0];
 FI=fx_XI[1];
 
 kappa[0]=0;        
 
 for (i=0;i<=NMAXX-1;i++)
 {   
 value1=CC;
 value2=bx_XI[i];
 if(fabs(value1)>=fabs(value2))
 {
 alfa[i+1]=bx_XI[i]/CC;
 betta[i+1]=FF/CC;
 CC=cx_XI[i+1]-AA*alfa[i+1];
 FF=FI+AA*betta[i+1];
 tetta[i+1]=kappa[i];
 kappa[i+1]=i+1;
 
 if(i!=NMAXX-1)
 {
 AA=ax_XI[i+2];
 FI=fx_XI[i+2];
}
 }
 
  
 if(fabs(value1)<fabs(value2))
 {
 alfa[i+1]=CC/bx_XI[i];
 betta[i+1]=-FF/bx_XI[i];
 CC=cx_XI[i+1]*alfa[i+1]-AA;
 FF=FI-cx_XI[i+1]*betta[i+1];
 tetta[i+1]=i+1;
 kappa[i+1]=kappa[i];
 if(i!=NMAXX-1)
 {
 AA=alfa[i+1]*ax_XI[i+2];
 FI=fx_XI[i+2]+ax_XI[i+2]*betta[i+1];
 }              
 }
                                  
 }
 
 XI_temp[(int)kappa[NMAXX]][m]=FF/CC;
 
 for (i=NMAXX-1;i>=0;i--)
 {
 XI_temp[(int)tetta[i+1]][m]=alfa[i+1]*XI_temp[(int)kappa[i+1]][m]+betta[i+1];
 }
 
 
 //IIa_sTm
 CC=cx_IIa_sTm[0];
 AA=ax_IIa_sTm[1];
 FF=fx_IIa_sTm[0];
 FI=fx_IIa_sTm[1];
 
 kappa[0]=0;        
 
 for (i=0;i<=NMAXX-1;i++)
 {   
 value1=CC;
 value2=bx_IIa_sTm[i];
 if(fabs(value1)>=fabs(value2))
 {
 alfa[i+1]=bx_IIa_sTm[i]/CC;
 betta[i+1]=FF/CC;
 CC=cx_IIa_sTm[i+1]-AA*alfa[i+1];
 FF=FI+AA*betta[i+1];
 tetta[i+1]=kappa[i];
 kappa[i+1]=i+1;
 
 if(i!=NMAXX-1)
 {
 AA=ax_IIa_sTm[i+2];
 FI=fx_IIa_sTm[i+2];
 }
 }
 
  
 if(fabs(value1)<fabs(value2))
 {
 alfa[i+1]=CC/bx_IIa_sTm[i];
 betta[i+1]=-FF/bx_IIa_sTm[i];
 CC=cx_IIa_sTm[i+1]*alfa[i+1]-AA;
 FF=FI-cx_IIa_sTm[i+1]*betta[i+1];
 tetta[i+1]=i+1;
 kappa[i+1]=kappa[i];
 if(i!=NMAXX-1)
 {
 AA=alfa[i+1]*ax_IIa_sTm[i+2];
 FI=fx_IIa_sTm[i+2]+ax_IIa_sTm[i+2]*betta[i+1];
 }              
 }
                                  
 }
 
 IIa_sTm_temp[(int)kappa[NMAXX]][m]=FF/CC;
 
 for (i=NMAXX-1;i>=0;i--)
 {
 IIa_sTm_temp[(int)tetta[i+1]][m]=alfa[i+1]*IIa_sTm_temp[(int)kappa[i+1]][m]+betta[i+1];
 }
 

 //sTm
CC=cx_sTm[0];
AA=ax_sTm[1];
FF=fx_sTm[0];
 FI=fx_sTm[1];
 
 kappa[0]=0;        
 
 for (i=0;i<=NMAXX-1;i++)
 {   
 value1=CC;
 value2=bx_sTm[i];
 if(fabs(value1)>=fabs(value2))
 {
 alfa[i+1]=bx_sTm[i]/CC;
 betta[i+1]=FF/CC;
 CC=cx_sTm[i+1]-AA*alfa[i+1];
 FF=FI+AA*betta[i+1];
 tetta[i+1]=kappa[i];
 kappa[i+1]=i+1;
 
 if(i!=NMAXX-1)
 {
 AA=ax_sTm[i+2];
 FI=fx_sTm[i+2];
 }
 }
 
  
 if(fabs(value1)<fabs(value2))
 {
 alfa[i+1]=CC/bx_sTm[i];
 betta[i+1]=-FF/bx_sTm[i];
 CC=cx_sTm[i+1]*alfa[i+1]-AA;
 FF=FI-cx_sTm[i+1]*betta[i+1];
 tetta[i+1]=i+1;
 kappa[i+1]=kappa[i];
 if(i!=NMAXX-1)
 {
 AA=alfa[i+1]*ax_sTm[i+2];
 FI=fx_sTm[i+2]+ax_sTm[i+2]*betta[i+1];
 }              
 }
                                  
 }
 
 sTm_temp[(int)kappa[NMAXX]][m]=FF/CC;
 
 for (i=NMAXX-1;i>=0;i--)
 {
 sTm_temp[(int)tetta[i+1]][m]=alfa[i+1]*sTm_temp[(int)kappa[i+1]][m]+betta[i+1];
 }
 
 
  
//Fg
 CC=cx_Fg[0];
 AA=ax_Fg[1];
 FF=fx_Fg[0];
 FI=fx_Fg[1];                             
 
 kappa[0]=0;        
 
 for (i=0;i<=NMAXX-1;i++)
 {   
 value1=CC;
 value2=bx_Fg[i];
 if(fabs(value1)>=fabs(value2))
 {
 alfa[i+1]=bx_Fg[i]/CC;
 betta[i+1]=FF/CC;
 CC=cx_Fg[i+1]-AA*alfa[i+1];
 FF=FI+AA*betta[i+1];
 tetta[i+1]=kappa[i];
 kappa[i+1]=i+1;
 
 if(i!=NMAXX-1)
 {
 AA=ax_Fg[i+2];
 FI=fx_Fg[i+2];
 }
 }
 
  
 if(fabs(value1)<fabs(value2))
 {
 alfa[i+1]=CC/bx_Fg[i];
 betta[i+1]=-FF/bx_Fg[i];
 CC=cx_Fg[i+1]*alfa[i+1]-AA;
 FF=FI-cx_Fg[i+1]*betta[i+1];
 tetta[i+1]=i+1;
 kappa[i+1]=kappa[i];
 if(i!=NMAXX-1)
 {
 AA=alfa[i+1]*ax_Fg[i+2];
 FI=fx_Fg[i+2]+ax_Fg[i+2]*betta[i+1];
 }              
 }
                                  
 }
 
 Fg_temp[(int)kappa[NMAXX]][m]=FF/CC;
 
 for (i=NMAXX-1;i>=0;i--)
 {
 Fg_temp[(int)tetta[i+1]][m]=alfa[i+1]*Fg_temp[(int)kappa[i+1]][m]+betta[i+1];
 }


 //Fn_s
 CC=cx_Fn_s[0];
 AA=ax_Fn_s[1];
 FF=fx_Fn_s[0];
 FI=fx_Fn_s[1];                             
 kappa[0]=0;        
 
 for (i=0;i<=NMAXX-1;i++)
 {   
 value1=CC;
 value2=bx_Fn_s[i];
 if(fabs(value1)>=fabs(value2))
 {
 alfa[i+1]=bx_Fn_s[i]/CC;
 betta[i+1]=FF/CC;
 CC=cx_Fn_s[i+1]-AA*alfa[i+1];
 FF=FI+AA*betta[i+1];
 tetta[i+1]=kappa[i];
 kappa[i+1]=i+1;
 
 if(i!=NMAXX-1)
 {
 AA=ax_Fn_s[i+2];
 FI=fx_Fn_s[i+2];
 }
 }
 
  
 if(fabs(value1)<fabs(value2))
 {
 alfa[i+1]=CC/bx_Fn_s[i];
 betta[i+1]=-FF/bx_Fn_s[i];
 CC=cx_Fn_s[i+1]*alfa[i+1]-AA;
 FF=FI-cx_Fn_s[i+1]*betta[i+1];
 tetta[i+1]=i+1;
 kappa[i+1]=kappa[i];
 if(i!=NMAXX-1)
 {
 AA=alfa[i+1]*ax_Fn_s[i+2];
 FI=fx_Fn_s[i+2]+ax_Fn_s[i+2]*betta[i+1];
 }              
 }
                                  
 }
 
 Fn_s_temp[(int)kappa[NMAXX]][m]=FF/CC;
 
 for (i=NMAXX-1;i>=0;i--)
 {
 Fn_s_temp[(int)tetta[i+1]][m]=alfa[i+1]*Fn_s_temp[(int)kappa[i+1]][m]+betta[i+1];
 }

 //Fn_p
 /*
 CC=cx_Fn_p[0];
 AA=ax_Fn_p[1];
 FF=fx_Fn_p[0];
 FI=fx_Fn_p[1];                             
 kappa[0]=0;        
 
 for (i=0;i<=NMAXX-1;i++)
 {   
 value1=CC;
 value2=bx_Fn_p[i];
 if(fabs(value1)>=fabs(value2))
 {
 alfa[i+1]=bx_Fn_p[i]/CC;
 betta[i+1]=FF/CC;
 CC=cx_Fn_p[i+1]-AA*alfa[i+1];
 FF=FI+AA*betta[i+1];
 tetta[i+1]=kappa[i];
 kappa[i+1]=i+1;
 
 if(i!=NMAXX-1)
 {
 AA=ax_Fn_p[i+2];
 FI=fx_Fn_p[i+2];
 }
 }
 
  
 if(fabs(value1)<fabs(value2))
 {
 alfa[i+1]=CC/bx_Fn_p[i];
 betta[i+1]=-FF/bx_Fn_p[i];
 CC=cx_Fn_p[i+1]*alfa[i+1]-AA;
 FF=FI-cx_Fn_p[i+1]*betta[i+1];
 tetta[i+1]=i+1;
 kappa[i+1]=kappa[i];
 if(i!=NMAXX-1)
 {
 AA=alfa[i+1]*ax_Fn_p[i+2];
 FI=fx_Fn_p[i+2]+ax_Fn_p[i+2]*betta[i+1];
 }              
 }
                                  
 }
 
 Fn_p_temp[(int)kappa[NMAXX]][m]=FF/CC;
 
 for (i=NMAXX-1;i>=0;i--)
 {
 Fn_p_temp[(int)tetta[i+1]][m]=alfa[i+1]*Fn_p_temp[(int)kappa[i+1]][m]+betta[i+1];
 }*/


 }

   

//boundary conditions


for(i=DamagePosition-dl_damage; i<=DamagePosition+dl_damage; i++)
{
 
	sigmaF_VIIa_TF_[i]=F_SIGMAF_VIIa_TF(IX[i][0], X[i][0], sigma_VIIa_TF_[i]);
	sigma_X_VIIa_TF_[i]=F_SIGMA_X_VIIa_TF(IX[i][0], X[i][0], sigma_VIIa_TF_[i]);
	sigma_Xa_VIIa_TF_[i]=F_SIGMA_Xa_VIIa_TF(sigma_X_VIIa_TF_[i]);      

	VIIa_temp[i][0]=VIIa_temp[i][1]-hD_VIIa*fullbound_VIIa(VIIa[i][0], sigma_TF_[i], sigmaF_VIIa_TF_[i]);  
	VII_temp[i][0]=VII_temp[i][1]-hD_VII*fullbound_VII(VII[i][0], sigma_TF_[i], sigma_VII_TF_[i]);        
	IXa_temp[i][0]=IXa_temp[i][1]-hD_IXa*fullbound_IXa(IX[i][0], sigmaF_VIIa_TF_[i]);
	IX_temp[i][0]=IX_temp[i][1]-hD_IX*fullbound_IX(IX[i][0], sigmaF_VIIa_TF_[i]);
	Xa_temp[i][0]=Xa_temp[i][1]-hD_Xa*fullbound_Xa(X[i][0], sigmaF_VIIa_TF_[i]) ;          
	X_temp[i][0]=X_temp[i][1]-hD_X*fullbound_X(X[i][0], sigmaF_VIIa_TF_[i]);
	Xa_TFPI_temp[i][0]=Xa_TFPI_temp[i][1]-hD_Xa_TFPI*fullbound_Xa_TFPI(Xa_TFPI[i][0], sigmaF_VIIa_TF_[i]);                      
	TFPI_temp[i][0]=TFPI_temp[i][1]-hD_TFPI*fullbound_TFPI(TFPI[i][0], sigma_Xa_VIIa_TF_[i]); 

	IIa_temp[i][0]=IIa_temp[i][1];
	PCa_temp[i][0]=PCa_temp[i][1];
	PC_temp[i][0]=PC_temp[i][1];
}


 for(i=0; i<DamagePosition-dl_damage; i++)
{
 VIIa_temp[i][0]=VIIa_temp[i][1];
 VII_temp[i][0]=VII_temp[i][1];
 IX_temp[i][0]=IX_temp[i][1];   
 IXa_temp[i][0]=IXa_temp[i][1];
 X_temp[i][0]=X_temp[i][1];
 Xa_temp[i][0]=Xa_temp[i][1];
 Xa_TFPI_temp[i][0]=Xa_TFPI_temp[i][1];
 TFPI_temp[i][0]=TFPI_temp[i][1];
 IIa_temp[i][0]=IIa_temp[i][1]-hD_IIa*fullbound_IIa(IIaF[i][0], sigma_Tm_[i],sigma_IIa_Tm_[i]);
 PCa_temp[i][0]=PCa_temp[i][1]-hD_PCa*fullbound_PCa(PC[i][0], sigma_IIa_Tm_[i]);
 PC_temp[i][0]=PC_temp[i][1]-hD_PC*fullbound_PC(PC[i][0], sigma_IIa_Tm_[i]);
} 


 for(i=DamagePosition+dl_damage+1; i<=NMAXX; i++)
{

 VIIa_temp[i][0]=VIIa_temp[i][1];
 VII_temp[i][0]=VII_temp[i][1];
 IX_temp[i][0]=IX_temp[i][1];   
 IXa_temp[i][0]=IXa_temp[i][1];
 X_temp[i][0]=X_temp[i][1];
 Xa_temp[i][0]=Xa_temp[i][1];
 Xa_TFPI_temp[i][0]=Xa_TFPI_temp[i][1];
 TFPI_temp[i][0]=TFPI_temp[i][1];

 IIa_temp[i][0]=IIa_temp[i][1]-hD_IIa*fullbound_IIa(IIaF[i][0], sigma_Tm_[i],sigma_IIa_Tm_[i]);
 PCa_temp[i][0]=PCa_temp[i][1]-hD_PCa*fullbound_PCa(PC[i][0], sigma_IIa_Tm_[i]);
 PC_temp[i][0]=PC_temp[i][1]-hD_PC*fullbound_PC(PC[i][0], sigma_IIa_Tm_[i]);
} 


 for(j=0; j<=NMAXX; j++)
{

	II_temp[j][0]=II_temp[j][1];
	XIa_temp[j][0]=XIa_temp[j][1];
	XI_temp[j][0]=XI_temp[j][1];	
	Fg_temp[j][0]=Fg_temp[j][1];
	Fn_s_temp[j][0]=Fn_s_temp[j][1];
	Fn_p_temp[j][0]=Fn_p_temp[j][1];
	VIIIa_temp[j][0]=VIIIa_temp[j][1];
	VIII_temp[j][0]=VIII_temp[j][1];
	Va_temp[j][0]=Va_temp[j][1];
	V_temp[j][0]=V_temp[j][1];
	AT_III_temp[j][0]=AT_III_temp[j][1];
	IIa_sTm_temp[j][0]=IIa_sTm_temp[j][1];
	sTm_temp[j][0]=sTm_temp[j][1];
	
	
	IIa_temp[j][NMAXY]=IIa_temp[j][NMAXY-1];
	PC_temp[j][NMAXY]=PC_temp[j][NMAXY-1];
	PCa_temp[j][NMAXY]=PCa_temp[j][NMAXY-1];
	VIIa_temp[j][NMAXY]=VIIa_temp[j][NMAXY-1];
	VII_temp[j][NMAXY]=VII_temp[j][NMAXY-1];
	IXa_temp[j][NMAXY]=IXa_temp[j][NMAXY-1];
	IX_temp[j][NMAXY]=IX_temp[j][NMAXY-1];
	Xa_temp[j][NMAXY]=Xa_temp[j][NMAXY-1];
	XIa_temp[j][NMAXY]=XIa_temp[j][NMAXY-1];
	Xa_TFPI_temp[j][NMAXY]=Xa_TFPI_temp[j][NMAXY-1];
	X_temp[j][NMAXY]=X_temp[j][NMAXY-1];
	II_temp[j][NMAXY]=II_temp[j][NMAXY-1];
	Fn_s_temp[j][NMAXY]=Fn_s_temp[j][NMAXY-1];
	//Fn_p_temp[j][NMAXY]=Fn_p_temp[j][NMAXY-1];
	Fg_temp[j][NMAXY]=Fg_temp[j][NMAXY-1];
	VIIIa_temp[j][NMAXY]=VIIIa_temp[j][NMAXY-1];
	VIII_temp[j][NMAXY]=VIII_temp[j][NMAXY-1];
	Va_temp[j][NMAXY]=Va_temp[j][NMAXY-1];
	V_temp[j][NMAXY]=V_temp[j][NMAXY-1];
	TFPI_temp[j][NMAXY]=TFPI_temp[j][NMAXY-1];
	AT_III_temp[j][NMAXY]=AT_III_temp[j][NMAXY-1];
	XIa_temp[j][NMAXY]=XIa_temp[j][NMAXY-1];
	XI_temp[j][NMAXY]=XI_temp[j][NMAXY-1];
	IIa_sTm_temp[j][NMAXY]=IIa_sTm_temp[j][NMAXY-1];
	sTm_temp[j][NMAXY]=sTm_temp[j][NMAXY-1];

} 

	  for(i=0; i<=NMAXX; i++)
	  for(j=0; j<=NMAXY;j++)
{     
	IIB_temp[i][j]=F_IIB(II_temp[i][j], X_temp[i][j]);                        
	IIaF_temp[i][j]=F_IIa_F(IIa_temp[i][j], Fg_temp[i][j], Fn_s_temp[i][j]);
	VaB_temp[i][j]=F_VaB(Va_temp[i][j]);
	XB_temp[i][j]=F_XB(II_temp[i][j],X_temp[i][j]);                         
	VIIIaBF_temp[i][j]=F_VIIIaBF(VIIIa_temp[i][j], XB_temp[i][j]);
	XIaB_temp[i][j]=F_XIaB(XIa_temp[i][j]);   
	XIaF_temp[i][j]=F_XIaF(XIa_temp[i][j],XIaB_temp[i][j]);      
	Xa_VaB_temp[i][j]=F_Xa_VaB(VaB_temp[i][j], Xa_temp[i][j]);
	XaF_temp[i][j]=F_XaF(Xa_temp[i][j], Xa_VaB_temp[i][j]);
	PS_VaBT_temp[i][j]=F_PS_VaBT(Va_temp[i][j], VaB_temp[i][j], Xa_temp[i][j]);
	VaBF_temp[i][j]=F_VaBF(Va_temp[i][j], PS_VaBT_temp[i][j], Xa_VaB_temp[i][j]); 
	IXaBF_temp[i][j]=F_IXaBF(VIIIaBF_temp[i][j],IXa_temp[i][j], XB_temp[i][j]);
}


 // step 2

for(l=1;l<=NMAXX-1;l++)
 {
 for (m=1;m<=NMAXY-1;m++)
 { 
 
 	v_uFg=Fg[l][m];
 	v_uFn_s=Fn_s[l][m];
// 	v_uFn_p=Fn_p[l][m];
//	v_10uFn_p=Fn_p[l-1][m];
//	v10uFn_p=Fn_p[l+1][m];
//	v0_1uFn_p=Fn_p[l][m-1];
//	v01uFn_p=Fn_p[l][m+1];
	v_u2=II[l][m];
 	v_u2a=IIa[l][m]; 
 	v_u2a_sTm=IIa_sTm[l][m];
	v_usTm=sTm[l][m];    
 	v_u5=V[l][m];
 	v_u5a=Va[l][m];         
 	v_uPCa=PCa[l][m];
 	v_uPC=PC[l][m];         
 	v_u7=VII[l][m];
 	v_u7a=VIIa[l][m];
 	v_u8=VIII[l][m];
 	v_u8a=VIIIa[l][m];
 	v_u9=IX[l][m];
 	v_u9a=IXa[l][m];  
 	v_u10=X[l][m];    
	v_u10a=Xa[l][m];  
	v_u10a_TFPI=Xa_TFPI[l][m]; 	
	v_uTFPI=TFPI[l][m];
 	v_u11=XI[l][m];
 	v_u11a=XIa[l][m]; 	
 	v_uat3=AT_III[l][m];

	v_u2B=IIB[l][m];                        
 	v_u2aF=IIaF[l][m];
 	v_u5aB=VaB[l][m];
 	v_u10B=XB[l][m];                         
 	v_u8aBF=VIIIaBF[l][m];
 	v_u11aB=XIaB[l][m];   
 	v_u11aF=XIaF[l][m];
 	v_u10a_u5aB=Xa_VaB[l][m];
 	v_u10aF=XaF[l][m];
 	v_uPS_u5aBT=PS_VaBT[l][m];
 	v_u5aBF=VaBF[l][m]; 
 	v_u9aBF=IXaBF[l][m];
 
 
 if(Vx[l][m]>=0 && Vx[l-1][m]>=0){delta_Vx_up=0;delta_Vx_down=2;}
 if(Vx[l][m]<=0 && Vx[l-1][m]<=0){delta_Vx_up=2;delta_Vx_down=0;}
 if(Vx[l][m]>=0 && Vx[l-1][m]<=0){delta_Vx_up=1;delta_Vx_down=1;}
 if(Vx[l][m]<=0 && Vx[l-1][m]>=0){delta_Vx_up=1;delta_Vx_down=1;}
 
 if(Vy[l][m]>=0 && Vy[l][m-1]>=0){delta_Vy_up=0;delta_Vy_down=2;}
 if(Vy[l][m]<=0 && Vy[l][m-1]<=0){delta_Vy_up=2;delta_Vy_down=0;}
 if(Vy[l][m]>=0 && Vy[l][m-1]<=0){delta_Vy_up=1;delta_Vy_down=1;}
 if(Vy[l][m]<=0 && Vy[l][m-1]>=0){delta_Vy_up=1;delta_Vy_down=1;} 
 
 
 
 	ay_VIIa[m]=-(1+0.5*hD_VIIa*delta_Vy_down*Vy[l][m-1]);
 	by_VIIa[m]=-(1-0.5*hD_VIIa*delta_Vy_up*Vy[l][m]);
 	cy_VIIa[m]=-(2+h2Dtau_VIIa+0.5*hD_VIIa*delta_Vy_down*Vy[l][m-1]-0.5*delta_Vy_up*hD_VIIa*Vy[l][m]);

 	ay_VII[m]=-(1+0.5*hD_VII*delta_Vy_down*Vy[l][m-1]);
 	by_VII[m]=-(1-0.5*hD_VII*delta_Vy_up*Vy[l][m]);
 	cy_VII[m]=-(2+h2Dtau_VII+0.5*hD_VII*delta_Vy_down*Vy[l][m-1]-0.5*delta_Vy_up*hD_VII*Vy[l][m]);

 	ay_IXa[m]=-(1+0.5*hD_IXa*delta_Vy_down*Vy[l][m-1]);
 	by_IXa[m]=-(1-0.5*hD_IXa*delta_Vy_up*Vy[l][m]);
 	cy_IXa[m]=-(2+h2Dtau_IXa+0.5*hD_IXa*delta_Vy_down*Vy[l][m-1]-0.5*delta_Vy_up*hD_IXa*Vy[l][m]);

 	ay_IX[m]=-(1+0.5*hD_IX*delta_Vy_down*Vy[l][m-1]);
 	by_IX[m]=-(1-0.5*hD_IX*delta_Vy_up*Vy[l][m]);
 	cy_IX[m]=-(2+h2Dtau_IX+0.5*hD_IX*delta_Vy_down*Vy[l][m-1]-0.5*delta_Vy_up*hD_IX*Vy[l][m]);

 	ay_Xa[m]=-(1+0.5*hD_Xa*delta_Vy_down*Vy[l][m-1]);
 	by_Xa[m]=-(1-0.5*hD_Xa*delta_Vy_up*Vy[l][m]);
 	cy_Xa[m]=-(2+h2Dtau_Xa+0.5*hD_Xa*delta_Vy_down*Vy[l][m-1]-0.5*delta_Vy_up*hD_Xa*Vy[l][m]);
 
	ay_X[m]=-(1+0.5*hD_X*delta_Vy_down*Vy[l][m-1]);
 	by_X[m]=-(1-0.5*hD_X*delta_Vy_up*Vy[l][m]);
 	cy_X[m]=-(2+h2Dtau_X+0.5*hD_X*delta_Vy_down*Vy[l][m-1]-0.5*delta_Vy_up*hD_X*Vy[l][m]);

 
	ay_II[m]=-(1+0.5*hD_II*delta_Vy_down*Vy[l][m-1]);
 	by_II[m]=-(1-0.5*hD_II*delta_Vy_up*Vy[l][m]);
 	cy_II[m]=-(2+h2Dtau_II+0.5*hD_II*delta_Vy_down*Vy[l][m-1]-0.5*delta_Vy_up*hD_II*Vy[l][m]);

	ay_IIa[m]=-(1+0.5*hD_IIa*delta_Vy_down*Vy[l][m-1]);
 	by_IIa[m]=-(1-0.5*hD_IIa*delta_Vy_up*Vy[l][m]);
 	cy_IIa[m]=-(2+h2Dtau_IIa+0.5*hD_IIa*delta_Vy_down*Vy[l][m-1]-0.5*delta_Vy_up*hD_IIa*Vy[l][m]);

	ay_VIIIa[m]=-(1+0.5*hD_VIIIa*delta_Vy_down*Vy[l][m-1]);
 	by_VIIIa[m]=-(1-0.5*hD_VIIIa*delta_Vy_up*Vy[l][m]);
 	cy_VIIIa[m]=-(2+h2Dtau_VIIIa+0.5*hD_VIIIa*delta_Vy_down*Vy[l][m-1]-0.5*delta_Vy_up*hD_VIIIa*Vy[l][m]);

	ay_VIII[m]=-0.5*h1*delta_Vy_down*Vy[l][m-1];
 	by_VIII[m]=0.5*h1*delta_Vy_up*Vy[l][m];
 	cy_VIII[m]=-(tau1+0.5*h1*delta_Vy_down*Vy[l][m-1]-0.5*delta_Vy_up*h1*Vy[l][m]);

	ay_V[m]=-(1+0.5*hD_V*delta_Vy_down*Vy[l][m-1]);
 	by_V[m]=-(1-0.5*hD_V*delta_Vy_up*Vy[l][m]);
 	cy_V[m]=-(2+h2Dtau_V+0.5*hD_V*delta_Vy_down*Vy[l][m-1]-0.5*delta_Vy_up*hD_V*Vy[l][m]);


	ay_Va[m]=-(1+0.5*hD_Va*delta_Vy_down*Vy[l][m-1]);
 	by_Va[m]=-(1-0.5*hD_Va*delta_Vy_up*Vy[l][m]);
 	cy_Va[m]=-(2+h2Dtau_Va+0.5*hD_Va*delta_Vy_down*Vy[l][m-1]-0.5*delta_Vy_up*hD_Va*Vy[l][m]);

	ay_PCa[m]=-(1+0.5*hD_PCa*delta_Vy_down*Vy[l][m-1]);
 	by_PCa[m]=-(1-0.5*hD_PCa*delta_Vy_up*Vy[l][m]);
 	cy_PCa[m]=-(2+h2Dtau_PCa+0.5*hD_PCa*delta_Vy_down*Vy[l][m-1]-0.5*delta_Vy_up*hD_PCa*Vy[l][m]);

	ay_PC[m]=-(1+0.5*hD_PC*delta_Vy_down*Vy[l][m-1]);
 	by_PC[m]=-(1-0.5*hD_PC*delta_Vy_up*Vy[l][m]);
 	cy_PC[m]=-(2+h2Dtau_PC+0.5*hD_PC*delta_Vy_down*Vy[l][m-1]-0.5*delta_Vy_up*hD_PC*Vy[l][m]);


 	ay_Xa_TFPI[m]=-(1+0.5*hD_Xa_TFPI*delta_Vy_down*Vy[l][m-1]);
 	by_Xa_TFPI[m]=-(1-0.5*hD_Xa_TFPI*delta_Vy_up*Vy[l][m]);
 	cy_Xa_TFPI[m]=-(2+h2Dtau_Xa_TFPI+0.5*hD_Xa_TFPI*delta_Vy_down*Vy[l][m-1]-0.5*delta_Vy_up*hD_Xa_TFPI*Vy[l][m]);

 	ay_TFPI[m]=-(1+0.5*hD_TFPI*delta_Vy_down*Vy[l][m-1]);
 	by_TFPI[m]=-(1-0.5*hD_TFPI*delta_Vy_up*Vy[l][m]);
 	cy_TFPI[m]=-(2+h2Dtau_TFPI+0.5*hD_TFPI*delta_Vy_down*Vy[l][m-1]-0.5*delta_Vy_up*hD_TFPI*Vy[l][m]);

 	ay_AT_III[m]=-(1+0.5*hD_AT_III*delta_Vy_down*Vy[l][m-1]);
 	by_AT_III[m]=-(1-0.5*hD_AT_III*delta_Vy_up*Vy[l][m]);
 	cy_AT_III[m]=-(2+h2Dtau_AT_III+0.5*hD_AT_III*delta_Vy_down*Vy[l][m-1]-0.5*delta_Vy_up*hD_AT_III*Vy[l][m]);

 	ay_XIa[m]=-(1+0.5*hD_XIa*delta_Vy_down*Vy[l][m-1]);
 	by_XIa[m]=-(1-0.5*hD_XIa*delta_Vy_up*Vy[l][m]);
 	cy_XIa[m]=-(2+h2Dtau_XIa+0.5*hD_XIa*delta_Vy_down*Vy[l][m-1]-0.5*delta_Vy_up*hD_XIa*Vy[l][m]);

 	ay_XI[m]=-(1+0.5*hD_XI*delta_Vy_down*Vy[l][m-1]);
 	by_XI[m]=-(1-0.5*hD_XI*delta_Vy_up*Vy[l][m]);
 	cy_XI[m]=-(2+h2Dtau_XI+0.5*hD_XI*delta_Vy_down*Vy[l][m-1]-0.5*delta_Vy_up*hD_XI*Vy[l][m]);

	ay_IIa_sTm[m]=-(1+0.5*hD_IIa_sTm*delta_Vy_down*Vy[l][m-1]);
 	by_IIa_sTm[m]=-(1-0.5*hD_IIa_sTm*delta_Vy_up*Vy[l][m]);
 	cy_IIa_sTm[m]=-(2+h2Dtau_IIa_sTm+0.5*hD_IIa_sTm*delta_Vy_down*Vy[l][m-1]-0.5*delta_Vy_up*hD_IIa_sTm*Vy[l][m]);

	ay_sTm[m]=-(1+0.5*hD_sTm*delta_Vy_down*Vy[l][m-1]);
 	by_sTm[m]=-(1-0.5*hD_sTm*delta_Vy_up*Vy[l][m]);
 	cy_sTm[m]=-(2+h2Dtau_sTm+0.5*hD_sTm*delta_Vy_down*Vy[l][m-1]-0.5*delta_Vy_up*hD_sTm*Vy[l][m]);


	ay_Fg[m]=-(1+0.5*hD_Fg*delta_Vy_down*Vy[l][m-1]);
 	by_Fg[m]=-(1-0.5*hD_Fg*delta_Vy_up*Vy[l][m]);
 	cy_Fg[m]=-(2+h2Dtau_Fg+0.5*hD_Fg*delta_Vy_down*Vy[l][m-1]-0.5*delta_Vy_up*hD_Fg*Vy[l][m]);

	ay_Fn_s[m]=0;//-0.5*h1*delta_Vy_down*Vy[l][m-1];//-(1+0.5*hD_Fn_s*delta_Vy_down*Vy[l][m-1]);
 	by_Fn_s[m]=0;//0.5*h1*delta_Vy_up*Vy[l][m];//-(1-0.5*hD_Fn_s*delta_Vy_up*Vy[l][m]);
 	cy_Fn_s[m]=-tau1;//-(tau1+0.5*h1*delta_Vy_down*Vy[l][m-1]-0.5*delta_Vy_up*h1*Vy[l][m]);//-(2+h2Dtau_Fn_s+0.5*hD_Fn_s*delta_Vy_down*Vy[l][m-1]-0.5*delta_Vy_up*hD_Fn_s*Vy[l][m]);

//	ay_Fn_p[m]=0;
//	by_Fn_p[m]=0;
//	cy_Fn_p[m]=-tau1;

 
 	   fy_VIIa[m]=-h2Dtau_VIIa*VIIa_temp[l][m]-h2D_VIIa*F_VIIa(v_u2aF, v_u7)-(VIIa_temp[l-1][m]-2*VIIa_temp[l][m]+VIIa_temp[l+1][m])+delta_Vx_down*0.5*hD_VIIa*Vx[l-1][m]*(VIIa_temp[l][m]-VIIa_temp[l-1][m])+delta_Vx_up*0.5*Vx[l][m]*hD_VIIa*(VIIa_temp[l+1][m]-VIIa_temp[l][m]);
 	   fy_VII[m]=-h2Dtau_VII*VII_temp[l][m]-h2D_VII*F_VII(v_u2aF, v_u7)-(VII_temp[l-1][m]-2*VII_temp[l][m]+VII_temp[l+1][m])+delta_Vx_down*0.5*hD_VII*Vx[l-1][m]*(VII_temp[l][m]-VII_temp[l-1][m])+delta_Vx_up*0.5*Vx[l][m]*hD_VII*(VII_temp[l+1][m]-VII_temp[l][m]);
 	   fy_IXa[m]=-h2Dtau_IXa*IXa_temp[l][m]-h2D_IXa*F_IXa(v_u7a, v_u9, v_u9a, v_u11aF, v_u11aB, v_uat3)-(IXa_temp[l-1][m]-2*IXa_temp[l][m]+IXa_temp[l+1][m])+delta_Vx_down*0.5*hD_IXa*Vx[l-1][m]*(IXa_temp[l][m]-IXa_temp[l-1][m])+delta_Vx_up*0.5*Vx[l][m]*hD_IXa*(IXa_temp[l+1][m]-IXa_temp[l][m]);
 	   fy_IX[m]=-h2Dtau_IX*IX_temp[l][m]-h2D_IX*F_IX(v_u7a, v_u9, v_u11aF, v_u11aB)-(IX_temp[l-1][m]-2*IX_temp[l][m]+IX_temp[l+1][m])+delta_Vx_down*0.5*hD_IX*Vx[l-1][m]*(IX_temp[l][m]-IX_temp[l-1][m])+delta_Vx_up*0.5*Vx[l][m]*hD_IX*(IX_temp[l+1][m]-IX_temp[l][m]);
 	   fy_Xa[m]=-h2Dtau_Xa*Xa_temp[l][m]-h2D_Xa*F_Xa(v_u7a, v_u8aBF, v_u9aBF, v_u10, v_u10aF, v_u10B, v_u10a_u5aB, v_u10a_TFPI, v_uTFPI, v_uat3)-(Xa_temp[l-1][m]-2*Xa_temp[l][m]+Xa_temp[l+1][m])+delta_Vx_down*0.5*hD_Xa*Vx[l-1][m]*(Xa_temp[l][m]-Xa_temp[l-1][m])+delta_Vx_up*0.5*Vx[l][m]*hD_Xa*(Xa_temp[l+1][m]-Xa_temp[l][m]);
 	   fy_X[m]=-h2Dtau_X*X_temp[l][m]-h2D_X*F_X(v_u7a, v_u8aBF, v_u9aBF, v_u10, v_u10B)-(X_temp[l-1][m]-2*X_temp[l][m]+X_temp[l+1][m])+delta_Vx_down*0.5*hD_X*Vx[l-1][m]*(X_temp[l][m]-X_temp[l-1][m])+delta_Vx_up*0.5*Vx[l][m]*hD_X*(X_temp[l+1][m]-X_temp[l][m]); 	
	   fy_IIa[m]=-h2Dtau_IIa*IIa_temp[l][m]-h2D_IIa*F_IIa(v_u2, v_u2B, v_u2aF, v_u2a_sTm, v_u10aF, v_u10a_u5aB, v_uat3, v_usTm)-(IIaF_temp[l-1][m]-2*IIaF_temp[l][m]+IIaF_temp[l+1][m])+delta_Vx_down*0.5*hD_IIa*Vx[l-1][m]*(IIa_temp[l][m]-IIa_temp[l-1][m])+delta_Vx_up*0.5*Vx[l][m]*hD_IIa*(IIa_temp[l+1][m]-IIa_temp[l][m]);  
	   fy_II[m]=-h2Dtau_II*II_temp[l][m]-h2D_II*F_II(v_u2, v_u2B, v_u10aF, v_u10a_u5aB)-(II_temp[l-1][m]-2*II_temp[l][m]+II_temp[l+1][m])+delta_Vx_down*0.5*hD_II*Vx[l-1][m]*(II_temp[l][m]-II_temp[l-1][m])+delta_Vx_up*0.5*Vx[l][m]*hD_II*(II_temp[l+1][m]-II_temp[l][m]); 	   
	   fy_VIIIa[m]=-h2Dtau_VIIIa*VIIIa_temp[l][m]-h2D_VIIIa*F_VIIIa(v_u2aF, v_u8, v_u8a)-(VIIIa_temp[l-1][m]-2*VIIIa_temp[l][m]+VIIIa_temp[l+1][m])+delta_Vx_down*0.5*hD_VIIIa*Vx[l-1][m]*(VIIIa_temp[l][m]-VIIIa_temp[l-1][m])+delta_Vx_up*0.5*Vx[l][m]*hD_VIIIa*(VIIIa_temp[l+1][m]-VIIIa_temp[l][m]);
 	   fy_VIII[m]=-tau1*VIII_temp[l][m]-F_VIII(v_u2aF, v_u8)+delta_Vx_down*0.5*h1*Vx[l-1][m]*(VIII_temp[l][m]-VIII_temp[l-1][m])+delta_Vx_up*0.5*Vx[l][m]*h1*(VIII_temp[l+1][m]-VIII_temp[l][m]);
 	   fy_Va[m]=-h2Dtau_Va*Va_temp[l][m]-h2D_Va*F_Va(v_u2aF, v_u5, v_u5aBF, v_uPCa, v_uPS_u5aBT)-(Va_temp[l-1][m]-2*Va_temp[l][m]+Va_temp[l+1][m])+delta_Vx_down*0.5*hD_Va*Vx[l-1][m]*(Va_temp[l][m]-Va_temp[l-1][m])+delta_Vx_up*0.5*Vx[l][m]*hD_Va*(Va_temp[l+1][m]-Va_temp[l][m]);
 	   fy_V[m]=-h2Dtau_V*V_temp[l][m]-h2D_V*F_V(v_u2aF, v_u5)-(V_temp[l-1][m]-2*V_temp[l][m]+V_temp[l+1][m])+delta_Vx_down*0.5*hD_V*Vx[l-1][m]*(V_temp[l][m]-V_temp[l-1][m])+delta_Vx_up*0.5*Vx[l][m]*hD_V*(V_temp[l+1][m]-V_temp[l][m]);
 	   fy_PCa[m]=-h2Dtau_PCa*PCa_temp[l][m]-h2D_PCa*F_PCa(v_u2aF, v_u2a_sTm, v_uPC, v_uPCa)-(PCa_temp[l-1][m]-2*PCa_temp[l][m]+PCa_temp[l+1][m])+delta_Vx_down*0.5*hD_PCa*Vx[l-1][m]*(PCa_temp[l][m]-PCa_temp[l-1][m])+delta_Vx_up*0.5*Vx[l][m]*hD_PCa*(PCa_temp[l+1][m]-PCa_temp[l][m]);
 	   fy_PC[m]=-h2Dtau_PC*PC_temp[l][m]-h2D_PC*F_PC(v_u2aF, v_u2a_sTm, v_uPC, v_uPCa)-(PC_temp[l-1][m]-2*PC_temp[l][m]+PC_temp[l+1][m])+delta_Vx_down*0.5*hD_PC*Vx[l-1][m]*(PC_temp[l][m]-PC_temp[l-1][m])+delta_Vx_up*0.5*Vx[l][m]*hD_PC*(PC_temp[l+1][m]-PC_temp[l][m]);
 	   fy_Xa_TFPI[m]=-h2Dtau_Xa_TFPI*Xa_TFPI_temp[l][m]-h2D_Xa_TFPI*F_Xa_TFPI(v_u10aF, v_u10a_TFPI, v_uTFPI)-(Xa_TFPI_temp[l-1][m]-2*Xa_TFPI_temp[l][m]+Xa_TFPI_temp[l+1][m])+delta_Vx_down*0.5*hD_Xa_TFPI*Vx[l-1][m]*(Xa_TFPI_temp[l][m]-Xa_TFPI_temp[l-1][m])+delta_Vx_up*0.5*Vx[l][m]*hD_Xa_TFPI*(Xa_TFPI_temp[l+1][m]-Xa_TFPI_temp[l][m]); 	   
	   fy_TFPI[m]=-h2Dtau_TFPI*TFPI_temp[l][m]-h2D_TFPI*F_TFPI(v_u10aF, v_u10a_TFPI,v_uTFPI)-(TFPI_temp[l-1][m]-2*TFPI_temp[l][m]+TFPI_temp[l+1][m])+delta_Vx_down*0.5*hD_TFPI*Vx[l-1][m]*(TFPI_temp[l][m]-TFPI_temp[l-1][m])+delta_Vx_up*0.5*Vx[l][m]*hD_TFPI*(TFPI_temp[l+1][m]-TFPI_temp[l][m]); 	   
	   //fy_AT_III[m]=-h2Dtau_AT_III*AT_III_temp[l][m]-h2D_AT_III*F_Fg(v_u2aF, v_uFg)-(AT_III_temp[l-1][m]-2*AT_III_temp[l][m]+AT_III_temp[l+1][m])+delta_Vx_down*0.5*hD_AT_III*Vx[l-1][m]*(AT_III_temp[l][m]-AT_III_temp[l-1][m])+delta_Vx_up*0.5*Vx[l][m]*hD_AT_III*(AT_III_temp[l+1][m]-AT_III_temp[l][m]);
	   fy_AT_III[m]=-h2Dtau_AT_III*AT_III_temp[l][m]-h2D_AT_III*F_AT_III(v_u2aF, v_u2a_sTm, v_uat3, v_u9a, v_u10aF, v_u10a_u5aB, v_u11aF)-(AT_III_temp[l-1][m]-2*AT_III_temp[l][m]+AT_III_temp[l+1][m])+delta_Vx_down*0.5*hD_AT_III*Vx[l-1][m]*(AT_III_temp[l][m]-AT_III_temp[l-1][m])+delta_Vx_up*0.5*Vx[l][m]*hD_AT_III*(AT_III_temp[l+1][m]-AT_III_temp[l][m]);
	   fy_XIa[m]=-h2Dtau_XIa*XIa_temp[l][m]-h2D_XIa*F_XIa(v_u2aF, v_u11, v_u11aF, v_uat3)-(XIa_temp[l-1][m]-2*XIa_temp[l][m]+XIa_temp[l+1][m])+delta_Vx_down*0.5*hD_XIa*Vx[l-1][m]*(XIa_temp[l][m]-XIa_temp[l-1][m])+delta_Vx_up*0.5*Vx[l][m]*hD_XIa*(XIa_temp[l+1][m]-XIa_temp[l][m]); 	   
	   fy_XI[m]=-h2Dtau_XI*XI_temp[l][m]-h2D_XI*F_XI(v_u2aF, v_u11)-(XI_temp[l-1][m]-2*XI_temp[l][m]+XI_temp[l+1][m])+delta_Vx_down*0.5*hD_XI*Vx[l-1][m]*(XI_temp[l][m]-XI_temp[l-1][m])+delta_Vx_up*0.5*Vx[l][m]*hD_XI*(XI_temp[l+1][m]-XI_temp[l][m]);
 	   fy_IIa_sTm[m]=-h2Dtau_IIa_sTm*IIa_sTm_temp[l][m]-h2D_IIa_sTm*F_IIa_sTm(v_u2aF, v_u2a_sTm, v_usTm, v_uat3)-(IIa_sTm_temp[l-1][m]-2*IIa_sTm_temp[l][m]+IIa_sTm_temp[l+1][m])+delta_Vx_down*0.5*hD_IIa_sTm*Vx[l-1][m]*(IIa_sTm_temp[l][m]-IIa_sTm_temp[l-1][m])+delta_Vx_up*0.5*Vx[l][m]*hD_IIa_sTm*(IIa_sTm_temp[l+1][m]-IIa_sTm_temp[l][m]);
 	   fy_sTm[m]=-h2Dtau_sTm*sTm_temp[l][m]-h2D_sTm*F_sTm(v_u2aF, v_u2a_sTm, v_usTm, v_uat3)-(sTm_temp[l-1][m]-2*sTm_temp[l][m]+sTm_temp[l+1][m])+delta_Vx_down*0.5*hD_sTm*Vx[l-1][m]*(sTm_temp[l][m]-sTm_temp[l-1][m])+delta_Vx_up*0.5*Vx[l][m]*hD_sTm*(sTm_temp[l+1][m]-sTm_temp[l][m]);  	   
	   fy_Fg[m]=-h2Dtau_Fg*Fg_temp[l][m]-h2D_Fg*F_Fg(v_u2aF, v_uFg)-(Fg_temp[l-1][m]-2*Fg_temp[l][m]+Fg_temp[l+1][m])+delta_Vx_down*0.5*hD_Fg*Vx[l-1][m]*(Fg_temp[l][m]-Fg_temp[l-1][m])+delta_Vx_up*0.5*Vx[l][m]*hD_Fg*(Fg_temp[l+1][m]-Fg_temp[l][m]);  	   
	   fy_Fn_s[m]=-tau1*Fn_s_temp[l][m]-F_Fn_s(v_u2aF, v_uFg, v_uFn_s);//+delta_Vx_down*0.5*h1*Vx[l-1][m]*(Fn_s_temp[l][m]-Fn_s_temp[l-1][m])+delta_Vx_up*0.5*Vx[l][m]*h1*(Fn_s_temp[l+1][m]-Fn_s_temp[l][m]);
	//   fy_Fn_p[m]=-tau1*Fn_p_temp[l][m]-F_Fn_p(v_uFn_s, v_uFn_p, v_10uFn_p, v10uFn_p, v0_1uFn_p, v01uFn_p);
	//   Fn_p[l][m]=v_uFn_p+tau*F_Fn_p(v_uFn_s,v_uFn_p);
	 }

  
 by_II[0]=1;	  cy_II[0]=1;
 by_IIa[0]=1;	  cy_IIa[0]=1;
 by_IIa_sTm[0]=1; cy_IIa_sTm[0]=1;
 by_sTm[0]=1;     cy_sTm[0]=1;
 by_V[0]=1;	      cy_V[0]=1;
 by_Va[0]=1;	  cy_Va[0]=1;
 by_VII[0]=1;	  cy_VII[0]=1;
 by_VIIa[0]=1;	  cy_VIIa[0]=1;
 by_VIII[0]=1;	  cy_VIII[0]=1;
 by_VIIIa[0]=1;	  cy_VIIIa[0]=1;
 by_IX[0]=1;	  cy_IX[0]=1;
 by_IXa[0]=1;	  cy_IXa[0]=1;
 by_X[0]=1;	      cy_X[0]=1;
 by_Xa[0]=1;	  cy_Xa[0]=1;
 by_Xa_TFPI[0]=1; cy_Xa_TFPI[0]=1;
 by_TFPI[0]=1;	  cy_TFPI[0]=1;
 by_XI[0]=1;	  cy_XI[0]=1;
 by_XIa[0]=1;	  cy_XIa[0]=1; 
 by_PC[0]=1; 	  cy_PC[0]=1;
 by_PCa[0]=1; 	  cy_PCa[0]=1;
 by_Fg[0]=1;	  cy_Fg[0]=1;
 by_Fn_s[0]=1;	  cy_Fn_s[0]=1; 
 //by_Fn_p[0]=1;	  cy_Fn_p[0]=1; 
 by_AT_III[0]=1;  cy_AT_III[0]=1;
 
 
 

  
 
 ay_VIIa[NMAXY]=1;	   cy_VIIa[NMAXY]=1;
 ay_VII[NMAXY]=1;	   cy_VII[NMAXY]=1;
 ay_IX[NMAXY]=1;	   cy_IX[NMAXY]=1;
 ay_IXa[NMAXY]=1;	   cy_IXa[NMAXY]=1;
 ay_X[NMAXY]=1;	 	   cy_X[NMAXY]=1;
 ay_Xa[NMAXY]=1;	   cy_Xa[NMAXY]=1;
 ay_IIa[NMAXY]=1;	   cy_IIa[NMAXY]=1;
 ay_II[NMAXY]=1;	   cy_II[NMAXY]=1;
 ay_VIIIa[NMAXY]=1;	   cy_VIIIa[NMAXY]=1;
 ay_VIII[NMAXY]=1;	   cy_VIII[NMAXY]=1;
 ay_Va[NMAXY]=1;	   cy_Va[NMAXY]=1;
 ay_V[NMAXY]=1;		   cy_V[NMAXY]=1;
 ay_PC[NMAXY]=1; 	   cy_PC[NMAXY]=1;
 ay_PCa[NMAXY]=1; 	   cy_PCa[NMAXY]=1;
 ay_Xa_TFPI[NMAXY]=1;  cy_Xa_TFPI[NMAXY]=1;
 ay_TFPI[NMAXY]=1;	   cy_TFPI[NMAXY]=1;
 ay_AT_III[NMAXY]=1;   cy_AT_III[NMAXY]=1;
 ay_XIa[NMAXY]=1;	   cy_XIa[NMAXY]=1;
 ay_XI[NMAXY]=1;	   cy_XI[NMAXY]=1;
 ay_IIa_sTm[NMAXY]=1;  cy_IIa_sTm[NMAXY]=1;
 ay_sTm[NMAXY]=1;      cy_sTm[NMAXY]=1;
 ay_Fg[NMAXY]=1;       cy_Fg[NMAXY]=1;
 ay_Fn_s[NMAXY]=1;     cy_Fn_s[NMAXY]=1;
 //ay_Fn_p[NMAXY]=1;     cy_Fn_p[NMAXY]=1;
 
 
 
if(l>=(DamagePosition-dl_damage) && l<=(DamagePosition+dl_damage))
{
 	sigmaF_VIIa_TF_[l]=F_SIGMAF_VIIa_TF(IX[l][0], X[l][0], sigma_VIIa_TF_[l]);
	sigma_X_VIIa_TF_[l]=F_SIGMA_X_VIIa_TF(IX[l][0], X[l][0], sigma_VIIa_TF_[l]);
	sigma_Xa_VIIa_TF_[l]=F_SIGMA_Xa_VIIa_TF(sigma_X_VIIa_TF_[l]);      
	
	fy_VIIa[0]=-hD_VIIa*fullbound_VIIa(VIIa[l][0], sigma_TF_[l], sigmaF_VIIa_TF_[l]);
    fy_VII[0]=-hD_VII*fullbound_VII(VII[l][0], sigma_TF_[l], sigma_VII_TF_[l]);        
    fy_IXa[0]=-hD_IXa*fullbound_IXa(IX[l][0],  sigmaF_VIIa_TF_[l]);
    fy_IX[0]=-hD_IX*fullbound_IX(IX[l][0], sigmaF_VIIa_TF_[l]);
    fy_Xa[0]=-hD_Xa*fullbound_Xa(X[l][0], sigmaF_VIIa_TF_[l]) ;          
    fy_X[0]=-hD_X*fullbound_X(X[l][0],  sigmaF_VIIa_TF_[l]);
    fy_Xa_TFPI[0]=-hD_Xa_TFPI*fullbound_Xa_TFPI(Xa_TFPI[l][0], sigmaF_VIIa_TF_[l]);                      
    fy_TFPI[0]=-hD_TFPI*fullbound_TFPI(TFPI[l][0], sigma_Xa_VIIa_TF_[l])                            ;

	fy_IIa[0]=0;
	fy_PCa[0]=0;
    fy_PC[0]=0;
	
} 
else
{   
	fy_VIIa[0]=0;
    fy_VII[0]=0;        
    fy_IXa[0]=0;
    fy_IX[0]=0;
    fy_Xa[0]=0;          
    fy_X[0]=0;
    fy_Xa_TFPI[0]=0;                      
    fy_TFPI[0]=0;

	fy_IIa[0]=-hD_IIa*fullbound_IIa(IIaF[l][0], sigma_Tm_[l],sigma_IIa_Tm_[l]);
	fy_PCa[0]=-hD_PCa*fullbound_PCa(PC[l][0], sigma_IIa_Tm_[l]);
    fy_PC[0]=-hD_PC*fullbound_PC(PC[l][0], sigma_IIa_Tm_[l]);

}

   
    fy_II[0]=0;
    fy_VIIIa[0]=0;
    fy_VIII[0]=0;
    fy_Va[0]=0;
    fy_V[0]=0;    
    fy_AT_III[0]=0;
    fy_XIa[0]=0;
    fy_XI[0]=0;
    fy_IIa_sTm[0]=0;
    fy_sTm[0]=0; 
    fy_Fg[0]=0;         
	fy_Fn_s[0]=0;         
//	fy_Fn_p[0]=0;         


    fy_VIIa[NMAXY]=0;
    fy_VII[NMAXY]=0;
    fy_IXa[NMAXY]=0;
    fy_IX[NMAXY]=0;
    fy_Xa[NMAXY]=0;
    fy_X[NMAXY]=0;
    fy_IIa[NMAXY]=0;
    fy_II[NMAXY]=0;
    fy_VIIIa[NMAXY]=0;
    fy_VIII[NMAXY]=0;
    fy_Va[NMAXY]=0;
    fy_V[NMAXY]=0;
    fy_PCa[NMAXY]=0;
    fy_PC[NMAXY]=0;
    fy_Xa_TFPI[NMAXY]=0;
    fy_TFPI[NMAXY]=0; 
    fy_AT_III[NMAXY]=0;
    fy_XIa[NMAXY]=0;
    fy_XI[NMAXY]=0;
    fy_IIa_sTm[NMAXY]=0;
    fy_sTm[NMAXY]=0; 
    fy_Fg[NMAXY]=0; 
	fy_Fn_s[NMAXY]=0; 
//	fy_Fn_p[NMAXY]=0; 

	
//VIIa
  CC=cy_VIIa[0];
  AA=ay_VIIa[1];
  FF=fy_VIIa[0];
  FI=fy_VIIa[1];
 
  kappa[0]=0;        
 
 for (i=0;i<=NMAXY-1;i++)
  {   
 value1=CC;
 value2=by_VIIa[i];

 if(fabs(value1)>=fabs(value2))
 {
 alfa[i+1]=by_VIIa[i]/CC;
 betta[i+1]=FF/CC;
 CC=cy_VIIa[i+1]-AA*alfa[i+1];
 FF=FI+AA*betta[i+1];
 tetta[i+1]=kappa[i];
 kappa[i+1]=i+1;
 
 if(i!=NMAXY-1)
 {
 AA=ay_VIIa[i+2];
 FI=fy_VIIa[i+2];
 }
 }
  
 if(fabs(value1)<fabs(value2))
 {
 alfa[i+1]=CC/by_VIIa[i];
 betta[i+1]=-FF/by_VIIa[i];
 CC=cy_VIIa[i+1]*alfa[i+1]-AA;
 FF=FI-cy_VIIa[i+1]*betta[i+1];
 tetta[i+1]=i+1;
 kappa[i+1]=kappa[i];
 if(i!=NMAXY-1)
 {
 AA=alfa[i+1]*ay_VIIa[i+2];
 FI=fy_VIIa[i+2]+ay_VIIa[i+2]*betta[i+1];
 }              
 
 
 }
                     
 }
 
 VIIa[l][(int)kappa[NMAXY]]=FF/CC;
 
 for (j=NMAXY-1;j>=0;j--)
 {
 VIIa[l][(int)tetta[j+1]]=alfa[j+1]*VIIa[l][(int)kappa[j+1]]+betta[j+1];
 }

//VII
  CC=cy_VII[0];
  AA=ay_VII[1];
  FF=fy_VII[0];
  FI=fy_VII[1];
 
  kappa[0]=0;        
 
 for (i=0;i<=NMAXY-1;i++)
  {   
 value1=CC;
 value2=by_VII[i];
 if(fabs(value1)>=fabs(value2))
 {
 alfa[i+1]=by_VII[i]/CC;
 betta[i+1]=FF/CC;
 CC=cy_VII[i+1]-AA*alfa[i+1];
 FF=FI+AA*betta[i+1];
 tetta[i+1]=kappa[i];
 kappa[i+1]=i+1;
 
 if(i!=NMAXY-1)
 {
 AA=ay_VII[i+2];
 FI=fy_VII[i+2];
 }
 }
  
 if(fabs(value1)<fabs(value2))
 {
 alfa[i+1]=CC/by_VII[i];
 betta[i+1]=-FF/by_VII[i];
 CC=cy_VII[i+1]*alfa[i+1]-AA;
 FF=FI-cy_VII[i+1]*betta[i+1];
 tetta[i+1]=i+1;
 kappa[i+1]=kappa[i];
 if(i!=NMAXY-1)
 {
 AA=alfa[i+1]*ay_VII[i+2];
 FI=fy_VII[i+2]+ay_VII[i+2]*betta[i+1];
 }              
 
 
 }
                     
 }
 
 VII[l][(int)kappa[NMAXY]]=FF/CC;
 
 for (j=NMAXY-1;j>=0;j--)
 {
 VII[l][(int)tetta[j+1]]=alfa[j+1]*VII[l][(int)kappa[j+1]]+betta[j+1];
 }

//IX
  CC=cy_IX[0];
  AA=ay_IX[1];
  FF=fy_IX[0];
  FI=fy_IX[1];
 
  kappa[0]=0;        
 
 for (i=0;i<=NMAXY-1;i++)
  {   
 value1=CC;
 value2=by_IX[i];
 if(fabs(value1)>=fabs(value2))
 {
 alfa[i+1]=by_IX[i]/CC;
 betta[i+1]=FF/CC;
 CC=cy_IX[i+1]-AA*alfa[i+1];
 FF=FI+AA*betta[i+1];
 tetta[i+1]=kappa[i];
 kappa[i+1]=i+1;
 
 if(i!=NMAXY-1)
 {
 AA=ay_IX[i+2];
 FI=fy_IX[i+2];
 }
 }
  
 if(fabs(value1)<fabs(value2))
 {
 alfa[i+1]=CC/by_IX[i];
 betta[i+1]=-FF/by_IX[i];
 CC=cy_IX[i+1]*alfa[i+1]-AA;
 FF=FI-cy_IX[i+1]*betta[i+1];
 tetta[i+1]=i+1;
 kappa[i+1]=kappa[i];
 if(i!=NMAXY-1)
 {
 AA=alfa[i+1]*ay_IX[i+2];
 FI=fy_IX[i+2]+ay_IX[i+2]*betta[i+1];
 }              
 
 
 }
                     
 }
 
 IX[l][(int)kappa[NMAXY]]=FF/CC;
 
 for (j=NMAXY-1;j>=0;j--)
 {
 IX[l][(int)tetta[j+1]]=alfa[j+1]*IX[l][(int)kappa[j+1]]+betta[j+1];
 }
 //IXa
  CC=cy_IXa[0];
  AA=ay_IXa[1];
  FF=fy_IXa[0];
  FI=fy_IXa[1];
 
  kappa[0]=0;        
 
 for (i=0;i<=NMAXY-1;i++)
  {   
 value1=CC;
 value2=by_IXa[i];
 if(fabs(value1)>=fabs(value2))
 {
 alfa[i+1]=by_IXa[i]/CC;
 betta[i+1]=FF/CC;
 CC=cy_IXa[i+1]-AA*alfa[i+1];
 FF=FI+AA*betta[i+1];
 tetta[i+1]=kappa[i];
 kappa[i+1]=i+1;
 
 if(i!=NMAXY-1)
 {
 AA=ay_IXa[i+2];
 FI=fy_IXa[i+2];
 }
 }
  
 if(fabs(value1)<fabs(value2))
 {
 alfa[i+1]=CC/by_IXa[i];
 betta[i+1]=-FF/by_IXa[i];
 CC=cy_IXa[i+1]*alfa[i+1]-AA;
 FF=FI-cy_IXa[i+1]*betta[i+1];
 tetta[i+1]=i+1;
 kappa[i+1]=kappa[i];
 if(i!=NMAXY-1)
 {
 AA=alfa[i+1]*ay_IXa[i+2];
 FI=fy_IXa[i+2]+ay_IXa[i+2]*betta[i+1];
 }              
 
 
 }
                     
 }
 
 IXa[l][(int)kappa[NMAXY]]=FF/CC;
 
 for (j=NMAXY-1;j>=0;j--)
 {
 IXa[l][(int)tetta[j+1]]=alfa[j+1]*IXa[l][(int)kappa[j+1]]+betta[j+1];
 }
//Xa
  CC=cy_Xa[0];
  AA=ay_Xa[1];
  FF=fy_Xa[0];
  FI=fy_Xa[1];
 
  kappa[0]=0;        
 
 for (i=0;i<=NMAXY-1;i++)
  {   
 value1=CC;
 value2=by_Xa[i];
 if(fabs(value1)>=fabs(value2))
 {
 alfa[i+1]=by_Xa[i]/CC;
 betta[i+1]=FF/CC;
 CC=cy_Xa[i+1]-AA*alfa[i+1];
 FF=FI+AA*betta[i+1];
 tetta[i+1]=kappa[i];
 kappa[i+1]=i+1;
 
 if(i!=NMAXY-1)
 {
 AA=ay_Xa[i+2];
 FI=fy_Xa[i+2];
 }
 }
  
 if(fabs(value1)<fabs(value2))
 {
 alfa[i+1]=CC/by_Xa[i];
 betta[i+1]=-FF/by_Xa[i];
 CC=cy_Xa[i+1]*alfa[i+1]-AA;
 FF=FI-cy_Xa[i+1]*betta[i+1];
 tetta[i+1]=i+1;
 kappa[i+1]=kappa[i];
 if(i!=NMAXY-1)
 {
 AA=alfa[i+1]*ay_Xa[i+2];
 FI=fy_Xa[i+2]+ay_Xa[i+2]*betta[i+1];
 }              
 
 
 }
                     
 }
 
 Xa[l][(int)kappa[NMAXY]]=FF/CC;
 
 for (j=NMAXY-1;j>=0;j--)
 {
 Xa[l][(int)tetta[j+1]]=alfa[j+1]*Xa[l][(int)kappa[j+1]]+betta[j+1];
 }
//X
  CC=cy_X[0];
  AA=ay_X[1];
  FF=fy_X[0];
  FI=fy_X[1];
 
  kappa[0]=0;        
 
 for (i=0;i<=NMAXY-1;i++)
  {   
 value1=CC;
 value2=by_X[i];
 if(fabs(value1)>=fabs(value2))
 {
 alfa[i+1]=by_X[i]/CC;
 betta[i+1]=FF/CC;
 CC=cy_X[i+1]-AA*alfa[i+1];
 FF=FI+AA*betta[i+1];
 tetta[i+1]=kappa[i];
 kappa[i+1]=i+1;
 
 if(i!=NMAXY-1)
 {
 AA=ay_X[i+2];
 FI=fy_X[i+2];
 }
 }
  
 if(fabs(value1)<fabs(value2))
 {
 alfa[i+1]=CC/by_X[i];
 betta[i+1]=-FF/by_X[i];
 CC=cy_X[i+1]*alfa[i+1]-AA;
 FF=FI-cy_X[i+1]*betta[i+1];
 tetta[i+1]=i+1;
 kappa[i+1]=kappa[i];
 if(i!=NMAXY-1)
 {
 AA=alfa[i+1]*ay_X[i+2];
 FI=fy_X[i+2]+ay_X[i+2]*betta[i+1];
 }              
 
 
 }
                     
 }
 
 X[l][(int)kappa[NMAXY]]=FF/CC;
 
 for (j=NMAXY-1;j>=0;j--)
 {
 X[l][(int)tetta[j+1]]=alfa[j+1]*X[l][(int)kappa[j+1]]+betta[j+1];
 }

//II
  CC=cy_II[0];
  AA=ay_II[1];
  FF=fy_II[0];
  FI=fy_II[1];
 
  kappa[0]=0;        
 
 for (i=0;i<=NMAXY-1;i++)
  {   
 value1=CC;
 value2=by_II[i];
 if(fabs(value1)>=fabs(value2))
 {
 alfa[i+1]=by_II[i]/CC;
 betta[i+1]=FF/CC;
 CC=cy_II[i+1]-AA*alfa[i+1];
 FF=FI+AA*betta[i+1];
 tetta[i+1]=kappa[i];
 kappa[i+1]=i+1;
 
 if(i!=NMAXY-1)
 {
 AA=ay_II[i+2];
 FI=fy_II[i+2];
 }
 }
  
 if(fabs(value1)<fabs(value2))
 {
 alfa[i+1]=CC/by_II[i];
 betta[i+1]=-FF/by_II[i];
 CC=cy_II[i+1]*alfa[i+1]-AA;
 FF=FI-cy_II[i+1]*betta[i+1];
 tetta[i+1]=i+1;
 kappa[i+1]=kappa[i];
 if(i!=NMAXY-1)
 {
 AA=alfa[i+1]*ay_II[i+2];
 FI=fy_II[i+2]+ay_II[i+2]*betta[i+1];
 }              
 
 
 }
                     
 }
 
 II[l][(int)kappa[NMAXY]]=FF/CC;
 
 for (j=NMAXY-1;j>=0;j--)
 {
 II[l][(int)tetta[j+1]]=alfa[j+1]*II[l][(int)kappa[j+1]]+betta[j+1];
 }


//IIa
  CC=cy_IIa[0];
  AA=ay_IIa[1];
  FF=fy_IIa[0];
  FI=fy_IIa[1];
 
  kappa[0]=0;        
 
 for (i=0;i<=NMAXY-1;i++)
  {   
 value1=CC;
 value2=by_IIa[i];
 if(fabs(value1)>=fabs(value2))
 {
 alfa[i+1]=by_IIa[i]/CC;
 betta[i+1]=FF/CC;
 CC=cy_IIa[i+1]-AA*alfa[i+1];
 FF=FI+AA*betta[i+1];
 tetta[i+1]=kappa[i];
 kappa[i+1]=i+1;
 
 if(i!=NMAXY-1)
 {
 AA=ay_IIa[i+2];
 FI=fy_IIa[i+2];
 }
 }
  
 if(fabs(value1)<fabs(value2))
 {
 alfa[i+1]=CC/by_IIa[i];
 betta[i+1]=-FF/by_IIa[i];
 CC=cy_IIa[i+1]*alfa[i+1]-AA;
 FF=FI-cy_IIa[i+1]*betta[i+1];
 tetta[i+1]=i+1;
 kappa[i+1]=kappa[i];
 if(i!=NMAXY-1)
 {
 AA=alfa[i+1]*ay_IIa[i+2];
 FI=fy_IIa[i+2]+ay_IIa[i+2]*betta[i+1];
 }              
 
 
 }
                     
 }
 
 IIa[l][(int)kappa[NMAXY]]=FF/CC;
 
 for (j=NMAXY-1;j>=0;j--)
 {
 IIa[l][(int)tetta[j+1]]=alfa[j+1]*IIa[l][(int)kappa[j+1]]+betta[j+1];
 }


//VIIIa
  CC=cy_VIIIa[0];
  AA=ay_VIIIa[1];
  FF=fy_VIIIa[0];
  FI=fy_VIIIa[1];
 
  kappa[0]=0;        
 
 for (i=0;i<=NMAXY-1;i++)
  {   
 value1=CC;
 value2=by_VIIIa[i];
 if(fabs(value1)>=fabs(value2))
 {
 alfa[i+1]=by_VIIIa[i]/CC;
 betta[i+1]=FF/CC;
 CC=cy_VIIIa[i+1]-AA*alfa[i+1];
 FF=FI+AA*betta[i+1];
 tetta[i+1]=kappa[i];
 kappa[i+1]=i+1;
 
 if(i!=NMAXY-1)
 {
 AA=ay_VIIIa[i+2];
 FI=fy_VIIIa[i+2];
 }
 }
  
 if(fabs(value1)<fabs(value2))
 {
 alfa[i+1]=CC/by_VIIIa[i];
 betta[i+1]=-FF/by_VIIIa[i];
 CC=cy_VIIIa[i+1]*alfa[i+1]-AA;
 FF=FI-cy_VIIIa[i+1]*betta[i+1];
 tetta[i+1]=i+1;
 kappa[i+1]=kappa[i];
 if(i!=NMAXY-1)
 {
 AA=alfa[i+1]*ay_VIIIa[i+2];
 FI=fy_VIIIa[i+2]+ay_VIIIa[i+2]*betta[i+1];
 }              
 
 
 }
                     
 }
 
 VIIIa[l][(int)kappa[NMAXY]]=FF/CC;
 
 for (j=NMAXY-1;j>=0;j--)
 {
 VIIIa[l][(int)tetta[j+1]]=alfa[j+1]*VIIIa[l][(int)kappa[j+1]]+betta[j+1];
 }


//VIII
  CC=cy_VIII[0];
  AA=ay_VIII[1];
  FF=fy_VIII[0];
  FI=fy_VIII[1];
 
  kappa[0]=0;        
 
 for (i=0;i<=NMAXY-1;i++)
  {   
 value1=CC;
 value2=by_VIII[i];
 if(fabs(value1)>=fabs(value2))
 {
 alfa[i+1]=by_VIII[i]/CC;
 betta[i+1]=FF/CC;
 CC=cy_VIII[i+1]-AA*alfa[i+1];
 FF=FI+AA*betta[i+1];
 tetta[i+1]=kappa[i];
 kappa[i+1]=i+1;
 
 if(i!=NMAXY-1)
 {
 AA=ay_VIII[i+2];
 FI=fy_VIII[i+2];
 }
 }
  
 if(fabs(value1)<fabs(value2))
 {
 alfa[i+1]=CC/by_VIII[i];
 betta[i+1]=-FF/by_VIII[i];
 CC=cy_VIII[i+1]*alfa[i+1]-AA;
 FF=FI-cy_VIII[i+1]*betta[i+1];
 tetta[i+1]=i+1;
 kappa[i+1]=kappa[i];
 if(i!=NMAXY-1)
 {
 AA=alfa[i+1]*ay_VIII[i+2];
 FI=fy_VIII[i+2]+ay_VIII[i+2]*betta[i+1];
 }              
 
 
 }
                     
 }
 
 VIII[l][(int)kappa[NMAXY]]=FF/CC;
 
 for (j=NMAXY-1;j>=0;j--)
 {
 VIII[l][(int)tetta[j+1]]=alfa[j+1]*VIII[l][(int)kappa[j+1]]+betta[j+1];
 }


//V
  CC=cy_V[0];
  AA=ay_V[1];
  FF=fy_V[0];
  FI=fy_V[1];
 
  kappa[0]=0;        
 
 for (i=0;i<=NMAXY-1;i++)
  {   
 value1=CC;
 value2=by_V[i];
 if(fabs(value1)>=fabs(value2))
 {
 alfa[i+1]=by_V[i]/CC;
 betta[i+1]=FF/CC;
 CC=cy_V[i+1]-AA*alfa[i+1];
 FF=FI+AA*betta[i+1];
 tetta[i+1]=kappa[i];
 kappa[i+1]=i+1;
 
 if(i!=NMAXY-1)
 {
 AA=ay_V[i+2];
 FI=fy_V[i+2];
 }
 }
  
 if(fabs(value1)<fabs(value2))
 {
 alfa[i+1]=CC/by_V[i];
 betta[i+1]=-FF/by_V[i];
 CC=cy_V[i+1]*alfa[i+1]-AA;
 FF=FI-cy_V[i+1]*betta[i+1];
 tetta[i+1]=i+1;
 kappa[i+1]=kappa[i];
 if(i!=NMAXY-1)
 {
 AA=alfa[i+1]*ay_V[i+2];
 FI=fy_V[i+2]+ay_V[i+2]*betta[i+1];
 }              
 
 
 }
                     
 }
 
 V[l][(int)kappa[NMAXY]]=FF/CC;
 
 for (j=NMAXY-1;j>=0;j--)
 {
 V[l][(int)tetta[j+1]]=alfa[j+1]*V[l][(int)kappa[j+1]]+betta[j+1];
 }

//Va
  CC=cy_Va[0];
  AA=ay_Va[1];
  FF=fy_Va[0];
  FI=fy_Va[1];
 
  kappa[0]=0;        
 
 for (i=0;i<=NMAXY-1;i++)
  {   
 value1=CC;
 value2=by_Va[i];
 if(fabs(value1)>=fabs(value2))
 {
 alfa[i+1]=by_Va[i]/CC;
 betta[i+1]=FF/CC;
 CC=cy_Va[i+1]-AA*alfa[i+1];
 FF=FI+AA*betta[i+1];
 tetta[i+1]=kappa[i];
 kappa[i+1]=i+1;
 
 if(i!=NMAXY-1)
 {
 AA=ay_Va[i+2];
 FI=fy_Va[i+2];
 }
 }
  
 if(fabs(value1)<fabs(value2))
 {
 alfa[i+1]=CC/by_Va[i];
 betta[i+1]=-FF/by_Va[i];
 CC=cy_Va[i+1]*alfa[i+1]-AA;
 FF=FI-cy_Va[i+1]*betta[i+1];
 tetta[i+1]=i+1;
 kappa[i+1]=kappa[i];
 if(i!=NMAXY-1)
 {
 AA=alfa[i+1]*ay_Va[i+2];
 FI=fy_Va[i+2]+ay_Va[i+2]*betta[i+1];
 }              
 
 
 }
                     
 }
 
 Va[l][(int)kappa[NMAXY]]=FF/CC;
 
 for (j=NMAXY-1;j>=0;j--)
 {
 Va[l][(int)tetta[j+1]]=alfa[j+1]*Va[l][(int)kappa[j+1]]+betta[j+1];
 }

//PC
  CC=cy_PC[0];
  AA=ay_PC[1];
  FF=fy_PC[0];
  FI=fy_PC[1];
 
  kappa[0]=0;        
 
 for (i=0;i<=NMAXY-1;i++)
  {   
 value1=CC;
 value2=by_PC[i];
 if(fabs(value1)>=fabs(value2))
 {
 alfa[i+1]=by_PC[i]/CC;
 betta[i+1]=FF/CC;
 CC=cy_PC[i+1]-AA*alfa[i+1];
 FF=FI+AA*betta[i+1];
 tetta[i+1]=kappa[i];
 kappa[i+1]=i+1;
 
 if(i!=NMAXY-1)
 {
 AA=ay_PC[i+2];
 FI=fy_PC[i+2];
 }
 }
  
 if(fabs(value1)<fabs(value2))
 {
 alfa[i+1]=CC/by_PC[i];
 betta[i+1]=-FF/by_PC[i];
 CC=cy_PC[i+1]*alfa[i+1]-AA;
 FF=FI-cy_PC[i+1]*betta[i+1];
 tetta[i+1]=i+1;
 kappa[i+1]=kappa[i];
 if(i!=NMAXY-1)
 {
 AA=alfa[i+1]*ay_PC[i+2];
 FI=fy_PC[i+2]+ay_PC[i+2]*betta[i+1];
 }              
 
 
 }
                     
 }
 
 PC[l][(int)kappa[NMAXY]]=FF/CC;
 
 for (j=NMAXY-1;j>=0;j--)
 {
 PC[l][(int)tetta[j+1]]=alfa[j+1]*PC[l][(int)kappa[j+1]]+betta[j+1];
 }


//PCa
  CC=cy_PCa[0];
  AA=ay_PCa[1];
  FF=fy_PCa[0];
  FI=fy_PCa[1];
 
  kappa[0]=0;        
 
 for (i=0;i<=NMAXY-1;i++)
  {   
 value1=CC;
 value2=by_PCa[i];
 if(fabs(value1)>=fabs(value2))
 {
 alfa[i+1]=by_PCa[i]/CC;
 betta[i+1]=FF/CC;
 CC=cy_PCa[i+1]-AA*alfa[i+1];
 FF=FI+AA*betta[i+1];
 tetta[i+1]=kappa[i];
 kappa[i+1]=i+1;
 
 if(i!=NMAXY-1)
 {
 AA=ay_PCa[i+2];
 FI=fy_PCa[i+2];
 }
 }
  
 if(fabs(value1)<fabs(value2))
 {
 alfa[i+1]=CC/by_PCa[i];
 betta[i+1]=-FF/by_PCa[i];
 CC=cy_PCa[i+1]*alfa[i+1]-AA;
 FF=FI-cy_PCa[i+1]*betta[i+1];
 tetta[i+1]=i+1;
 kappa[i+1]=kappa[i];
 if(i!=NMAXY-1)
 {
 AA=alfa[i+1]*ay_PCa[i+2];
 FI=fy_PC[i+2]+ay_PCa[i+2]*betta[i+1];
 }              
 
 
 }
                     
 }
 
 PCa[l][(int)kappa[NMAXY]]=FF/CC;
 
 for (j=NMAXY-1;j>=0;j--)
 {
 PCa[l][(int)tetta[j+1]]=alfa[j+1]*PCa[l][(int)kappa[j+1]]+betta[j+1];
 }


//Xa_TFPI
  CC=cy_Xa_TFPI[0];
  AA=ay_Xa_TFPI[1];
  FF=fy_Xa_TFPI[0];
  FI=fy_Xa_TFPI[1];
 
  kappa[0]=0;        
 
 for (i=0;i<=NMAXY-1;i++)
  {   
 value1=CC;
 value2=by_Xa_TFPI[i];
 if(fabs(value1)>=fabs(value2))
 {
 alfa[i+1]=by_Xa_TFPI[i]/CC;
 betta[i+1]=FF/CC;
 CC=cy_Xa_TFPI[i+1]-AA*alfa[i+1];
 FF=FI+AA*betta[i+1];
 tetta[i+1]=kappa[i];
 kappa[i+1]=i+1;
 
 if(i!=NMAXY-1)
 {
 AA=ay_Xa_TFPI[i+2];
 FI=fy_Xa_TFPI[i+2];
 }
 }
  
 if(fabs(value1)<fabs(value2))
 {
 alfa[i+1]=CC/by_Xa_TFPI[i];
 betta[i+1]=-FF/by_Xa_TFPI[i];
 CC=cy_Xa_TFPI[i+1]*alfa[i+1]-AA;
 FF=FI-cy_Xa_TFPI[i+1]*betta[i+1];
 tetta[i+1]=i+1;
 kappa[i+1]=kappa[i];
 if(i!=NMAXY-1)
 {
 AA=alfa[i+1]*ay_Xa_TFPI[i+2];
 FI=fy_Xa_TFPI[i+2]+ay_Xa_TFPI[i+2]*betta[i+1];
 }              
 
 
 }
                     
 }
 
 Xa_TFPI[l][(int)kappa[NMAXY]]=FF/CC;
 
 for (j=NMAXY-1;j>=0;j--)
 {
 Xa_TFPI[l][(int)tetta[j+1]]=alfa[j+1]*Xa_TFPI[l][(int)kappa[j+1]]+betta[j+1];
 }

//TFPI
  CC=cy_TFPI[0];
  AA=ay_TFPI[1];
  FF=fy_TFPI[0];
  FI=fy_TFPI[1];
 
  kappa[0]=0;        
 
 for (i=0;i<=NMAXY-1;i++)
  {   
 value1=CC;
 value2=by_TFPI[i];
 if(fabs(value1)>=fabs(value2))
 {
 alfa[i+1]=by_TFPI[i]/CC;
 betta[i+1]=FF/CC;
 CC=cy_TFPI[i+1]-AA*alfa[i+1];
 FF=FI+AA*betta[i+1];
 tetta[i+1]=kappa[i];
 kappa[i+1]=i+1;
 
 if(i!=NMAXY-1)
 {
 AA=ay_TFPI[i+2];
 FI=fy_TFPI[i+2];
 }
 }
  
 if(fabs(value1)<fabs(value2))
 {
 alfa[i+1]=CC/by_TFPI[i];
 betta[i+1]=-FF/by_TFPI[i];
 CC=cy_TFPI[i+1]*alfa[i+1]-AA;
 FF=FI-cy_TFPI[i+1]*betta[i+1];
 tetta[i+1]=i+1;
 kappa[i+1]=kappa[i];
 if(i!=NMAXY-1)
 {
 AA=alfa[i+1]*ay_TFPI[i+2];
 FI=fy_TFPI[i+2]+ay_TFPI[i+2]*betta[i+1];
 }              
 
 
 }
                     
 }
 
 TFPI[l][(int)kappa[NMAXY]]=FF/CC;
 
 for (j=NMAXY-1;j>=0;j--)
 {
 TFPI[l][(int)tetta[j+1]]=alfa[j+1]*TFPI[l][(int)kappa[j+1]]+betta[j+1];
 }


//AT_III
  CC=cy_AT_III[0];
  AA=ay_AT_III[1];
  FF=fy_AT_III[0];
  FI=fy_AT_III[1];
 
  kappa[0]=0;        
 
 for (i=0;i<=NMAXY-1;i++)
  {   
 value1=CC;
 value2=by_AT_III[i];
 if(fabs(value1)>=fabs(value2))
 {
 alfa[i+1]=by_AT_III[i]/CC;
 betta[i+1]=FF/CC;
 CC=cy_AT_III[i+1]-AA*alfa[i+1];
 FF=FI+AA*betta[i+1];
 tetta[i+1]=kappa[i];
 kappa[i+1]=i+1;
 
 if(i!=NMAXY-1)
 {
 AA=ay_AT_III[i+2];
 FI=fy_AT_III[i+2];
 }
 }
  
 if(fabs(value1)<fabs(value2))
 {
 alfa[i+1]=CC/by_AT_III[i];
 betta[i+1]=-FF/by_AT_III[i];
 CC=cy_AT_III[i+1]*alfa[i+1]-AA;
 FF=FI-cy_AT_III[i+1]*betta[i+1];
 tetta[i+1]=i+1;
 kappa[i+1]=kappa[i];
 if(i!=NMAXY-1)
 {
 AA=alfa[i+1]*ay_AT_III[i+2];
 FI=fy_AT_III[i+2]+ay_AT_III[i+2]*betta[i+1];
 }              
 
 
 }
                     
 }
 
 AT_III[l][(int)kappa[NMAXY]]=FF/CC;
 
 for (j=NMAXY-1;j>=0;j--)
 {
 AT_III[l][(int)tetta[j+1]]=alfa[j+1]*AT_III[l][(int)kappa[j+1]]+betta[j+1];
// if(AT_III[l][(int)tetta[j+1]]<0) AT_III[l][(int)tetta[j+1]]=0;
 }


//XIa
  CC=cy_XIa[0];
  AA=ay_XIa[1];
  FF=fy_XIa[0];
  FI=fy_XIa[1];
 
  kappa[0]=0;        
 
 for (i=0;i<=NMAXY-1;i++)
  {   
 value1=CC;
 value2=by_XIa[i];
 if(fabs(value1)>=fabs(value2))
 {
 alfa[i+1]=by_XIa[i]/CC;
 betta[i+1]=FF/CC;
 CC=cy_XIa[i+1]-AA*alfa[i+1];
 FF=FI+AA*betta[i+1];
 tetta[i+1]=kappa[i];
 kappa[i+1]=i+1;
 
 if(i!=NMAXY-1)
 {
 AA=ay_XIa[i+2];
 FI=fy_XIa[i+2];
 }
 }
  
 if(fabs(value1)<fabs(value2))
 {
 alfa[i+1]=CC/by_XIa[i];
 betta[i+1]=-FF/by_XIa[i];
 CC=cy_XIa[i+1]*alfa[i+1]-AA;
 FF=FI-cy_XIa[i+1]*betta[i+1];
 tetta[i+1]=i+1;
 kappa[i+1]=kappa[i];
 if(i!=NMAXY-1)
 {
 AA=alfa[i+1]*ay_XIa[i+2];
 FI=fy_XIa[i+2]+ay_XIa[i+2]*betta[i+1];
 }              
 
 
 }
                     
 }
 
 XIa[l][(int)kappa[NMAXY]]=FF/CC;
 
 for (j=NMAXY-1;j>=0;j--)
 {
 XIa[l][(int)tetta[j+1]]=alfa[j+1]*XIa[l][(int)kappa[j+1]]+betta[j+1];
 }

//XI
  CC=cy_XI[0];
  AA=ay_XI[1];
  FF=fy_XI[0];
  FI=fy_XI[1];
 
  kappa[0]=0;        
 
 for (i=0;i<=NMAXY-1;i++)
  {   
 value1=CC;
 value2=by_XI[i];
 if(fabs(value1)>=fabs(value2))
 {
 alfa[i+1]=by_XI[i]/CC;
 betta[i+1]=FF/CC;
 CC=cy_XI[i+1]-AA*alfa[i+1];
 FF=FI+AA*betta[i+1];
 tetta[i+1]=kappa[i];
 kappa[i+1]=i+1;
 
 if(i!=NMAXY-1)
 {
 AA=ay_XI[i+2];
 FI=fy_XI[i+2];
 }
 }
  
 if(fabs(value1)<fabs(value2))
 {
 alfa[i+1]=CC/by_XI[i];
 betta[i+1]=-FF/by_XI[i];
 CC=cy_XI[i+1]*alfa[i+1]-AA;
 FF=FI-cy_XI[i+1]*betta[i+1];
 tetta[i+1]=i+1;
 kappa[i+1]=kappa[i];
 if(i!=NMAXY-1)
 {
 AA=alfa[i+1]*ay_XI[i+2];
 FI=fy_XI[i+2]+ay_XI[i+2]*betta[i+1];
 }              
 
 
 }
                     
 }
 
 XI[l][(int)kappa[NMAXY]]=FF/CC;
 
 for (j=NMAXY-1;j>=0;j--)
 {
 XI[l][(int)tetta[j+1]]=alfa[j+1]*XI[l][(int)kappa[j+1]]+betta[j+1];
 }

//IIa_sTm
  CC=cy_IIa_sTm[0];
  AA=ay_IIa_sTm[1];
  FF=fy_IIa_sTm[0];
  FI=fy_IIa_sTm[1];
 
  kappa[0]=0;        
 
 for (i=0;i<=NMAXY-1;i++)
  {   
 value1=CC;
 value2=by_IIa_sTm[i];
 if(fabs(value1)>=fabs(value2))
 {
 alfa[i+1]=by_IIa_sTm[i]/CC;
 betta[i+1]=FF/CC;
 CC=cy_IIa_sTm[i+1]-AA*alfa[i+1];
 FF=FI+AA*betta[i+1];
 tetta[i+1]=kappa[i];
 kappa[i+1]=i+1;
 
 if(i!=NMAXY-1)
 {
 AA=ay_IIa_sTm[i+2];
 FI=fy_IIa_sTm[i+2];
 }
 }
  
 if(fabs(value1)<fabs(value2))
 {
 alfa[i+1]=CC/by_IIa_sTm[i];
 betta[i+1]=-FF/by_IIa_sTm[i];
 CC=cy_IIa_sTm[i+1]*alfa[i+1]-AA;
 FF=FI-cy_IIa_sTm[i+1]*betta[i+1];
 tetta[i+1]=i+1;
 kappa[i+1]=kappa[i];
 if(i!=NMAXY-1)
 {
 AA=alfa[i+1]*ay_IIa_sTm[i+2];
 FI=fy_IIa_sTm[i+2]+ay_IIa_sTm[i+2]*betta[i+1];
 }              
 
 
 }
                     
 }
 
 IIa_sTm[l][(int)kappa[NMAXY]]=FF/CC;
 
 for (j=NMAXY-1;j>=0;j--)
 {
 IIa_sTm[l][(int)tetta[j+1]]=alfa[j+1]*IIa_sTm[l][(int)kappa[j+1]]+betta[j+1];
 }


//sTm
  CC=cy_sTm[0];
  AA=ay_sTm[1];
  FF=fy_sTm[0];
  FI=fy_sTm[1];
 
  kappa[0]=0;        
 
 for (i=0;i<=NMAXY-1;i++)
  {   
 value1=CC;
 value2=by_sTm[i];
 if(fabs(value1)>=fabs(value2))
 {
 alfa[i+1]=by_sTm[i]/CC;
 betta[i+1]=FF/CC;
 CC=cy_sTm[i+1]-AA*alfa[i+1];
 FF=FI+AA*betta[i+1];
 tetta[i+1]=kappa[i];
 kappa[i+1]=i+1;
 
 if(i!=NMAXY-1)
 {
 AA=ay_sTm[i+2];
 FI=fy_sTm[i+2];
 }
 }
  
 if(fabs(value1)<fabs(value2))
 {
 alfa[i+1]=CC/by_sTm[i];
 betta[i+1]=-FF/by_sTm[i];
 CC=cy_sTm[i+1]*alfa[i+1]-AA;
 FF=FI-cy_sTm[i+1]*betta[i+1];
 tetta[i+1]=i+1;
 kappa[i+1]=kappa[i];
 if(i!=NMAXY-1)
 {
 AA=alfa[i+1]*ay_sTm[i+2];
 FI=fy_sTm[i+2]+ay_sTm[i+2]*betta[i+1];
 }              
 
 
 }
                     
 }
 
 sTm[l][(int)kappa[NMAXY]]=FF/CC;
 
 for (j=NMAXY-1;j>=0;j--)
 {
 sTm[l][(int)tetta[j+1]]=alfa[j+1]*sTm[l][(int)kappa[j+1]]+betta[j+1];
 }


 //Fg
  CC=cy_Fg[0];
  AA=ay_Fg[1];
  FF=fy_Fg[0];
  FI=fy_Fg[1];
 
  kappa[0]=0;        
 
 for (i=0;i<=NMAXY-1;i++)
  {   
 value1=CC;
 value2=by_Fg[i];
 if(fabs(value1)>=fabs(value2))
 {
 alfa[i+1]=by_Fg[i]/CC;
 betta[i+1]=FF/CC;
 CC=cy_Fg[i+1]-AA*alfa[i+1];
 FF=FI+AA*betta[i+1];
 tetta[i+1]=kappa[i];
 kappa[i+1]=i+1;
 
 if(i!=NMAXY-1)
 {
 AA=ay_Fg[i+2];
 FI=fy_Fg[i+2];
 }
 }
  
 if(fabs(value1)<fabs(value2))
 {
 alfa[i+1]=CC/by_Fg[i];
 betta[i+1]=-FF/by_Fg[i];
 CC=cy_Fg[i+1]*alfa[i+1]-AA;
 FF=FI-cy_Fg[i+1]*betta[i+1];
 tetta[i+1]=i+1;
 kappa[i+1]=kappa[i];
 if(i!=NMAXY-1)
 {
 AA=alfa[i+1]*ay_Fg[i+2];
 FI=fy_Fg[i+2]+ay_Fg[i+2]*betta[i+1];
 }              
 
 
 }
                     
 }
 
 Fg[l][(int)kappa[NMAXY]]=FF/CC;
 
 for (j=NMAXY-1;j>=0;j--)
 {
 Fg[l][(int)tetta[j+1]]=alfa[j+1]*Fg[l][(int)kappa[j+1]]+betta[j+1];
 }


  //Fn_s
  CC=cy_Fn_s[0];
  AA=ay_Fn_s[1];
  FF=fy_Fn_s[0];
  FI=fy_Fn_s[1];
 
  kappa[0]=0;        
 
 for (i=0;i<=NMAXY-1;i++)
  {   
 value1=CC;
 value2=by_Fn_s[i];
 if(fabs(value1)>=fabs(value2))
 {
 alfa[i+1]=by_Fn_s[i]/CC;
 betta[i+1]=FF/CC;
 CC=cy_Fn_s[i+1]-AA*alfa[i+1];
 FF=FI+AA*betta[i+1];
 tetta[i+1]=kappa[i];
 kappa[i+1]=i+1;
 
 if(i!=NMAXY-1)
 {
 AA=ay_Fn_s[i+2];
 FI=fy_Fn_s[i+2];
 }
 }
  
 if(fabs(value1)<fabs(value2))
 {
 alfa[i+1]=CC/by_Fn_s[i];
 betta[i+1]=-FF/by_Fn_s[i];
 CC=cy_Fn_s[i+1]*alfa[i+1]-AA;
 FF=FI-cy_Fn_s[i+1]*betta[i+1];
 tetta[i+1]=i+1;
 kappa[i+1]=kappa[i];
 if(i!=NMAXY-1)
 {
 AA=alfa[i+1]*ay_Fn_s[i+2];
 FI=fy_Fn_s[i+2]+ay_Fn_s[i+2]*betta[i+1];
 }              
 
 
 }
                     
  }
 
 Fn_s[l][(int)kappa[NMAXY]]=FF/CC;
 
 for (j=NMAXY-1;j>=0;j--)
 {
 Fn_s[l][(int)tetta[j+1]]=alfa[j+1]*Fn_s[l][(int)kappa[j+1]]+betta[j+1];
 }

 //Fn_p
/* 
  CC=cy_Fn_p[0];
  AA=ay_Fn_p[1];
  FF=fy_Fn_p[0];
  FI=fy_Fn_p[1];
 
  kappa[0]=0;        
 
 for (i=0;i<=NMAXY-1;i++)
  {   
 value1=CC;
 value2=by_Fn_p[i];
 if(fabs(value1)>=fabs(value2))
 {
 alfa[i+1]=by_Fn_p[i]/CC;
 betta[i+1]=FF/CC;
 CC=cy_Fn_p[i+1]-AA*alfa[i+1];
 FF=FI+AA*betta[i+1];
 tetta[i+1]=kappa[i];
 kappa[i+1]=i+1;
 
 if(i!=NMAXY-1)
 {
 AA=ay_Fn_p[i+2];
 FI=fy_Fn_p[i+2];
 }
 }
  
 if(fabs(value1)<fabs(value2))
 {
 alfa[i+1]=CC/by_Fn_p[i];
 betta[i+1]=-FF/by_Fn_p[i];
 CC=cy_Fn_p[i+1]*alfa[i+1]-AA;
 FF=FI-cy_Fn_p[i+1]*betta[i+1];
 tetta[i+1]=i+1;
 kappa[i+1]=kappa[i];
 if(i!=NMAXY-1)
 {
 AA=alfa[i+1]*ay_Fn_p[i+2];
 FI=fy_Fn_s[i+2]+ay_Fn_p[i+2]*betta[i+1];
 }              
 
 
 }
                     
  }
 
 Fn_p[l][(int)kappa[NMAXY]]=FF/CC;
 
 for (j=NMAXY-1;j>=0;j--)
 {
 Fn_p[l][(int)tetta[j+1]]=alfa[j+1]*Fn_p[l][(int)kappa[j+1]]+betta[j+1];
 }

*/

}


 	for(j=0; j<=NMAXY; j++)
{                         

 II[0][j]=IIMax;
 IIa[0][j]=0;
 IIa_sTm[0][j]=0;
 sTm[0][j]=0;
 VII[0][j]=VIIMax;
 VIIa[0][j]=VIIaMax;
 IX[0][j]=IXMax;
 IXa[0][j]=0; 
 X[0][j]=XMax;
 Xa[0][j]=0;
 Xa_TFPI[0][j]=0;
 TFPI[0][j]=TFPIMax;
 PC[0][j]=PCMax;
 PCa[0][j]=0; 
 Fg[0][j]=FgMax;
 Fn_s[0][j]=0;
// Fn_p[0][j]=0;
 VIII[0][j]=VIIIMax;
 VIIIa[0][j]=0;
 V[0][j]=VMax;
 Va[0][j]=0;
 AT_III[0][j]=AT_IIIMax;
 XIa[0][j]=0;
 XI[0][j]=XIMax;
 

 II[NMAXX][j]=II[NMAXX-1][j];
 IIa[NMAXX][j]=IIa[NMAXX-1][j];
 IIa_sTm[NMAXX][j]=IIa_sTm[NMAXX-1][j]; 
 sTm[NMAXX][j]=sTm[NMAXX-1][j];
 V[NMAXX][j]=V[NMAXX-1][j];
 Va[NMAXX][j]=Va[NMAXX-1][j];
 VII[NMAXX][j]=VII[NMAXX-1][j];
 VIIa[NMAXX][j]=VIIa[NMAXX-1][j]; 
 VIII[NMAXX][j]=VIII[NMAXX-1][j];
 VIIIa[NMAXX][j]=VIIIa[NMAXX-1][j];  
 IX[NMAXX][j]=IX[NMAXX-1][j];
 IXa[NMAXX][j]=IXa[NMAXX-1][j]; 
 X[NMAXX][j]=X[NMAXX-1][j];
 Xa[NMAXX][j]=Xa[NMAXX-1][j];
 Xa_TFPI[NMAXX][j]=Xa_TFPI[NMAXX-1][j];
 TFPI[NMAXX][j]=TFPI[NMAXX-1][j];
 XI[NMAXX][j]=XI[NMAXX-1][j];
 XIa[NMAXX][j]=XIa[NMAXX-1][j];  
 Fn_s[NMAXX][j]=Fn_s[NMAXX-1][j];
 //Fn_p[NMAXX][j]=Fn_p[NMAXX-1][j];
 Fg[NMAXX][j]=Fg[NMAXX-1][j]; 
 PC[NMAXX][j]=PC[NMAXX-1][j];
 PCa[NMAXX][j]=PCa[NMAXX-1][j];  
 AT_III[NMAXX][j]=AT_III[NMAXX-1][j];
} 


for(i=DamagePosition-dl_damage; i<=DamagePosition+dl_damage; i++)
{
 
	sigmaF_VIIa_TF_[i]=F_SIGMAF_VIIa_TF(IX[i][0], X[i][0], sigma_VIIa_TF_[i]);
	sigma_X_VIIa_TF_[i]=F_SIGMA_X_VIIa_TF(IX[i][0], X[i][0], sigma_VIIa_TF_[i]);
	sigma_Xa_VIIa_TF_[i]=F_SIGMA_Xa_VIIa_TF(sigma_X_VIIa_TF_[i]);      

	VIIa[i][0]=VIIa[i][1]-hD_VIIa*fullbound_VIIa(VIIa[i][0], sigma_TF_[i], sigmaF_VIIa_TF_[i]);  
	VII[i][0]=VII[i][1]-hD_VII*fullbound_VII(VII[i][0], sigma_TF_[i], sigma_VII_TF_[i]);        
	IXa[i][0]=IXa_temp[i][1]-hD_IXa*fullbound_IXa(IX[i][0], sigmaF_VIIa_TF_[i]);
	IX[i][0]=IX[i][1]-hD_IX*fullbound_IX(IX[i][0], sigmaF_VIIa_TF_[i]);
	Xa[i][0]=Xa[i][1]-hD_Xa*fullbound_Xa(X[i][0], sigmaF_VIIa_TF_[i]) ;          
	X[i][0]=X[i][1]-hD_X*fullbound_X(X[i][0], sigmaF_VIIa_TF_[i]);
	Xa_TFPI[i][0]=Xa_TFPI[i][1]-hD_Xa_TFPI*fullbound_Xa_TFPI(Xa_TFPI[i][0], sigmaF_VIIa_TF_[i]);                      
	TFPI[i][0]=TFPI[i][1]-hD_TFPI*fullbound_TFPI(TFPI[i][0], sigma_Xa_VIIa_TF_[i]); 

	IIa[j][0]=IIa[j][1];
	PCa[j][0]=PCa[j][1];
	PC[j][0]=PC[j][1];
}


 for(j=0; j<DamagePosition-dl_damage; j++)
{

 VIIa[j][0]=VIIa[j][1];
 VII[j][0]=VII[j][1];
 IX[j][0]=IX[j][1];   
 IXa[j][0]=IXa[j][1];
 X[j][0]=X[j][1];
 Xa[j][0]=Xa[j][1];
 Xa_TFPI[j][0]=Xa_TFPI[j][1];
 TFPI[j][0]=TFPI[j][1];

 IIa[j][0]=IIa[j][1]-hD_IIa*fullbound_IIa(IIaF[j][0], sigma_Tm_[j],sigma_IIa_Tm_[j]);
 PCa[j][0]=PCa[j][1]-hD_PCa*fullbound_PCa(PC[j][0], sigma_IIa_Tm_[j]);
 PC[j][0]=PC[j][1]-hD_PC*fullbound_PC(PC[j][0], sigma_IIa_Tm_[j]);
} 


 for(j=DamagePosition+dl_damage+1; j<=NMAXX; j++)
{
 IIa[j][0]=IIa[j][1]-hD_IIa*fullbound_IIa(IIaF[j][0], sigma_Tm_[j],sigma_IIa_Tm_[j]);
 PCa[j][0]=PCa[j][1]-hD_PCa*fullbound_PCa(PC[j][0], sigma_IIa_Tm_[j]);
 PC[j][0]=PC[j][1]-hD_PC*fullbound_PC(PC[j][0], sigma_IIa_Tm_[j]);
 VIIa[j][0]=VIIa[j][1];
 VII[j][0]=VII[j][1];
 IX[j][0]=IX[j][1];   
 IXa[j][0]=IXa[j][1];
 X[j][0]=X[j][1];
 Xa[j][0]=Xa[j][1];
 Xa_TFPI[j][0]=Xa_TFPI[j][1];
 TFPI[j][0]=TFPI[j][1];
} 


 for(j=0; j<=NMAXX; j++)
{

	II[j][0]=II[j][1];
	XIa[j][0]=XIa[j][1];
	XI[j][0]=XI[j][1];	
	Fg[j][0]=Fg[j][1];
	Fn_s[j][0]=Fn_s[j][1];
	//if((j>=(DamagePosition-dl_damage)&&j<=(DamagePosition+dl_damage)))Fn_p[j][0]=Ztr;
	//else Fn_p[j][0]=Fn_p[j][1];
	VIIIa[j][0]=VIIIa[j][1];
	VIII[j][0]=VIII[j][1];
	Va[j][0]=Va[j][1];
	V[j][0]=V[j][1];
	AT_III[j][0]=AT_III[j][1];
	IIa_sTm[j][0]=IIa_sTm[j][1];
	sTm[j][0]=sTm[j][1];
		
	II[j][NMAXY]=II[j][NMAXY-1];
	IIa[j][NMAXY]=IIa[j][NMAXY-1];
	IIa_sTm[j][NMAXY]=IIa_sTm[j][NMAXY-1];
	sTm[j][NMAXY]=sTm[j][NMAXY-1];
	Va[j][NMAXY]=Va[j][NMAXY-1];
	V[j][NMAXY]=V[j][NMAXY-1];
	VIIa[j][NMAXY]=VIIa[j][NMAXY-1];
	VII[j][NMAXY]=VII[j][NMAXY-1];	
	VIII[j][NMAXY]=VIII[j][NMAXY-1];
	VIIIa[j][NMAXY]=VIIIa[j][NMAXY-1];	
	IX[j][NMAXY]=IX[j][NMAXY-1];
	IXa[j][NMAXY]=IXa[j][NMAXY-1];		
	X[j][NMAXY]=X[j][NMAXY-1];
	Xa[j][NMAXY]=Xa[j][NMAXY-1];
	Xa_TFPI[j][NMAXY]=Xa_TFPI[j][NMAXY-1];
	TFPI[j][NMAXY]=TFPI[j][NMAXY-1];	
	XIa[j][NMAXY]=XIa[j][NMAXY-1];
	XI[j][NMAXY]=XI[j][NMAXY-1];	
	Fn_s[j][NMAXY]=Fn_s[j][NMAXY-1];
	//Fn_p[j][NMAXY]=Fn_p[j][NMAXY-1];
	Fg[j][NMAXY]=Fg[j][NMAXY-1];
	AT_III[j][NMAXY]=AT_III[j][NMAXY-1];	
	PC[j][NMAXY]=PC[j][NMAXY-1];	
	PCa[j][NMAXY]=PCa[j][NMAXY-1];
} 

for(i=0; i<=NMAXX; i++)
    for(j=0; j<=NMAXY;j++)
{     
IIB[i][j]=F_IIB(II[i][j], X[i][j]);                        
IIaF[i][j]=F_IIa_F(IIa[i][j], Fg[i][j], Fn_s[i][j]);
VaB[i][j]=F_VaB(Va[i][j]);
XB[i][j]=F_XB(II[i][j],X[i][j]);                         
VIIIaBF[i][j]=F_VIIIaBF(VIIIa[i][j], XB[i][j]);
XIaB[i][j]=F_XIaB(XIa[i][j]);   
XIaF[i][j]=F_XIaF(XIa[i][j],XIaB[i][j]);      
Xa_VaB[i][j]=F_Xa_VaB(VaB[i][j], Xa[i][j]);
XaF[i][j]=F_XaF(Xa[i][j], Xa_VaB[i][j]);
PS_VaBT[i][j]=F_PS_VaBT(Va[i][j], VaB[i][j], Xa[i][j]);
VaBF[i][j]=F_VaBF(Va[i][j], PS_VaBT[i][j], Xa_VaB[i][j]); 
IXaBF[i][j]=F_IXaBF(VIIIaBF[i][j],IXa[i][j], XB[i][j]);
}

for(j=DamagePosition-dl_damage; j<=DamagePosition+dl_damage; j++)
{

	s_u2a=IIa[j][0];
	s_uFg=Fg[j][0];
	s_uFn_s=Fn_s[j][0];
//	s_uFn_p=Fn_p[j][0];
	s_u7a=VIIa[j][0];
	s_u7=VII[j][0];
	s_u9=IX[j][0];
	s_u10=X[j][0];
	s_u10a=Xa[j][0];
	s_u2aF=IIaF[j][0];
	s_u10aF=XaF[j][0];
	s_u10a_TFPI=Xa_TFPI[j][0];
	s_uTFPI=TFPI[j][0];
 
	sigmaF_VIIa_TF_[j]=F_SIGMAF_VIIa_TF(s_u9, s_u10, sigma_VIIa_TF_[j]);
	sigma_X_VIIa_TF_[j]=F_SIGMA_X_VIIa_TF(s_u9, s_u10, sigma_VIIa_TF_[j]);
	sigma_Xa_VIIa_TF_[j]=F_SIGMA_Xa_VIIa_TF(sigma_X_VIIa_TF_[j]);      

	sigma_VIIa_TF_temp_[j]=sigma_VIIa_TF_[j]+2*tau*F_SIGMA_VIIa_TF(s_u2aF, s_u7a,s_u10aF, s_u10a_TFPI, s_uTFPI, sigma_TF_[j], sigma_VII_TF_[j], sigmaF_VIIa_TF_[j], sigma_Xa_VIIa_TF_[j]);
	sigma_VII_TF_temp_[j]=sigma_VII_TF_[j]+ 2*tau*F_SIGMA_VII_TF(s_u2aF,s_u7,s_u10aF,sigma_TF_[j],sigma_VII_TF_[j]);
	sigma_TF_temp_[j]=sigma_TF_[j]+2*tau*F_SIGMA_TF(s_u7,s_u7a,sigma_TF_[j],sigmaF_VIIa_TF_[j],sigma_VII_TF_[j]);
	
	sigma_VIIa_TF_[j]=sigma_VIIa_TF_temp_[j];
	sigma_VII_TF_[j]=sigma_VII_TF_temp_[j];
	sigma_TF_[j]=sigma_TF_temp_[j];
}


for(j=0; j<DamagePosition-dl_damage; j++)
{
	sigma_Tm_temp[j]=sigma_Tm_[j]+2*tau*F_SIGMA_Tm(IIaF[j][0],sigma_IIa_Tm_[j] , sigma_Tm_[j], AT_III[j][0]);
	sigma_IIa_Tm_temp[j]=sigma_IIa_Tm_[j]+2*tau*F_SIGMA_IIa_Tm(IIaF[j][0],sigma_IIa_Tm_[j],sigma_Tm_[j], AT_III[j][0]);
	sigma_Tm_[j]=sigma_Tm_temp[j];
	sigma_IIa_Tm_[j]=sigma_IIa_Tm_temp[j];} 

//trombomodulin vyshe povrezhdenia

 for(j=DamagePosition+dl_damage+1; j<=NMAXX; j++)
{
	
	sigma_Tm_temp[j]=sigma_Tm_[j]+2*tau*F_SIGMA_Tm(IIaF[j][0],sigma_IIa_Tm_[j] , sigma_Tm_[j], AT_III[j][0]);
	sigma_IIa_Tm_temp[j]=sigma_IIa_Tm_[j]+2*tau*F_SIGMA_IIa_Tm(IIaF[j][0],sigma_IIa_Tm_[j],sigma_Tm_[j], AT_III[j][0]);
	sigma_Tm_[j]=sigma_Tm_temp[j];
	sigma_IIa_Tm_[j]=sigma_IIa_Tm_temp[j];
} 

	t=t+2*tau;

	FIND_BOUNDARY_CLOT();
if (t>=tShowBoundary)
{
tShowBoundary=tShowBoundary+0.5;
	for (j=NMAXY-1; j>=1; j=j-1)
	{
	for (i=1; i<=NMAXX-1; i=i+1)
	{
		if ((Fn_s[i][j]>boundary && Fn_s[i-1][j]<=boundary)|| (Fn_s[i][j]>boundary && Fn_s[i+1][j]<=boundary)) BondLevel[i][j]=1;
		if ((Fn_s[i][j]>boundary && Fn_s[i][j+1]<=boundary)||(Fn_s[i][j]>boundary && Fn_s[i][j-1]<=boundary)) BondLevel[i][j]=1;
		
	}

	}
	
} 


Number_cells_sealed_current=0;
for(j=1; j<=NMAXY-1;j++)
for(i=1;i<=NMAXX-1;i++)
{
if(CellCondition[i][j]==1){Number_cells_sealed_current=Number_cells_sealed_current+1;}
}


if(Number_cells_sealed_current>Number_cells_sealed_previous)
{
Number_cells_sealed_previous=Number_cells_sealed_current+NumOfCells;
Boundary_conditions_inside_clot();
key_ns=1; key_rdc=0;
tns=0; 
tns_test=summa_tau_ns*10;
ind=1;
}


}


}


void Raschet:: FIND_BOUNDARY_CLOT(void)
{


for(j=0;j<=NMAXY;j++)
for(i=0;i<=NMAXX;i++)
CellCondition[i][j]=0;

for(i=1;i<=NMAXX-1;i++)
for(j=1;j<=NMAXY-1;j++)
{
if(Fn_s[i][j]>boundary){CellCondition[i][j]=1;}
}

}

void Raschet::Boundary_conditions_inside_clot(void)
{


for(j=1;j<=NMAXY-1;j++)
for(i=1;i<=NMAXX-1;i++)
{
	if(CellCondition[i][j]==1)
	{
Popravka_Vy_temp[i][j]=0;
Popravka_Vy_temp[i][j-1]=0;
Popravka_Vx_temp[i][j]=0;
Popravka_Vx_temp[i-1][j]=0;

Popravka_Vy[i][j]=0;
Popravka_Vy[i][j-1]=0;
Popravka_Vx[i][j]=0;
Popravka_Vx[i-1][j]=0;

Vy[i][j]=0;
Vy[i][j-1]=0;
Vx[i][j]=0;
Vx[i-1][j]=0;
PP[i][j]=0;
	}

}	
	

for(j=0;j<=NMAXY;j++)
{
Popravka_Vy_temp[0][j]=0.;
Popravka_Vx_temp[0][j]=0.;
Popravka_Vx[NMAXX][j]=0.;
Popravka_Vy[NMAXX][j]=0.;
}


}

void Raschet::NSConstVolumeVelocity()
{


if(key_ns)
{


tau_ns=tau_ns_cheb[ind];
tns+=tau_ns;     
if(ind!=M0+1)ind++; else ind=1; 


if(tns>tns_test)
{
tns_test=tns_test+summa_tau_ns*10;
key_ns=0;key_rdc=1;
for(i=1;i<=NMAXX-1;i++)
for(j=1;j<=NMAXY-1;j++)
{
	value_divY=divY(i,j);
	if(fabs(value_divY)>epsilon){key_ns=1;key_rdc=0;}
}

}


for(j=1; j<=NMAXY-1;j++)
for(i=1;i<=NMAXX-1;i++)
{

if(CellCondition[i][j]==0 && CellCondition[i+1][j]!=1)
{
//K1=nu1*0.25*(divY(i+1,j)+divY(i,j))*Vx[i][j];
N1=0.25*h1*N1funcY(i,j);
F_i_j=-nu1*h1*(PP[i+1][j]-PP[i][j])+betta1_h1*(divY(i+1,j)-divY(i,j))-N1;//-K1;
RVx[i][j]=-h2*lplsuY(i,j)-F_i_j;
Popravka_Vx_temp[i][j]=alfa_new*Popravka_Vx_temp[i-1][j]+betta_new*Popravka_Vx_temp[i][j-1]+kappa_new*RVx[i][j];
}

}                


for(j=1; j<=NMAXY-2;j++)
for(i=1;i<=NMAXX-1;i++)
{
if(CellCondition[i][j]==0 && CellCondition[i][j+1]!=1)
{
//K2=nu1*0.25*(divY(i,j+1)+divY(i,j))*Vy[i][j];
N2=0.25*h1*N2funcY(i,j);
F_i_j=-nu1*h1*(PP[i][j+1]-PP[i][j])+betta1_h1*(divY(i,j+1)-divY(i,j))-N2;//-K2;
RVy[i][j]=-h2*lplsvY(i,j)-F_i_j;
Popravka_Vy_temp[i][j]=alfa_new*Popravka_Vy_temp[i-1][j]+betta_new*Popravka_Vy_temp[i][j-1]+kappa_new*RVy[i][j];
}
}
                                


for(j=NMAXY-2; j>=1;j--)
for(i=NMAXX-1; i>=1;i--)
{
if(CellCondition[i][j]==0 && CellCondition[i][j+1]!=1)
{
Popravka_Vy[i][j]=alfa_new*Popravka_Vy[i+1][j]+betta_new*Popravka_Vy[i][j+1]+kappa_new*Popravka_Vy_temp[i][j];
}
}


for(j=NMAXY-1; j>=1;j--)
for(i=NMAXX-1; i>=1;i--)
{
	if(CellCondition[i][j]==0 && CellCondition[i+1][j]!=1)
{
Popravka_Vx[i][j]=alfa_new*Popravka_Vx[i+1][j]+betta_new*Popravka_Vx[i][j+1]+kappa_new*Popravka_Vx_temp[i][j];
}
}                                 

     


for(j=1; j<=NMAXY-2;j++)
for(i=1;i<=NMAXX-1;i++)
{
Vy[i][j]=Vy[i][j]-tau_ns*Popravka_Vy[i][j];
}


for(j=1; j<=NMAXY-1;j++)
for(i=1;i<=NMAXX-1;i++)
{
Vx[i][j]=Vx[i][j]-tau_ns*Popravka_Vx[i][j];
}


for(j=0;j<=NMAXY;j++)
{
	//Vx[0][j]=Vx[1][j];//Vx íà âõîäå
	Vx[NMAXX][j]=Vx[NMAXX-1][j];//Vx íà âûõîäå
	Vy[0][j]=0;//Vy íà âõîäå
	//Vx[NMAXX][j]=(Vx[NMAXX-1][j]-(Vy[NMAXX][j]-Vy[NMAXX][j-1]));
}

//Vy íà âûõîäå
for(j=0;j<=NMAXY-1;j++){
//Vy[NMAXX][j]=2*Vy[NMAXX-1][j]-Vy[NMAXX-2][j];
Vy[NMAXX][j]=0;//2*Vy[NMAXX-1][j]-Vy[NMAXX-2][j];
//Vy[NMAXX][j]=2*Vy[NMAXX-1][j]-Vy[NMAXX-2][j];
}


//Vx è Vy íà ñòåíêàõ
for(i=NMAXX;i>=0;i--)
{
Vx[i][NMAXY]=0;//-Vx[i][NMAXY-1];
Vx[i][0]=0;//-Vx[i][1];
Vy[i][0]=0;
Vy[i][NMAXY-1]=0;
}

for(i=1;i<=NMAXX;i++)
for(j=1;j<=NMAXY-1;j++)
{
PP[i][j]=PP[i][j]-nu*betta1*divY(i,j);
}

}


}


void Raschet::NSConstGradientPressure()
{


if(key_ns)
{


tau_ns=tau_ns_cheb[ind];
tns+=tau_ns;     
if(ind!=M0+1)ind++; else ind=1; 


if(tns>tns_test)
{
tns_test=tns_test+summa_tau_ns*10;
key_ns=0;key_rdc=1;
for(i=1;i<=NMAXX-1;i++)
for(j=1;j<=NMAXY-1;j++)
{
	value_divY=divY(i,j);
	if(fabs(value_divY)>epsilon){key_ns=1;key_rdc=0;}
}

}


for(j=1; j<=NMAXY-1;j++)
for(i=1;i<=NMAXX-1;i++)
{

if(CellCondition[i][j]==0 && CellCondition[i+1][j]!=1)
{
//K1=nu1*0.25*(divY(i+1,j)+divY(i,j))*Vx[i][j];
N1=0.25*h1*N1funcY(i,j);
F_i_j=-nu1*h1*(PP[i+1][j]-PP[i][j])+betta1_h1*(divY(i+1,j)-divY(i,j))-N1;//-K1;
RVx[i][j]=-h2*lplsuY(i,j)-F_i_j;
Popravka_Vx_temp[i][j]=alfa_new*Popravka_Vx_temp[i-1][j]+betta_new*Popravka_Vx_temp[i][j-1]+kappa_new*RVx[i][j];
}

}                


for(j=1; j<=NMAXY-2;j++)
for(i=1;i<=NMAXX-1;i++)
{
if(CellCondition[i][j]==0 && CellCondition[i][j+1]!=1)
{
//K2=nu1*0.25*(divY(i,j+1)+divY(i,j))*Vy[i][j];
N2=0.25*h1*N2funcY(i,j);
F_i_j=-nu1*h1*(PP[i][j+1]-PP[i][j])+betta1_h1*(divY(i,j+1)-divY(i,j))-N2;//-K2;
RVy[i][j]=-h2*lplsvY(i,j)-F_i_j;
Popravka_Vy_temp[i][j]=alfa_new*Popravka_Vy_temp[i-1][j]+betta_new*Popravka_Vy_temp[i][j-1]+kappa_new*RVy[i][j];
}
}
                                


for(j=NMAXY-2; j>=1;j--)
for(i=NMAXX-1; i>=1;i--)
{
if(CellCondition[i][j]==0 && CellCondition[i][j+1]!=1)
{
Popravka_Vy[i][j]=alfa_new*Popravka_Vy[i+1][j]+betta_new*Popravka_Vy[i][j+1]+kappa_new*Popravka_Vy_temp[i][j];
}
}


for(j=NMAXY-1; j>=1;j--)
for(i=NMAXX-1; i>=1;i--)
{
	if(CellCondition[i][j]==0 && CellCondition[i+1][j]!=1)
{
Popravka_Vx[i][j]=alfa_new*Popravka_Vx[i+1][j]+betta_new*Popravka_Vx[i][j+1]+kappa_new*Popravka_Vx_temp[i][j];
}
}                                 

     


for(j=1; j<=NMAXY-2;j++)
for(i=1;i<=NMAXX-1;i++)
{
Vy[i][j]=Vy[i][j]-tau_ns*Popravka_Vy[i][j];
}


for(j=1; j<=NMAXY-1;j++)
for(i=1;i<=NMAXX-1;i++)
{
Vx[i][j]=Vx[i][j]-tau_ns*Popravka_Vx[i][j];
}


for(j=0;j<=NMAXY;j++)
{
	Vx[0][j]=Vx[1][j];//Vx íà âõîäå
	Vx[NMAXX][j]=Vx[NMAXX-1][j];//Vx íà âûõîäå
	Vy[0][j]=0;//Vy íà âõîäå
	//Vx[NMAXX][j]=(Vx[NMAXX-1][j]-(Vy[NMAXX][j]-Vy[NMAXX][j-1]));
}

//Vy íà âûõîäå
for(j=0;j<=NMAXY-1;j++){
//Vy[NMAXX][j]=2*Vy[NMAXX-1][j]-Vy[NMAXX-2][j];
Vy[NMAXX][j]=0;//2*Vy[NMAXX-1][j]-Vy[NMAXX-2][j];
//Vy[NMAXX][j]=2*Vy[NMAXX-1][j]-Vy[NMAXX-2][j];
}


//Vx è Vy íà ñòåíêàõ
for(i=NMAXX;i>=0;i--)
{
Vx[i][NMAXY]=0;//-Vx[i][NMAXY-1];
Vx[i][0]=0;//-Vx[i][1];
Vy[i][0]=0;
Vy[i][NMAXY-1]=0;
}

for(i=1;i<=NMAXX;i++)
for(j=1;j<=NMAXY-1;j++)
{
PP[i][j]=PP[i][j]-nu*betta1*divY(i,j);
}

}


}
