# Supplementary material for: Blood flow controls coagulation onset via the positive feedback of factor VII activation by factor Xa
Source: BMC Syst Biol. 2010 Jan 26;4:5. doi: 10.1186/1752-0509-4-5 (PMC2823678; doi:10.1186/1752-0509-4-5)
Supplement: Additional file 4 — Program code files. Source files of program realization of blood coagulation modeling under flow conditions. [file 1752-0509-4-5-S4.ZIP › Program code files/Raschet.h]

#pragma once
#include "PariNfo.h"
#include <math.h>


class Raschet
{
public:
	Raschet(PariNfo pinf);
	~Raschet(void);
	int NMAXX, DamagePosition;
	int NMAXY;
	int NumOfCells;
	double hy;
	double sigmaF_VIIa_TF;
	double s_u2aF, s_u7a, s_u7, s_u10aF, s_u10a_TFPI, s_uTFPI;
	double sigma_TF, sigma_VII_TF;
	double* sigma_Tm_;
	double* sigma_Tm_temp;
	double* sigma_IIa_Tm_;
	double* sigma_IIa_Tm_temp;
	double* sigma_Tm_op_;
	double* sigma_Tm_op_temp;
	double* sigma_IIa_Tm_op_;
	double* sigma_IIa_Tm_op_temp;
	double sigma_VIIa_TF_temp, sigma_TF_temp, sigma_VII_TF_temp;
	double* sigma_Xa_VIIa_TF_;
	double* sigma_X_VIIa_TF_;
	double* sigmaF_VIIa_TF_; 
	double* sigma_Xa_VIIa_TF_temp_;
	double* sigma_X_VIIa_TF_temp_;
	double* sigmaF_VIIa_TF_temp_; 
	double* sigma_VIIa_TF_;
	double* sigma_VII_TF_;
	double* sigma_TF_;
	double* sigma_VIIa_TF_temp_;
	double* sigma_VII_TF_temp_;
	double* sigma_TF_temp_;

	double hDt_VII,  hDt_VIIa, hDt_Xa, hDt_IIa,hDt_II, hDt_VIIIa;
	double kf_IX, hDt_IX,  hDt_IXa, kf_PCa, kf_PC, hDt_PCa, hDt_PC;
	double hDt_Xa_TFPI, hDt_TFPI, hDt_AT_III, hDt_XIa, hDt_Fg, hDt_Fn_s;
	double  hDt_X;

	double hDt_Va,  hDt_V;
	double hDt_IIa_sTm;
	double hDt_sTm;
	double hDt_PN2;
	
	double D_IIa,D_II, D_IX, D_IXa,D_Xa,D_X,  D_VII, D_VIIa;
	double D_TFPI, D_Fg, D_Fn_s, D_VIII, D_VIIIa, D_Va, D_V, D_PCa, D_PC;
	double D_Xa_TFPI,  D_AT_III, D_XIa, D_XI, D_IIa_sTm,D_sTm;
	
	double kf_IIa,kf_II,  kf_IXa,kf_Xa,kf_X, kf_Xa_TFPI, kf_VII, kf_VIIa;
	double kf_TFPI, kf_Fg, kf_Fn_s, kf_VIII, kf_VIIIa, kf_Va, kf_V;
	double kf_AT_III, kf_XIa, kf_XI, kf_IIa_sTm,kf_sTm;
	double kP, k_P;

	double Km_X__IXaloc_k, Km_X__IXa_VIIIaloc_k, Kd_IXa_VIIIaloc_k, Kd_VIIIa_Xloc_k;
	double value_firb;
	int k;

	int ii,jj;
	double Ztr;

	double** XB;
	double** PS_VaBT;
	double** VaBF;
	double** IXaBF;
	double** XB_temp;
    double** PS_VaBT_temp;
	double** VaBF_temp;
	double** IXaBF_temp;
    
	double** VIIa;
	double** VII;
    double** VIIa_temp;
	double** VII_temp;
    double** IXa_temp;
	double** IX_temp;
    double** Xa_temp;
	double** IX;
    double** IXa;

    double** Xa;
	double** X;
    double** IIa;
	double** II;
	double** IIaF;
	double** IIB;
    double** Fn_s;
    double** Fn_p;
	double** Fg;
    double** VIIIa;
	int** BondLevel;
	double** VIII;
    double** VIIIaBF;
    double** Va;
	double** V;
	double** VaB;
	double** VaB_temp;
    double** PCa;
	double** PC;
    double** Xa_VaB;
	double** Xa_VaB_temp;

    double** Xa_TFPI;
	double** TFPI;
    double** AT_III;
    double** XIa;
	double** XI;
	double** XIaF;
	double** XIaB;
    double** XIa_temp;
	double** XI_temp;
	double** XIaF_temp;
	double** XIaB_temp;
    double** XaF;

	int** CellCondition;


	double** sTm;
	
	double Kcat_IX__VIIa_TF;
	double sigma_Xa_VIIa_TF;
	double s_u2a, s_uFg, s_uFn_s,s_uFn_p, s_u9, s_u10, sigma_VIIa_TF,s_u10a;
	double v_Na, v_u2B, v_u5aB;

   double x_value, U2_value, f_value, C_value, APC_value, UFORM_value;

   double  epsilon,  zapis,  uPS;
   double t;
   int i,j,l,m, ik,ch,index,ind_time;//=0;

	double Kd_VIIa_TF, Kcat_VII_TF__IIa, Km_VII_TF__IIa;
	double Keff_VII_TF__Xa, Ka_Xa_VIIa_TF__TFPI, Ka_VIIa_TF__Xa_TFPI;
	double Ka_VII__TF, Kd_VII_TF;
	double Ka_VIIa__TF;
	double Kcat_VII__IIa, Km_VII__IIa;
	double Kcontact, Keff_IX__VIIa, Kcat_IX__XIa, Km_IX__XIa;
	double Keff_X__VIIa, Kcat_X__IXaloc, Km_X__IXaloc;
	double Km_X__IXa_VIIIaloc, Kcat_X__IXa_VIIIaloc, Kd_IXa_VIIIaloc;
	double Ka_Xa_VaB__AT_III, Kd_Xa__TFPI, Ka_Xa__AT_III, Ka_Xa__alpha2M, Ka_Xa__alpha1AT, Ka_Xa__PCI;
	double Ka_Xa__TFPI;
	double ualpha2M, ualpha1AT, uPCI,ualpha2AP;
	double KeffLP_II__Xa, Kcatloc_II__Xa_Va, Kmloc_II__Xa_Va;
	double Kd_IIa__sTm, Ka_IIa__sTm, Ka_IIa__PCI, Ka_IIa__HC_II;
	double Kd_IIa__Tm, Ka_IIa__Tm;
	double Ka_IIa__alpha1AT, Ka_IIa__alpha2M, Ka_IIa__AT_III, uhc_II;
	double Kcat_Fg__IIa,Km_Fg__IIa;   
	double Kcat_VIII__IIa, Km_VIII__IIa, h_VIIIa;
	double Kcat_V__IIa, Km_V__IIa, Kcatloc_Va__PCa, Kmloc_Va__PCa, Kcatloc_PS__Va__PCa;
	double Kmloc_PS__Va__PCa, Kcat_N__IIa, Km_N__IIa,ro_Va;
	double koef_Va_1, koef_Va_2;
	double compl_kf;
	double Kcat_PC__IIa, Km_PC__IIa, Kcat_PC__IIa_sTm, Km_PC__IIa_sTm,Keff_PC__PCa;
	double Ka_PCa__alpha2M, Ka_PCa__alpha2AP, Ka_PCa__alpha1AT, Ka_PCa__PCI;
	double Kcat_PC__IIa_Tm, Km_PC__IIa_Tm;
	double Kd_Xa_TFPI;
	double Ka_IXa__AT_III;
	double Ka_IIa_AT_III, Ka_XIa__AT_III, Ka_IIa_sTm__AT_III;
	double Keff_XI__IIa, Ka_XIa__PN2,  Ka_XIa__alpha2AP;
	double Ka_XIa__alpha1AT, Ka_XIa__PCI, Ka_XIa__C1I, uC1I;
	double ro_PN2;
	double Ka_IIa_sTm__ATIII, Ka_IIa_sTm__PCI;
	double Km_IX__VIIa_TF,Km_X__VIIa_TF;
	double Kcat_X__VIIa_TF,Kd_Xa_VIIa_TF;
	double Kd_IXa, n_IXa, Kd_IXa__VIIIaloc, Kd_IX, n_IX;
	double Kd_VIIIa_Xloc, Kd_VIIIa,Ki_VIIIa__PS;
	double n_VIIIa;
	double n_X_II,Kd_X,Kd_II;
	double Kd_Va, Ki_Va__PS, Kd_Xa_Va;
	double hDt_XI, hDt_XIaF;
	double n_Va;
	double n_XIa,Kd_XIa;
	double No, Nm,Nl,Na;


		double v_N;
		double v_uFg, v_uFn_s, v_uFn_p, v_10uFn_p, v10uFn_p, v0_1uFn_p, v01uFn_p;
		double v_u2a, v_u2aF, v_u2a_sTm, v_u2;
		double v_u5, v_u5a, v_uPS_u5aBT, v_uPCa, v_uPC;
		double v_u7, v_u7a;                            
		double v_u8, v_u8a, v_u8aBF;                   
		double v_u9, v_u9a, v_u9aBF;                   
		double v_u10, v_u10a, v_u10B, v_u10aF, v_u10a_u5aB, v_u10a_TFPI;
		double v_u11, v_u11a, v_u11aB, v_u11aF, v_usTm;         
		double v_uTFPI, v_uat3;

		double v_u5aBF;
		double s_uat3;
		double lx,ly,tau,tau1,h,dP;
		double P_ENTER;

		int m_cx;
		int m_cy;
		double t_show;
 

		double** IIa_sTm;

		double** Fg_temp;
		double** Fn_s_temp;
		double** Fn_p_temp;
        double** IIB_temp;
		double** IIa_temp;
		double** IIaF_temp;
		double** IIa_sTm_temp;
		double** II_temp;
		double** V_temp;
		double** Va_temp;
		double** PCa_temp;
		double** PC_temp;
		double** VIII_temp;
		double** VIIIa_temp;
		double** VIIIaBF_temp;
		double** X_temp;
		double** XaF_temp;
		double** Xa_TFPI_temp;
		double** sTm_temp;
		double** TFPI_temp;
		double** MassivShow;
		double** AT_III_temp;
		
	double xtemp, htemp;


	//dlya Navier

//	int key_ns, key_rdc, key_border, key_ns_first;
	int* NYup;
	int* Nup;
	double boundary;
	double tau_ns, h1, h2, summa_tau_ns;
	int* Nleft;
	int* Nright;
	int max;
	int maxRight;
	double delta_Vx_up, delta_Vx_down,delta_Vy_up, delta_Vy_down;
	double tau_h;
    double** Vx;
	double** Vy;
	double** Popravka_Vx;
	double** Popravka_Vy;
	double** Popravka_Vx_temp;
	double** Popravka_Vy_temp;
	
	double** Vx_temp;
	double** Vy_temp;

	double Vsr, V0, VMAXSp;
	double* parab;

	double Vy_i_j, Vx_i_j;
	double nu1,nu;

	double K1, N1, F_i_j, K2, N2;
	double** RVx;
	double** RVy;
	double betta1_h1, alfa_new, betta_new, kappa_new;
	double tns,tShowBoundary;
	double** PP;
	double betta1, delta_large, delta_small,w0,pi,value_divY;

	double* tau_ns_cheb;
	int** tetta_ord;
	int M0,ind,n0;
	double tau0,eps,ro1,ro0,ksi,gamma1,gamma2,etta,tns_test;
	double* mu;
	int Number_cells_sealed_previous, Number_cells_sealed_current;
	
	double povorotx,povoroty;
	double tr;


int dl_damage;


/*Poperemenno treugolnyi*/

double* ax_VIIa; 
double* bx_VIIa;
double* cx_VIIa; 
double*	ax_VII;
double* bx_VII;
double* cx_VII;
double*	ax_IX;
double* bx_IX;
double* cx_IX;       
double*	ax_IXa;
double* bx_IXa;
double* cx_IXa;
double*	ax_X;
double* bx_X;
double* cx_X;
double* ax_Xa;
double* bx_Xa;
double* cx_Xa;
double*	ax_IIa;
double* bx_IIa;
double* cx_IIa;  
double*	ax_II;
double* bx_II;
double* cx_II;
double*	ax_VIIIa;
double* bx_VIIIa;
double* cx_VIIIa;
double*	ax_VIII;
double* bx_VIII;
double* cx_VIII; 
double* ax_Va;
double* bx_Va;
double* cx_Va;
double*	ax_V;
double* bx_V;
double* cx_V;
double*	ax_PC;
double* bx_PC;
double* cx_PC;      
double*	ax_PCa;
double* bx_PCa;
double* cx_PCa;     
double*	ax_Xa_TFPI;
double* bx_Xa_TFPI;
double* cx_Xa_TFPI;
double*	ax_TFPI;
double* bx_TFPI;
double* cx_TFPI; 
double*	ax_AT_III;
double* bx_AT_III;
double* cx_AT_III; 
double*	ax_XIa;
double* bx_XIa;
double* cx_XIa;             
double*	ax_XI;
double* bx_XI;
double* cx_XI;                 
double*	ax_IIa_sTm;
double* bx_IIa_sTm;
double* cx_IIa_sTm;
double*	ax_sTm;
double* bx_sTm;
double* cx_sTm;
double*	ax_Fn_s;
double* bx_Fn_s;
double* cx_Fn_s;
double*	ax_Fn_p;
double* bx_Fn_p;
double* cx_Fn_p;
double*	ax_Fg;
double* bx_Fg;
double* cx_Fg;

double*	ay_VIIa;
double* by_VIIa;
double* cy_VIIa; 
double*	ay_VII;
double* by_VII;
double* cy_VII;
double*	ay_IX;
double* by_IX;
double* cy_IX;       
double*	ay_IXa;
double* by_IXa;
double* cy_IXa;
double*	ay_X;
double* by_X;
double* cy_X;
double*	ay_Xa;
double* by_Xa;
double* cy_Xa;
double*	ay_IIa;
double* by_IIa;
double* cy_IIa;
double*	ay_II;
double* by_II;
double* cy_II;
double*	ay_VIIIa;
double* by_VIIIa;
double* cy_VIIIa; 
double* ay_VIII;
double* by_VIII;
double* cy_VIII; 
double*	ay_Va;
double* by_Va;
double* cy_Va;
double*	ay_V;
double* by_V;
double* cy_V;
double*	ay_PC;
double* by_PC;
double* cy_PC;      
double*	ay_PCa;
double* by_PCa;
double* cy_PCa;     
double*	ay_Xa_TFPI;
double* by_Xa_TFPI;
double* cy_Xa_TFPI;
double*	ay_TFPI;
double* by_TFPI;
double* cy_TFPI;
double*	ay_AT_III;
double* by_AT_III;
double* cy_AT_III; 
double*	ay_XIa;
double* by_XIa;
double* cy_XIa;             
double*	ay_XI;
double* by_XI;
double* cy_XI;                 
double*	ay_IIa_sTm;
double* by_IIa_sTm;
double* cy_IIa_sTm; 
double*	ay_sTm;
double* by_sTm;
double* cy_sTm;
double*	ay_Fg;
double* by_Fg;
double* cy_Fg;
double*	ay_Fn_s;
double* by_Fn_s;
double* cy_Fn_s;
double*	ay_Fn_p;
double* by_Fn_p;
double* cy_Fn_p;


 double h2D_VIIa,h2Dtau_VIIa, hD_VIIa;
 double h2D_VII, h2Dtau_VII, hD_VII;
 double h2D_IIa,h2Dtau_IIa, hD_IIa;
 double h2D_IIa_sTm,h2Dtau_IIa_sTm, hD_IIa_sTm;
 double h2D_sTm,h2Dtau_sTm, hD_sTm;
 double h2D_II, h2Dtau_II, hD_II; 
 double h2D_VIIIa,h2Dtau_VIIIa, hD_VIIIa;
 double h2D_VIII,h2Dtau_VIII, hD_VIII;
 double h2D_Va,h2Dtau_Va, hD_Va;
 double h2D_V,h2Dtau_V, hD_V; 
 double h2D_Xa,h2Dtau_Xa, hD_Xa;
 double h2D_Xa_TFPI,h2Dtau_Xa_TFPI, hD_Xa_TFPI;
 double h2D_TFPI,h2Dtau_TFPI, hD_TFPI;
 double h2D_X,h2Dtau_X, hD_X; 
 double h2D_IXa,h2Dtau_IXa, hD_IXa;
 double h2D_IX, h2Dtau_IX, hD_IX;  
 double h2D_XIa,h2Dtau_XIa, hD_XIa;
 double h2D_XI, h2Dtau_XI, hD_XI;
 double h2D_PCa,h2Dtau_PCa, hD_PCa;
 double h2D_PC,h2Dtau_PC, hD_PC; 
 double h2D_AT_III,h2Dtau_AT_III, hD_AT_III; 
 double h2D_Fg,h2Dtau_Fg, hD_Fg; 
 double h2D_Fn_s,h2Dtau_Fn_s, hD_Fn_s; 


 double* fx_VIIa; 
 double* fx_VII;
 double* fx_IX;       
 double* fx_IXa;
 double* fx_X;
 double* fx_Xa;
 double* fx_IIa;  
 double* fx_II;
 double* fx_VIIIa; 
 double* fx_VIII; 
 double* fx_Va;
 double* fx_V;
 double* fx_PC;      
 double* fx_PCa;     
 double* fx_Xa_TFPI;
 double* fx_TFPI; 
 double* fx_AT_III; 
 double* fx_XIa;             
 double* fx_XI;                 
 double* fx_IIa_sTm; 
 double* fx_Fg; 
 double* fx_Fn_s; 
 double* fx_Fn_p; 
 double* fx_sTm;

 double* fy_VIIa; 
 double* fy_VII;
 double* fy_IX;       
 double* fy_IXa;
 double* fy_X;
 double* fy_Xa;
 double* fy_IIa;  
 double* fy_II;
 double* fy_VIIIa; 
 double* fy_VIII; 
 double* fy_Va;
 double* fy_V;
 double* fy_PC;      
 double* fy_PCa;     
 double* fy_Xa_TFPI;
 double* fy_TFPI; 
 double* fy_AT_III; 
 double* fy_XIa;             
 double* fy_XI;                 
 double* fy_IIa_sTm; 
 double* fy_sTm;
 double* fy_Fg;
 double* fy_Fn_s;
 double* fy_Fn_p;
 double CC,AA,FF,FI ,value1, value2;
 double* alfa;
 double* betta;
 double* kappa;
 double* tetta;
 double value_temp;
 char line[20], line_[20];

 double F_SIGMA_VIIa_TF(double s_u2aF, double s_u7a, double s_u10aF, double s_u10a_TFPI,double s_uTFPI, double sigma_TF, double  sigma_VII_TF, double sigmaF_VIIa_TF, double sigma_Xa_VIIa_TF)
{
return((Ka_VIIa__TF*s_u7a*sigma_TF-Kd_VIIa_TF*sigmaF_VIIa_TF)+(Kcat_VII_TF__IIa*sigma_VII_TF*s_u2aF/(Km_VII_TF__IIa+s_u2aF))+Keff_VII_TF__Xa*sigma_VII_TF*s_u10aF-Ka_VIIa_TF__Xa_TFPI*s_u10a_TFPI*sigmaF_VIIa_TF-Ka_Xa_VIIa_TF__TFPI*sigma_Xa_VIIa_TF*s_uTFPI);
}

double F_SIGMA_VII_TF(double s_u2aF,double s_u7,double s_u10aF, double sigma_TF, double sigma_VII_TF)
{
return(Ka_VII__TF*s_u7*sigma_TF-Kd_VII_TF*sigma_VII_TF-(Kcat_VII_TF__IIa*sigma_VII_TF*s_u2aF/(Km_VII_TF__IIa+s_u2aF))-Keff_VII_TF__Xa*sigma_VII_TF*s_u10aF);
}

double F_SIGMA_TF(double s_u7, double s_u7a,double sigma_TF, double sigmaF_VIIa_TF, double sigma_VII_TF)
{
return(-(Ka_VIIa__TF*s_u7a*sigma_TF-Kd_VIIa_TF*sigmaF_VIIa_TF)-(Ka_VII__TF*s_u7*sigma_TF-Kd_VII_TF*sigma_VII_TF) );
}

//Volume  concentrations

double F_VIIa(double v_u2aF, double v_u7)
{
  return( (Kcat_VII__IIa*v_u7*v_u2aF)/(Km_VII__IIa+v_u2aF) );
}


double F_VII(double v_u2aF, double v_u7)
{
  return(-(Kcat_VII__IIa*v_u7*v_u2aF)/(Km_VII__IIa+v_u2aF) );
}


double F_IXa(double v_u7a, double v_u9, double v_u9a,double v_u11aF, double v_u11aB,double v_uat3)
{	
 return(Kcontact*v_u9+Keff_IX__VIIa*(Na-Nl)*v_u9*v_u7a+((Kcat_IX__XIa*v_u9*v_u11aF)/(Km_IX__XIa+v_u9))+(Kcat_IX__XIa*v_u9*v_u11aB/(Km_IX__XIa+v_u9))-Ka_IXa__AT_III*v_uat3*v_u9a);
}

double F_IX(double v_u7a, double v_u9, double v_u11aF, double v_u11aB)
{	
return(-Kcontact*v_u9-Keff_IX__VIIa*(Na-Nl)*v_u9*v_u7a-((Kcat_IX__XIa*v_u9*v_u11aF)/(Km_IX__XIa+v_u9))-((Kcat_IX__XIa*v_u9*v_u11aB)/(Km_IX__XIa+v_u9)));
}

double F_Xa(double v_u7a,double v_u8aBF,double v_u9aBF,double v_u10,  double  v_u10aF,double v_u10B,  double v_u10a_u5aB, double v_u10a_TFPI, double v_uTFPI, double v_uat3)
{	
return(Keff_X__VIIa*(Na-Nl)*v_u10*v_u7a+((Kcat_X__IXaloc*v_u9aBF*v_u10B)/(Na*Km_X__IXaloc_k))+(Kcat_X__IXa_VIIIaloc*v_u9aBF*v_u8aBF*v_u10B/(Na*Kd_IXa_VIIIaloc_k*Na*Km_X__IXa_VIIIaloc_k))-(Ka_Xa__AT_III*v_uat3+Ka_Xa__alpha2M*ualpha2M+Ka_Xa__alpha1AT*ualpha1AT+Ka_Xa__PCI*uPCI)*v_u10aF-(Ka_Xa_VaB__AT_III*v_uat3*v_u10a_u5aB)-(Ka_Xa__TFPI*v_u10aF*v_uTFPI-Kd_Xa__TFPI*v_u10a_TFPI));
}

double F_X(double v_u7a,double v_u8aBF,double v_u9aBF,double v_u10, double v_u10B)
{	
return(-Keff_X__VIIa*(Na-Nl)*v_u10*v_u7a-(Kcat_X__IXaloc*v_u9aBF*v_u10B/(Na*Km_X__IXaloc_k ))-(Kcat_X__IXa_VIIIaloc*v_u9aBF*v_u8aBF*v_u10B/(Na*Kd_IXa_VIIIaloc_k*Na*Km_X__IXa_VIIIaloc_k)) );
}

double F_IIa(double v_u2, double v_u2B, double  v_u2aF, double v_u2a_sTm, double v_u10aF, double v_u10a_u5aB,  double v_uat3,  double v_usTm)
{
return(KeffLP_II__Xa*v_u10aF*v_u2+((compl_kf*v_u10a_u5aB*v_u2B)/Na)-(Ka_IIa__AT_III*v_uat3+Ka_IIa__alpha2M*ualpha2M+Ka_IIa__alpha1AT*ualpha1AT+Ka_IIa__PCI*uPCI+Ka_IIa__HC_II*uhc_II)*v_u2aF-(Ka_IIa__sTm*v_usTm*v_u2aF-Kd_IIa__sTm*v_u2a_sTm));
}

double F_II(double v_u2, double v_u2B, double v_u10aF, double v_u10a_u5aB)
	{
return(-KeffLP_II__Xa*v_u10aF*v_u2-((compl_kf*v_u10a_u5aB*v_u2B)/Na));
	}

double F_Fn_s(double v_u2aF,double v_uFg, double v_uFn_s)//, double v_10uFn_p, double v10uFn_p, double v0_1uFn_p, double v01uFn_p)
	{
	  return((Kcat_Fg__IIa*v_uFg*v_u2aF)/Km_Fg__IIa);//-.25*kP*v_uFn_s*(v_10uFn_p+v10uFn_p+v0_1uFn_p+v01uFn_p));
	}

double F_Fg(double v_u2aF,double v_uFg)
	{
	  return(-(Kcat_Fg__IIa*v_uFg*v_u2aF)/Km_Fg__IIa );
	}
//double F_Fn_p(double v_uFn_s,double v_uFn_p, double v_10uFn_p, double v10uFn_p, double v0_1uFn_p, double v01uFn_p)
//	{
//	  return(kP*v_uFn_s*(v_10uFn_p+v10uFn_p+v0_1uFn_p+v01uFn_p+4*v_uFn_p)/8);
//	}
//Cofactor activation

double F_VIIIa(double v_u2aF, double v_u8, double v_u8a)
{
return( ((Kcat_VIII__IIa*v_u8*v_u2aF)/(Km_VIII__IIa+v_u2aF))-h_VIIIa*v_u8a);
}

double F_VIII(double v_u2aF, double v_u8)
{
return(-((Kcat_VIII__IIa*v_u8*v_u2aF)/(Km_VIII__IIa+v_u2aF)) );
}

double F_Va(double v_u2aF, double v_u5, double v_u5aBF, double v_uPCa, double v_uPS_u5aBT)
{
return( ((Kcat_V__IIa*v_u5*v_u2aF)/(Km_V__IIa+v_u2aF))-v_uPCa*v_u5aBF*koef_Va_1-koef_Va_2*v_uPCa*v_uPS_u5aBT);
}

double F_V(double v_u2aF, double v_u5)
{
return(-((Kcat_V__IIa*v_u5*v_u2aF)/(Km_V__IIa+v_u2aF)));
}

//Inhibition
double F_PCa(double v_u2aF, double v_u2a_sTm, double v_uPC,double v_uPCa)
{
return( (Kcat_PC__IIa*v_uPC*v_u2aF/Km_PC__IIa)+(Kcat_PC__IIa_sTm*v_uPC*v_u2a_sTm/(Km_PC__IIa_sTm+v_uPC))+Keff_PC__PCa*v_uPC*v_uPCa-(Ka_PCa__alpha2M*ualpha2M+Ka_PCa__alpha2AP*ualpha2AP+Ka_PCa__alpha1AT*ualpha1AT+Ka_PCa__PCI*uPCI)*v_uPCa);
}

double F_PC(double v_u2aF, double v_u2a_sTm, double v_uPC,double v_uPCa)
{
return( -((Kcat_PC__IIa*v_uPC*v_u2aF)/Km_PC__IIa)-((Kcat_PC__IIa_sTm*v_uPC*v_u2a_sTm)/(Km_PC__IIa_sTm+v_uPC))-Keff_PC__PCa*v_uPC*v_uPCa);
}

double F_Xa_TFPI( double v_u10aF, double v_u10a_TFPI,double v_uTFPI)
{
return(Ka_Xa__TFPI*v_u10aF*v_uTFPI-Kd_Xa_TFPI*v_u10a_TFPI);
}

double F_TFPI(double v_u10aF, double v_u10a_TFPI,double v_uTFPI)
{
return(-(Ka_Xa__TFPI*v_u10aF*v_uTFPI-Kd_Xa_TFPI*v_u10a_TFPI) );
}

double F_AT_III(double v_u2aF, double v_u2a_sTm, double v_uat3, double v_u9a, double v_u10aF, double v_u10a_u5aB, double v_u11aF)
{
return(-Ka_IXa__AT_III*v_uat3*v_u9a-Ka_Xa__AT_III*v_uat3*v_u10aF-Ka_Xa_VaB__AT_III*v_uat3*v_u10a_u5aB-Ka_IIa_AT_III*v_uat3*v_u2aF-Ka_XIa__AT_III*v_uat3*v_u11aF-Ka_IIa_sTm__AT_III*v_uat3*v_u2a_sTm);
}

//Long-range feedback

double F_XIa(double v_u2aF,double v_u11,double v_u11aF, double v_uat3)
{
return(Keff_XI__IIa*Na*v_u11*v_u2aF-v_u11aF*(Ka_XIa__AT_III*v_uat3+Ka_XIa__alpha2AP*ualpha2AP+Ka_XIa__alpha1AT*ualpha1AT+Ka_XIa__PCI*uPCI+Ka_XIa__C1I*uC1I));
}

 double F_XI(double v_u2aF,double v_u11)
{
return(-Keff_XI__IIa*Na*v_u11*v_u2aF);
}


//Other metabolites

double F_IIa_sTm(double v_u2aF, double v_u2a_sTm , double v_usTm, double v_uat3)
{
return((Ka_IIa__sTm*v_usTm*v_u2aF-Kd_IIa__sTm*v_u2a_sTm)-Ka_IIa_sTm__ATIII*v_uat3*v_u2a_sTm-Ka_IIa_sTm__PCI*uPCI*v_u2a_sTm);
}

double F_sTm(double v_u2aF, double v_u2a_sTm , double v_usTm,  double v_uat3)
{
return(-(Ka_IIa__sTm*v_usTm*v_u2aF-Kd_IIa__sTm*v_u2a_sTm)+Ka_IIa_sTm__ATIII*v_uat3*v_u2a_sTm+Ka_IIa_sTm__PCI*uPCI*v_u2a_sTm);
}


//surface densities TM

double F_SIGMA_IIa_Tm(double s_u2aF, double sigma_IIa_Tm , double sigma_Tm, double s_uat3)
{
return((Ka_IIa__sTm*sigma_Tm*s_u2aF-Kd_IIa__sTm*sigma_IIa_Tm )-Ka_IIa_sTm__ATIII*s_uat3*sigma_IIa_Tm -Ka_IIa_sTm__PCI*uPCI*sigma_IIa_Tm);
}

double F_SIGMA_Tm(double s_u2aF, double sigma_IIa_Tm, double sigma_Tm, double s_uat3)
{
return(-(Ka_IIa__sTm*sigma_Tm*s_u2aF-Kd_IIa__sTm*sigma_IIa_Tm)+Ka_IIa_sTm__ATIII*s_uat3*sigma_IIa_Tm+Ka_IIa_sTm__PCI*uPCI*sigma_IIa_Tm);
}

//Constraint equations

double F_SIGMAF_VIIa_TF(double s_u9, double s_u10, double sigma_VIIa_TF)
{
return(sigma_VIIa_TF/(1+(s_u9/Km_IX__VIIa_TF)+(s_u10/Km_X__VIIa_TF) ));
}

double F_SIGMA_X_VIIa_TF(double s_u9, double s_u10, double sigma_VIIa_TF)
{
return((s_u10*sigma_VIIa_TF)/(Km_X__VIIa_TF*(1+(s_u9/Km_IX__VIIa_TF)+(s_u10/Km_X__VIIa_TF))  ));
}

double F_SIGMA_Xa_VIIa_TF(double sigma_X_VIIa_TF)
{
return(Kcat_X__VIIa_TF*sigma_X_VIIa_TF/Kd_Xa_VIIa_TF);
}

double F_VIIIaBF(double v_u8a, double v_u10B)
{
return((v_u8a*Na*n_VIIIa)/((Kd_VIIIa+v_u8a)*(1+(v_u10B/(Na*Kd_VIIIa_Xloc_k)) )*(1+(uPS/Ki_VIIIa__PS))  ) );
}


double F_IXaBF(double v_u8aBF,double v_u9a, double v_u10B)
{
return((v_u9a*Na*n_IXa)/(Kd_IXa+v_u9a*(1+(v_u10B/(Na*Km_X__IXaloc_k))+(v_u8aBF/(Na*Kd_IXa_VIIIaloc_k))+(v_u8aBF*v_u10B/(Na*Kd_IXa_VIIIaloc_k*Na*Km_X__IXaloc_k)))));
}


double F_Xa_VaB( double v_u5aB, double v_u10a)
{
return((v_u10a*v_u5aB)/(Kd_Xa_Va*(1+(uPS/Ki_Va__PS)+(v_u10a/Kd_Xa_Va))+v_u5aB));
}


double F_XaF(double v_u10a, double v_u10a_5aB)
{
return (v_u10a-v_u10a_5aB);
}

double F_XB( double v_u2, double v_u10)
{
return ((v_u10*Na*n_X_II)/(Kd_X*(1+(v_u10/Kd_X)+(v_u2/Kd_II) )) );
}
                        

double F_IIa_F(double v_u2a, double v_uFg, double v_uFn)
{
return (v_u2a/(1+((v_uFg+v_uFn)/Km_Fg__IIa)));
}


double F_IIB(double v_u2, double v_u10)
{
return ((v_u2*Na*n_X_II)/(Kd_II*(1+(v_u10/Kd_X)+(v_u2/Kd_II) )));
}

double F_PS_VaBT(double v_u5a, double v_u5aB,  double v_u10a) 
{
return(((uPS*v_u5aB)/(Ki_Va__PS*(1+(uPS/Ki_Va__PS)+(v_u10a/Kd_Xa_Va)))) );
}

double F_VaB(double v_u5a)
{
return((v_u5a*Na*n_Va)/(Kd_Va+v_u5a));
}


double F_VaBF(double v_u5a,  double v_uPS_u5aBT, double v_u10a_u5aB)
{
return( ((v_u5a*Na*n_Va)/(Kd_Va+v_u5a))-v_uPS_u5aBT-v_u10a_u5aB );
}
 
double F_XIaB(double v_u11a)
{
return((v_u11a*Na*n_XIa)/(Kd_XIa+v_u11a));
}


double F_XIaF(double v_u11a, double v_u11aB)
{
return(v_u11a-v_u11aB);
}


double bound_VIIa_F( double sigmaF_VIIa_TF)
{
return(-Kd_VIIa_TF*sigmaF_VIIa_TF);
}

double bound_VIIa_A(double  sigma_TF)
{
return(Ka_VIIa__TF*sigma_TF);
}
double bound_VII_A(double  sigma_TF)
{
return(Ka_VII__TF*sigma_TF);
}
       
double bound_VII_F(double sigma_VII_TF)
{
return(-Kd_VII_TF*sigma_VII_TF);
}


double bound_IXa(double s_u9, double sigmaF_VIIa_TF)
{
return(-Kcat_IX__VIIa_TF*s_u9*sigmaF_VIIa_TF/Km_IX__VIIa_TF);
}                

double bound_IX(double sigmaF_VIIa_TF)
{
return(Kcat_IX__VIIa_TF*sigmaF_VIIa_TF/Km_IX__VIIa_TF);
}


double bound_XaF(double s_u10, double sigmaF_VIIa_TF)
{
return(-Kcat_X__VIIa_TF*s_u10*sigmaF_VIIa_TF/Km_X__VIIa_TF);
}

double bound_X(double sigmaF_VIIa_TF)
{
return(Kcat_X__VIIa_TF*sigmaF_VIIa_TF/Km_X__VIIa_TF);
} 

double bound_Xa_TFPI(double sigmaF_VIIa_TF)
{
return(Ka_VIIa_TF__Xa_TFPI*sigmaF_VIIa_TF);
}               

double bound_TFPI(double sigma_Xa_VIIa_TF)
{
return(Ka_Xa_VIIa_TF__TFPI*sigma_Xa_VIIa_TF);
} 


double bound_PCa(double s_PC, double sigma_IIa_Tm)
{
return(-Kcat_PC__IIa_Tm*s_PC*sigma_IIa_Tm/Km_PC__IIa_Tm);
}                                  

double bound_PC(double sigma_IIa_Tm)
{
return(Kcat_PC__IIa_Tm*sigma_IIa_Tm/Km_PC__IIa_Tm);
}                                  

double bound_IIaF_A(double sigma_Tm)
{
return(Ka_IIa__Tm*sigma_Tm);
}                                  
       
double bound_IIaF_F(double sigma_IIa_Tm)
{
return(-Kd_IIa__Tm*sigma_IIa_Tm);
}                                  


double fullbound_VIIa(double s_u7a, double  sigma_TF, double sigmaF_VIIa_TF)
{
return(Ka_VIIa__TF*s_u7a*sigma_TF-Kd_VIIa_TF*sigmaF_VIIa_TF);
}
       

double fullbound_VII(double s_u7, double  sigma_TF, double sigma_VII_TF)
{
return(Ka_VII__TF*s_u7*sigma_TF-Kd_VII_TF*sigma_VII_TF);
}

        
double fullbound_IXa(double s_u9, double sigmaF_VIIa_TF)
{
return(-Kcat_IX__VIIa_TF*s_u9*sigmaF_VIIa_TF/Km_IX__VIIa_TF);
}


double fullbound_IX(double s_u9, double sigmaF_VIIa_TF)
{
return(Kcat_IX__VIIa_TF*s_u9*sigmaF_VIIa_TF/Km_IX__VIIa_TF);
}         

double fullbound_Xa(double s_u10, double sigmaF_VIIa_TF)
{
return(-Kcat_X__VIIa_TF*s_u10*sigmaF_VIIa_TF/Km_X__VIIa_TF);
}
              

double fullbound_X(double s_u10, double sigmaF_VIIa_TF)
{
return(Kcat_X__VIIa_TF*s_u10*sigmaF_VIIa_TF/Km_X__VIIa_TF);
}         

double fullbound_Xa_TFPI(double s_u10a_TFPI, double sigmaF_VIIa_TF)
{
return(Ka_VIIa_TF__Xa_TFPI*s_u10a_TFPI*sigmaF_VIIa_TF);
}

                      
double fullbound_TFPI(double s_TFPI, double sigma_Xa_VIIa_TF)
{
return(Ka_Xa_VIIa_TF__TFPI*sigma_Xa_VIIa_TF*s_TFPI);
}                                  


double fullbound_PCa(double s_PC, double sigma_IIa_Tm)
{
return(-Kcat_PC__IIa_Tm*s_PC*sigma_IIa_Tm/Km_PC__IIa_Tm);
}                                  

double fullbound_PC(double s_PC, double sigma_IIa_Tm)
{
return(Kcat_PC__IIa_Tm*s_PC*sigma_IIa_Tm/Km_PC__IIa_Tm);
}                                  

double fullbound_IIa(double s_u2aF, double sigma_Tm, double sigma_IIa_Tm)
{
return((Ka_IIa__Tm*sigma_Tm*s_u2aF-Kd_IIa__Tm*sigma_IIa_Tm));
} 

double lplsuY(int i, int j)
{
return(((Vx[i+1][j]-4*Vx[i][j]+Vx[i-1][j])+(Vx[i][j-1]+Vx[i][j+1]))); 
}

double lplsvY(int i, int j)
{
return(((Vy[i][j+1]-4*Vy[i][j]+Vy[i][j-1])+(Vy[i+1][j]+Vy[i-1][j]))); 
}


double divY(int i, int j)
{
return(h1*(Vx[i][j]-Vx[i-1][j]+Vy[i][j]-Vy[i][j-1])); 
}


double N1funcY(int i, int j)
{
Vx_i_j=Vx[i][j];
return(nu1*((Vx_i_j+Vx[i-1][j])*(Vx_i_j-Vx[i-1][j])+(Vx[i+1][j]+Vx_i_j)*(Vx[i+1][j]-Vx_i_j)+(Vy[i][j]+Vy[i+1][j])*(Vx[i][j+1]-Vx_i_j)+(Vy[i][j-1]+Vy[i+1][j-1])*(Vx_i_j-Vx[i][j-1]))); 
} 


double N2funcY(int i, int j)
{
Vy_i_j=Vy[i][j];
return(nu1*((Vy_i_j+Vy[i][j-1])*(Vy_i_j-Vy[i][j-1])+(Vy[i][j+1]+Vy_i_j)*(Vy[i][j+1]-Vy_i_j)+(Vx[i-1][j]+Vx[i-1][j+1])*(Vy_i_j-Vy[i-1][j])+(Vx[i][j]+Vx[i][j+1])*(Vy[i+1][j]-Vy_i_j)));
}


void RDC(void);
void FIND_BOUNDARY_CLOT(void);
void Boundary_conditions_inside_clot(void);
void NSConstVolumeVelocity(void);
void NSConstGradientPressure(void);
int key_ns;
int key_rdc;
double VIIMax;
double VIIaMax;
double IXMax;
double XMax;
double IIMax;
double FgMax;
double VIIIMax;
double VMax;
double PCMax;
double AT_IIIMax;
double XIMax;
double TFPIMax;
};
