# Supplementary material for: Blood flow controls coagulation onset via the positive feedback of factor VII activation by factor Xa
Source: BMC Syst Biol. 2010 Jan 26;4:5. doi: 10.1186/1752-0509-4-5 (PMC2823678; doi:10.1186/1752-0509-4-5)
Supplement: Additional file 4 — Program code files. Source files of program realization of blood coagulation modeling under flow conditions. [file 1752-0509-4-5-S4.ZIP › Program code files/Reg.cpp]

// Reg.cpp : implementation file
//

#include "stdafx.h"
#include "Flux2d.h"
#include "Reg.h"


// Reg dialog

IMPLEMENT_DYNAMIC(Reg, CPropertyPage)
Reg::Reg()
	: CPropertyPage(Reg::IDD)
	, Lx(0)
	, Ly(0)
	, Nx(0)
	, Ny(0)
	, VMax(0)
	, presTm(false)
	, constSp(true)
	, NumOfCells(5)
	, boundary(10)
	, DamLen(0)
	, DamPos(0)
	, tauKoef(50)
	, ZatrLv(0)
	, betha1(0)
	, nstest(FALSE)
{
}

Reg::~Reg()
{
}

void Reg::DoDataExchange(CDataExchange* pDX)
{
	CPropertyPage::DoDataExchange(pDX);
	DDX_Text(pDX, IDC_EDIT1, Lx);
	DDV_MinMaxDouble(pDX, Lx, 0, 15);
	DDX_Text(pDX, IDC_EDIT2, Ly);
	DDV_MinMaxDouble(pDX, Ly, 0, 15);
	DDX_Text(pDX, IDC_EDIT3, Nx);
	DDV_MinMaxInt(pDX, Nx, 0, 10000);
	DDX_Text(pDX, IDC_EDIT4, Ny);
	DDV_MinMaxDouble(pDX, Ny, 0, 10000);
	DDX_Text(pDX, IDC_EDIT5, VMax);
	DDX_Text(pDX, IDC_EDIT6, NumOfCells);
	DDX_Text(pDX, IDC_EDIT7, boundary);
	DDV_MinMaxInt(pDX, boundary, 0, 7600);
	DDX_Text(pDX, IDC_EDIT8, DamLen);
	DDX_Text(pDX, IDC_EDIT9, DamPos);
	DDV_MinMaxInt(pDX, DamPos, 1, 100);
	DDX_Text(pDX, IDC_EDIT10, tauKoef);
	DDV_MinMaxDouble(pDX, tauKoef, 1, 10000);
	DDX_Text(pDX, IDC_EDIT11, ZatrLv);
	DDX_Text(pDX, IDC_EDIT12, betha1);
	DDV_MinMaxDouble(pDX, betha1, 0.1, 1);
	DDX_Check(pDX, IDC_CHECK1, nstest);
}


BEGIN_MESSAGE_MAP(Reg, CPropertyPage)
	ON_EN_CHANGE(IDC_EDIT1, OnEnChangeEdit1)
	ON_EN_CHANGE(IDC_EDIT2, OnEnChangeEdit2)
	ON_EN_CHANGE(IDC_EDIT3, OnEnChangeEdit3)
	ON_EN_CHANGE(IDC_EDIT4, OnEnChangeEdit4)
	ON_EN_CHANGE(IDC_EDIT5, OnEnChangeEdit5)
	ON_BN_CLICKED(IDC_BUTTON1, OnBnClickedButton1)
	ON_BN_CLICKED(IDC_BUTTON2, OnBnClickedButton2)
	ON_EN_CHANGE(IDC_EDIT6, OnEnChangeEdit6)
	ON_EN_CHANGE(IDC_EDIT7, OnEnChangeEdit7)
	ON_EN_CHANGE(IDC_EDIT8, OnEnChangeEdit8)
	ON_EN_CHANGE(IDC_EDIT9, OnEnChangeEdit9)
	ON_EN_CHANGE(IDC_EDIT10, OnEnChangeEdit10)
	ON_EN_CHANGE(IDC_EDIT11, OnEnChangeEdit11)
	ON_EN_CHANGE(IDC_EDIT12, OnEnChangeEdit12)
	ON_BN_CLICKED(IDC_CHECK1, OnBnClickedCheck1)
END_MESSAGE_MAP()


// Reg message handlers

void Reg::OnEnChangeEdit1()
{SetModified(true);
}

void Reg::OnEnChangeEdit2()
{SetModified(true);
}

void Reg::OnEnChangeEdit3()
{SetModified(true);
}

void Reg::OnEnChangeEdit4()
{SetModified(true);
}

void Reg::OnEnChangeEdit5()
{SetModified(true);
}

void Reg::OnBnClickedButton1()
{	if(!presTm)
	{CWnd::SetDlgItemText(IDC_BUTTON1,_T("presence"));
		presTm=true;}
	else
	{CWnd::SetDlgItemText(IDC_BUTTON1,_T("absence"));
		presTm=false;		
	}
	SetModified(true);
}

void Reg::OnBnClickedButton2()
{
	if(constSp)
	{CWnd::SetDlgItemText(IDC_BUTTON2,_T("P grad"));
		constSp=false;}
	else
	{CWnd::SetDlgItemText(IDC_BUTTON2,_T("vol. speed"));
		constSp=true;		
	}
	SetModified(true);
}

BOOL Reg::OnInitDialog()
{
	CPropertyPage::OnInitDialog();

	if(!presTm)
	CWnd::SetDlgItemText(IDC_BUTTON1,_T("absence"));
		
	else
	CWnd::SetDlgItemText(IDC_BUTTON1,_T("presence"));
			
	

	if(constSp)
	CWnd::SetDlgItemText(IDC_BUTTON2,_T("vol. speed"));
	
	else
	CWnd::SetDlgItemText(IDC_BUTTON2,_T("P grad"));
			
	

	return TRUE;  // return TRUE unless you set the focus to a control
	// EXCEPTION: OCX Property Pages should return FALSE
}

void Reg::OnEnChangeEdit6()
{
	SetModified(true);
}

void Reg::OnEnChangeEdit7()
{
	SetModified(true);
}

void Reg::OnEnChangeEdit8()
{
SetModified(true);
}

void Reg::OnEnChangeEdit9()
{
SetModified(true);
}

void Reg::OnEnChangeEdit10()
{
	SetModified(true);
}

void Reg::OnEnChangeEdit11()
{
	SetModified(true);
}

void Reg::OnEnChangeEdit12()
{
	SetModified(true);
}

void Reg::OnBnClickedCheck1()
{
	SetModified(true);
}
