# Supplementary material for: Blood flow controls coagulation onset via the positive feedback of factor VII activation by factor Xa
Source: BMC Syst Biol. 2010 Jan 26;4:5. doi: 10.1186/1752-0509-4-5 (PMC2823678; doi:10.1186/1752-0509-4-5)
Supplement: Additional file 4 — Program code files. Source files of program realization of blood coagulation modeling under flow conditions. [file 1752-0509-4-5-S4.ZIP › Program code files/Reg.h]

#pragma once


// Reg dialog

class Reg : public CPropertyPage
{
	DECLARE_DYNAMIC(Reg)

public:
	Reg();
	virtual ~Reg();

// Dialog Data
	enum { IDD = IDD_Region };

protected:
	virtual void DoDataExchange(CDataExchange* pDX);    // DDX/DDV support

	DECLARE_MESSAGE_MAP()
public:
	double Lx;
	double Ly;
	int Nx;
	double Ny;
	double VMax;
	afx_msg void OnEnChangeEdit1();
	afx_msg void OnEnChangeEdit2();
	afx_msg void OnEnChangeEdit3();
	afx_msg void OnEnChangeEdit4();
	afx_msg void OnEnChangeEdit5();
	afx_msg void OnBnClickedButton1();
	bool presTm;
	afx_msg void OnBnClickedButton2();
	bool constSp;
	virtual BOOL OnInitDialog();
	int NumOfCells;
	afx_msg void OnEnChangeEdit6();
	int boundary;
	afx_msg void OnEnChangeEdit7();
	double DamLen;
	afx_msg void OnEnChangeEdit8();
	int DamPos;
	afx_msg void OnEnChangeEdit9();
	double tauKoef;
	afx_msg void OnEnChangeEdit10();
	afx_msg void OnEnChangeEdit11();
	double ZatrLv;
	afx_msg void OnEnChangeEdit12();
	double betha1;
	afx_msg void OnBnClickedCheck1();
	BOOL nstest;
};
