# Supplementary material for: Blood flow controls coagulation onset via the positive feedback of factor VII activation by factor Xa
Source: BMC Syst Biol. 2010 Jan 26;4:5. doi: 10.1186/1752-0509-4-5 (PMC2823678; doi:10.1186/1752-0509-4-5)
Supplement: Additional file 4 — Program code files. Source files of program realization of blood coagulation modeling under flow conditions. [file 1752-0509-4-5-S4.ZIP › Program code files/res/Flux2d.manifest]

<?xml version="1.0" encoding="UTF-8" standalone="yes"?>
<assembly xmlns="urn:schemas-microsoft-com:asm.v1" manifestVersion="1.0"> 
<assemblyIdentity 
    version="1.0.0.0" 
    processorArchitecture="X86" 
    name="Microsoft.Windows.Flux2d"
    type="win32" 
/> 
<description>Your app description here</description> 
<dependency> 
    <dependentAssembly> 
        <assemblyIdentity 
            type="win32" 
            name="Microsoft.Windows.Common-Controls" 
            version="6.0.0.0" 
            processorArchitecture="X86" 
            publicKeyToken="6595b64144ccf1df" 
            language="*" 
        /> 
    </dependentAssembly> 
</dependency> 
</assembly>
