# Supplementary material for: Blood flow controls coagulation onset via the positive feedback of factor VII activation by factor Xa
Source: BMC Syst Biol. 2010 Jan 26;4:5. doi: 10.1186/1752-0509-4-5 (PMC2823678; doi:10.1186/1752-0509-4-5)
Supplement: Additional file 4 — Program code files. Source files of program realization of blood coagulation modeling under flow conditions. [file 1752-0509-4-5-S4.ZIP › Program code files/resource.h]

//{{NO_DEPENDENCIES}}
// Microsoft Visual C++ generated include file.
// Used by Flux2d.rc
//
#define IDR_MANIFEST                    1
#define IDD_ABOUTBOX                    100
#define IDP_OLE_INIT_FAILED             100
#define IDD_GridPan                     102
#define IDD_Coment                      103
#define IDD_3dPane                      104
#define ID_VIEW_GRIDPANEL               105
#define ID_VIEW_3DPANEL                 106
#define IDD_ConstA                      107
#define IDD_ConstD                      108
#define IDD_ConstKE                     109
#define IDD_ConstM                      110
#define IDD_ConstDif                    111
#define IDD_InitPar                     112
#define IDD_Plat                        113
#define IDD_Region                      114
#define IDR_MAINFRAME                   128
#define IDR_Flux2dTYPE                  129
#define ID_OPTIONS_VIEWING              130
#define ID_OPTIONS_SAVING               131
#define ID_OPTIONS_VIEWBORD             132
#define ID_VIEWING_0                    133
#define ID_VIEWING_1SEC                 134
#define ID_VIEWING_2SEC                 135
#define ID_VIEWING_5SEC                 136
#define ID_VIEWING_10SEC                137
#define ID_SAVING_10SEC                 138
#define ID_SAVING_20SEC                 139
#define ID_SAVING_30SEC                 140
#define ID_Menu                         141
#define ID_SAVING_1MIN                  142
#define ID_SHOWBORD_30SEC               143
#define ID_SHOWBORD_1MIN                144
#define ID_SHOWBORD_1                   145
#define ID_SHOWBORD_2MIN                146
#define ID_SHOWBORD_3MIN                147
#define ID_SHOWBORD_4MIN                148
#define ID_SHOWBORD_10SEC               149
#define ID_COMMENTS                     150
#define ID_PROPERTIES                   151
#define ID_OPTIONS_40MIN                154
#define IDC_EDIT1                       1014
#define IDC_EDIT2                       1015
#define IDC_EDIT3                       1016
#define IDC_EDIT4                       1017
#define IDC_EDIT5                       1018
#define IDC_EDIT6                       1019
#define IDC_EDIT7                       1020
#define IDC_EDIT8                       1021
#define IDC_EDIT9                       1022
#define IDC_EDIT10                      1023
#define IDC_EDIT11                      1024
#define IDC_EDIT12                      1025
#define IDC_EDIT13                      1026
#define IDC_EDIT14                      1027
#define IDC_EDIT15                      1028
#define IDC_EDIT16                      1029
#define IDC_EDIT17                      1030
#define IDC_EDIT18                      1031
#define IDC_EDIT19                      1032
#define IDC_EDIT20                      1033
#define IDC_EDIT21                      1034
#define IDC_EDIT22                      1035
#define IDC_EDIT23                      1036
#define IDC_EDIT24                      1037
#define IDC_RADIO1                      1038
#define IDC_EDIT25                      1038
#define IDC_RADIO2                      1039
#define IDC_EDIT26                      1039
#define IDC_RADIO3                      1040
#define IDC_EDIT27                      1040
#define IDC_RADIO4                      1041
#define IDC_EDIT28                      1041
#define IDC_RADIO5                      1042
#define IDC_RADIO6                      1043
#define IDC_RADIO7                      1044
#define IDC_EDIT30                      1044
#define IDC_RADIO8                      1045
#define IDC_EDIT31                      1045
#define IDC_RADIO9                      1046
#define IDC_EDIT32                      1046
#define IDC_RADIO10                     1047
#define IDC_EDIT33                      1047
#define IDC_RADIO11                     1048
#define IDC_EDIT34                      1048
#define IDC_RADIO12                     1049
#define IDC_EDIT35                      1049
#define IDC_RADIO13                     1050
#define IDC_EDIT36                      1050
#define IDC_RADIO14                     1051
#define IDC_EDIT37                      1051
#define IDC_RADIO15                     1052
#define IDC_EDIT38                      1052
#define IDC_RADIO16                     1053
#define IDC_EDIT39                      1053
#define IDC_RADIO17                     1054
#define IDC_EDIT40                      1054
#define IDC_RADIO18                     1055
#define IDC_RADIO19                     1056
#define IDC_RADIO20                     1057
#define IDC_CHECK1                      1058
#define IDC_CHECK2                      1059
#define IDC_CHECK3                      1060
#define IDC_CHECK4                      1061
#define IDC_CHECK5                      1062
#define IDC_CHECK6                      1063
#define IDC_CHECK7                      1064
#define IDC_CHECK8                      1065
#define IDC_CHECK9                      1067
#define IDC_CHECK10                     1068
#define IDC_CHECK11                     1069
#define IDC_CHECK12                     1070
#define IDC_CHECK13                     1071
#define IDC_CHECK14                     1072
#define IDC_CHECK15                     1073
#define IDC_CHECK16                     1074
#define IDC_CHECK17                     1075
#define IDC_CHECK18                     1076
#define IDC_CHECK19                     1077
#define IDC_CHECK20                     1078
#define IDC_CHECK21                     1079
#define IDC_EDIT29                      1080
#define IDC_BUTTON1                     1081
#define IDC_BUTTON2                     1082
#define ID_Start                        32771
#define ID_Stop                         32772
#define ID_Work                         32773
#define ID_3dmode                       32774
#define ID_OpenDtFile                   32777
#define ID_SaveDtFile                   32778
#define ID_Setka                        32779
#define ID_FibrOut                      32780
#define ID_Turn                         32781
#define ID_FindProf                     32782

// Next default values for new objects
// 
#ifdef APSTUDIO_INVOKED
#ifndef APSTUDIO_READONLY_SYMBOLS
#define _APS_NEXT_RESOURCE_VALUE        155
#define _APS_NEXT_COMMAND_VALUE         32783
#define _APS_NEXT_CONTROL_VALUE         1083
#define _APS_NEXT_SYMED_VALUE           101
#endif
#endif
