# Supplementary material for: Blood flow controls coagulation onset via the positive feedback of factor VII activation by factor Xa
Source: BMC Syst Biol. 2010 Jan 26;4:5. doi: 10.1186/1752-0509-4-5 (PMC2823678; doi:10.1186/1752-0509-4-5)
Supplement: Additional file 4 — Program code files. Source files of program realization of blood coagulation modeling under flow conditions. [file 1752-0509-4-5-S4.ZIP › Program code files/UpgradeLog.XML]

<?xml version="1.0" encoding="UTF-8"?><?xml-stylesheet type='text/xsl' href='_UpgradeReport_Files/UpgradeReport.xslt'?><UpgradeLog>
<Properties><Property Name="Solution" Value="Flux2d">
</Property><Property Name="Solution File" Value="E:\80VCProjects\Flux2d(IIa_wo_Bound)\Flux2d.sln">
</Property><Property Name="Date" Value="26 ноября 2006 г.">
</Property><Property Name="Time" Value="12:29">
</Property></Properties><Event ErrorLevel="0" Project="" Source="Flux2d.sln" Description="Solution converted successfully">
</Event><Event ErrorLevel="3" Project="" Source="Flux2d.sln" Description="Converted">
</Event></UpgradeLog>
